# Supplementary material for: A role for Biofoundries in rapid development and validation of automated SARS-CoV-2 clinical diagnostics
Source: Nat Commun. 2020 Sep 8;11:4464. doi: 10.1038/s41467-020-18130-3 (PMC7479142; doi:10.1038/s41467-020-18130-3)
Supplement: Supplementary file 4 — Source Data [file 41467_2020_18130_MOESM4_ESM.zip]

Archive with 10 entries (7 files):
- Data/
- Data/MS2_VLP_Purification_SDS_PAGE.png
- __MACOSX/
- __MACOSX/Data/
- __MACOSX/Data/._MS2_VLP_Purification_SDS_PAGE.png
- Data/Raw_data.xlsx
- __MACOSX/Data/._Raw_data.xlsx
- Data/t-test P values for fig 2c.xlsx
- __MACOSX/Data/._t-test P values for fig 2c.xlsx
- __MACOSX/._Data
