# Supplementary material for: A role for Biofoundries in rapid development and validation of automated SARS-CoV-2 clinical diagnostics
Source: Nat Commun. 2020 Sep 8;11:4464. doi: 10.1038/s41467-020-18130-3 (PMC7479142; doi:10.1038/s41467-020-18130-3)
Supplement: Supplementary file 4 — Source Data [file 41467_2020_18130_MOESM4_ESM.zip › Data/Raw_data.xlsx]

## Sheet: 1c_DLS
Type	Sample Name	S/W Version	Serial Number	Measurement Date and Time	Z-Average (d.nm)	PdI	Sizes[1] (d.nm)	Sizes[2] (d.nm)	Sizes[3] (d.nm)	Sizes[4] (d.nm)	Sizes[5] (d.nm)	Sizes[6] (d.nm)	Sizes[7] (d.nm)	Sizes[8] (d.nm)	Sizes[9] (d.nm)	Sizes[10] (d.nm)	Sizes[11] (d.nm)	Sizes[12] (d.nm)	Sizes[13] (d.nm)	Sizes[14] (d.nm)	Sizes[15] (d.nm)	Sizes[16] (d.nm)	Sizes[17] (d.nm)	Sizes[18] (d.nm)	Sizes[19] (d.nm)	Sizes[20] (d.nm)	Sizes[21] (d.nm)	Sizes[22] (d.nm)	Sizes[23] (d.nm)	Sizes[24] (d.nm)	Sizes[25] (d.nm)	Sizes[26] (d.nm)	Sizes[27] (d.nm)	Sizes[28] (d.nm)	Sizes[29] (d.nm)	Sizes[30] (d.nm)	Sizes[31] (d.nm)	Sizes[32] (d.nm)	Sizes[33] (d.nm)	Sizes[34] (d.nm)	Sizes[35] (d.nm)	Sizes[36] (d.nm)	Sizes[37] (d.nm)	Sizes[38] (d.nm)	Sizes[39] (d.nm)	Sizes[40] (d.nm)	Sizes[41] (d.nm)	Sizes[42] (d.nm)	Sizes[43] (d.nm)
Size	MS2 PLP 1	7.13	™Uˇˇˇˇˇˇˇˇˇˇˇˇˇˇˇˇˇˇ	2020-02-27 11:40:46	59.12	0.449	0.4	0.4632	0.5365	0.6213	0.7195	0.8332	0.9649	1.117	1.294	1.499	1.736	2.01	2.328	2.696	3.122	3.615	4.187	4.849	5.615	6.503	7.531	8.721	10.1	11.7	13.54	15.69	18.17	21.04	24.36	28.21	32.67	37.84	43.82	50.75	58.77	68.06	78.82	91.28	105.7	122.4	141.8	164.2	190.1
Size	MS2 PLP 2	7.13	™Uˇˇˇˇˇˇˇˇˇˇˇˇˇˇˇˇˇˇ	2020-02-27 11:42:59	57.94	0.47	0.4	0.4632	0.5365	0.6213	0.7195	0.8332	0.9649	1.117	1.294	1.499	1.736	2.01	2.328	2.696	3.122	3.615	4.187	4.849	5.615	6.503	7.531	8.721	10.1	11.7	13.54	15.69	18.17	21.04	24.36	28.21	32.67	37.84	43.82	50.75	58.77	68.06	78.82	91.28	105.7	122.4	141.8	164.2	190.1
Size	MS2 PLP 3	7.13	™Uˇˇˇˇˇˇˇˇˇˇˇˇˇˇˇˇˇˇ	2020-02-27 11:45:11	59.53	0.442	0.4	0.4632	0.5365	0.6213	0.7195	0.8332	0.9649	1.117	1.294	1.499	1.736	2.01	2.328	2.696	3.122	3.615	4.187	4.849	5.615	6.503	7.531	8.721	10.1	11.7	13.54	15.69	18.17	21.04	24.36	28.21	32.67	37.84	43.82	50.75	58.77	68.06	78.82	91.28	105.7	122.4	141.8	164.2	190.1
[truncated: 167 more columns]

## Sheet: 1d_RTddPCR
A01	Blank		A02	10K		A03	1K_no RT		B01	Blank		B02	100K		B03	1K_no RT		C01	Blank		C02	100K		C03	10K_no RT		D01	1K		D02	100K		D03	10K_no RT		E01	1K		E02	1M		E03	10K_no RT		F01	1K		F02	1M
Ch1 Amplitude	Ch2 Amplitude	Cluster	Ch1 Amplitude	Ch2 Amplitude	Cluster	Ch1 Amplitude	Ch2 Amplitude	Cluster	Ch1 Amplitude	Ch2 Amplitude	Cluster	Ch1 Amplitude	Ch2 Amplitude	Cluster	Ch1 Amplitude	Ch2 Amplitude	Cluster	Ch1 Amplitude	Ch2 Amplitude	Cluster	Ch1 Amplitude	Ch2 Amplitude	Cluster	Ch1 Amplitude	Ch2 Amplitude	Cluster	Ch1 Amplitude	Ch2 Amplitude	Cluster	Ch1 Amplitude	Ch2 Amplitude	Cluster	Ch1 Amplitude	Ch2 Amplitude	Cluster	Ch1 Amplitude	Ch2 Amplitude	Cluster	Ch1 Amplitude	Ch2 Amplitude	Cluster	Ch1 Amplitude	Ch2 Amplitude	Cluster	Ch1 Amplitude	Ch2 Amplitude	Cluster	Ch1 Amplitude	Ch2 Amplitude
1382.1		1	1740.12		1	1765.37		1	1289.18		1	1529.74		1	1689.57		1	1195.15		1	2199.27		1	1650.33		1	1440.68		1	1360.38		1	1727.11		1	1188.95		1	1517.13		1	1418.29		1	1269.56		1	1848.71
1601.02		1	1799.8		1	1832.33		1	1414.35		1	1594.42		1	1724.45		1	1255.1		1	2252.61		1	1730.3		1	1462.01		1	1435.04		1	1753.07		1	1195.82		1	1667.38		1	1434.15		1	1299.46		1	2043.66
1701.4		1	1827.02		1	1984.51		1	1428.2		1	2013.55		1	1750.98		1	1506.98		1	2271.42		1	1768.22		1	1586.84		1	1718.22		1	1879.22		1	1216.34		1	1735.66		1	1543.65		1	1301.58		1	2065.55
1703.39		1	1848.02		1	2007.77		1	1523.96		1	2111.64		1	1795.28		1	1697.19		1	2305.67		1	1842.6		1	1617.27		1	1763.75		1	1959.23		1	1270.71		1	2127.15		1	1633.71		1	1304.83		1	2093.38
1797.97		1	1863.49		1	2017.12		1	1561.11		1	2154.64		1	1815.39		1	1764.06		1	2335.13		1	1883.95		1	1754.93		1	1872.84		1	1963.05		1	1367.08		1	2262.22		1	1685.65		1	1417.52		1	2116.79
1798.75		1	1887.84		1	2040.24		1	1587.26		1	2161.89		1	1837.28		1	1845.24		1	2345.73		1	1957.62		1	1881.61		1	1881.49		1	1967.43		1	1413.62		1	2272.79		1	1694.55		1	1426.2		1	2139.07
1841.37		1	1993.83		1	2043.89		1	1617.99		1	2178.36		1	1850.03		1	1913.07		1	2348.03		1	1967.46		1	1898.48		1	1901.94		1	1979.86		1	1468.96		1	2302.27		1	1723.73		1	1446.02		1	2143.53
1888.3		1	2004.84		1	2044.82		1	1623.93		1	2192.26		1	1855.3		1	1962.56		1	2351.27		1	1973.02		1	1928.46		1	1902		1	1984.68		1	1541.49		1	2315.38		1	1740.16		1	1457.32		1	2145.41
1906.25		1	2006.96		1	2060.02		1	1750.86		1	2195.48		1	1875.44		1	1993.8		1	2352.98		1	2011.56		1	1948.04		1	1993.47		1	1988.46		1	1583.47		1	2323.78		1	1770.36		1	1473.61		1	2200.39
1944.51		1	2012.96		1	2061.23		1	2101.71		1	2214.26		1	1887.57		1	1996.73		1	2356.19		1	2018.47		1	2007.01		1	2015.02		1	2008.1		1	1603.97		1	2370.82		1	1771.7		1	1507.17		1	2208.28
1969.92		1	2013.99		1	2063.64		1	2113.71		1	2260.23		1	1914.9		1	1997.27		1	2375.07		1	2025.71		1	2008.45		1	2073.89		1	2013.14		1	1650.66		1	2407.8		1	1890.53		1	1520.47		1	2217.7
2042.05		1	2031.94		1	2067.09		1	2126.06		1	2264.22		1	1920.74		1	2014.87		1	2390.86		1	2039.55		1	2010.95		1	2117.85		1	2021.12		1	1673.08		1	2409.31		1	1907.6		1	1524.33		1	2233.52
2044.85		1	2036.69		1	2083.02		1	2155.2		1	2271.02		1	1922.32		1	2019.15		1	2403.29		1	2052.06		1	2019.53		1	2125.01		1	2033.6		1	1690.6		1	2419.04		1	1912.76		1	1531.71		1	2256.93
2062.43		1	2045.87		1	2089.79		1	2160.86		1	2322.89		1	1961.69		1	2019.88		1	2406.67		1	2058.86		1	2033.87		1	2138.46		1	2052.29		1	1694.59		1	2419.41		1	1916.22		1	1556.56		1	2279.01
2066.67		1	2054.71		1	2090.46		1	2240.22		1	2347.45		1	1965.87		1	2041.04		1	2410.15		1	2058.96		1	2034.45		1	2142.02		1	2052.55		1	1712.41		1	2421.44		1	1935.51		1	1592.48		1	2286.95
2068.15		1	2056.17		1	2100.57		1	2257.41		1	2361.31		1	1979.72		1	2079.15		1	2410.62		1	2059.13		1	2042.93		1	2186.08		1	2058.07		1	1723.78		1	2423.55		1	1944.6		1	1666.45		1	2311.1
2072.5		1	2058.54		1	2111.87		1	2263.46		1	2368.44		1	1984.35		1	2092.91		1	2412.27		1	2076.46		1	2044.05		1	2207.05		1	2058.55		1	1731.44		1	2431.96		1	1959.06		1	1677.08		1	2318.51
2074.53		1	2060.94		1	2113.59		1	2268.04		1	2370.33		1	1991.22		1	2097.53		1	2416.04		1	2078.87		1	2050.11		1	2208.21		1	2060.07		1	1766.31		1	2440.69		1	1977.11		1	1695.59		1	2327.34
2095.25		1	2066.21		1	2115.32		1	2295.95		1	2374.12		1	1991.71		1	2115.18		1	2428.96		1	2081.21		1	2052.52		1	2208.3		1	2062.12		1	1769.91		1	2447.58		1	1982.87		1	1697.41		1	2328.08
2112.54		1	2068.55		1	2117.46		1	2300.99		1	2381.59		1	1998.16		1	2116.28		1	2435.76		1	2084.93		1	2053.89		1	2213.57		1	2068.38		1	1770.34		1	2448.58		1	1989.43		1	1718.67		1	2334.26
2112.66		1	2070.38		1	2118.45		1	2301.63		1	2382.42		1	1998.78		1	2148.32		1	2438.95		1	2085.58		1	2065.06		1	2214.64		1	2070.47		1	1779.08		1	2461.86		1	1989.44		1	1722.49		1	2341.86
2117.72		1	2070.39		1	2127.34		1	2321.95		1	2382.99		1	2011.06		1	2150.35		1	2441.93		1	2095.14		1	2070.93		1	2215.19		1	2086.75		1	1782.55		1	2465.48		1	1991.23		1	1737.02		1	2342.68
2122.82		1	2078.32		1	2127.4		1	2332.74		1	2383.28		1	2017.74		1	2158.57		1	2442.61		1	2106		1	2073.63		1	2228.96		1	2101.48		1	1786.8		1	2466.49		1	1992.9		1	1743.21		1	2343.03
2127.13		1	2081.4		1	2127.63		1	2341.5		1	2389.94		1	2022.86		1	2176.44		1	2446.44		1	2106.58		1	2073.91		1	2230.1		1	2111.35		1	1788.6		1	2476.84		1	2029.72		1	1775.59		1	2345.41
2136.78		1	2083.33		1	2128.68		1	2346.72		1	2399.98		1	2023.08		1	2177.91		1	2447.02		1	2110.06		1	2085.82		1	2231.41		1	2114.91		1	1792.38		1	2480.42		1	2038.52		1	1777.37		1	2347.52
2142.62		1	2092.07		1	2136.16		1	2364.34		1	2404.55		1	2025.6		1	2188.73		1	2447.5		1	2111.64		1	2106.73		1	2233.94		1	2115.55		1	1794.35		1	2481.85		1	2039.43		1	1791.06		1	2350.91
2144.94		1	2092.82		1	2138.7		1	2369.5		1	2406.51		1	2026.56		1	2189.6		1	2449.72		1	2118.95		1	2119.9		1	2244.44		1	2119.84		1	1794.39		1	2483.07		1	2042.66		1	1800.72		1	2361.04
2151.51		1	2094.38		1	2140.19		1	2377.37		1	2422.5		1	2030.14		1	2196.69		1	2456.3		1	2122.83		1	2122.3		1	2246.36		1	2129.27		1	1808.49		1	2484.5		1	2046.79		1	1811.56		1	2364.7
2152.08		1	2097.94		1	2143.96		1	2381.18		1	2422.65		1	2037.43		1	2203.78		1	2458.35		1	2123.54		1	2130.6		1	2247.47		1	2133.52		1	1813.41		1	2488.08		1	2048.76		1	1814.36		1	2365.84
2152.67		1	2102.37		1	2145.07		1	2386.97		1	2422.91		1	2045.23		1	2217.03		1	2462.53		1	2130.38		1	2138.32		1	2249.82		1	2136.78		1	1813.72		1	2488.21		1	2049.49		1	1817		1	2366.14
2154.98		1	2104.66		1	2159.01		1	2391.37		1	2424.84		1	2052.25		1	2218.12		1	2467.98		1	2131.29		1	2138.87		1	2254.23		1	2138.29		1	1814.42		1	2488.68		1	2049.85		1	1817.73		1	2367.65
2163.1		1	2113.17		1	2161.22		1	2394.09		1	2450.02		1	2052.86		1	2221.42		1	2468.67		1	2131.97		1	2139.5		1	2255.87		1	2139.55		1	1815.17		1	2492.6		1	2055.24		1	1829.36		1	2368.48
2166.2		1	2113.9		1	2161.89		1	2412.79		1	2458.26		1	2053.71		1	2224.71		1	2470.56		1	2133.68		1	2140.57		1	2256.43		1	2141.96		1	1815.48		1	2495.61		1	2067.34		1	1836.57		1	2371.26
2185.98		1	2116.84		1	2176.32		1	2421.02		1	2463.2		1	2055.69		1	2225.58		1	2480.22		1	2135.26		1	2143.99		1	2258.12		1	2146.16		1	1820.68		1	2497.18		1	2069.62		1	1839.71		1	2371.83
2187.25		1	2125.33		1	2181.83		1	2421.77		1	2463.56		1	2058.99		1	2226.99		1	2480.76		1	2135.73		1	2157.11		1	2259.73		1	2150.91		1	1823.99		1	2498.76		1	2080.8		1	1845.2		1	2373.32
2188.97		1	2126.68		1	2181.96		1	2424.78		1	2474.74		1	2082.78		1	2233.4		1	2483.55		1	2135.97		1	2158.04		1	2260.71		1	2162.35		1	1825.21		1	2499.37		1	2081.85		1	1852.89		1	2374.24
2196.66		1	2128.28		1	2186.22		1	2430.04		1	2477.26		1	2083.67		1	2233.66		1	2484.19		1	2140.24		1	2159.6		1	2261.32		1	2164.46		1	1826.84		1	2499.93		1	2084.63		1	1859.71		1	2378.97
2197.62		1	2132.02		1	2191.42		1	2441.8		1	2479.84		1	2083.96		1	2235.08		1	2484.88		1	2140.32		1	2172.13		1	2262.4		1	2178.39		1	1835.69		1	2500.9		1	2089.61		1	1862.15		1	2379.18
2198.55		1	2138.08		1	2193.87		1	2442.02		1	2483.56		1	2087.9		1	2236.44		1	2487.59		1	2144.45		1	2175.8		1	2266.21		1	2182.18		1	1837.77		1	2502.46		1	2097.49		1	1865.31		1	2379.72
2201		1	2140.44		1	2195.92		1	2442.16		1	2484.16		1	2088.26		1	2236.5		1	2493.23		1	2150.28		1	2182.16		1	2267.68		1	2183.54		1	1840.43		1	2505.91		1	2097.51		1	1865.95		1	2380.18
2205.69		1	2142.1		1	2198.44		1	2444.34		1	2493.64		1	2088.29		1	2237.86		1	2495		1	2161.4		1	2182.23		1	2273.47		1	2188.58		1	1850.18		1	2506.09		1	2098.27		1	1866.55		1	2382.26
2207.66		1	2147.33		1	2199.07		1	2444.6		1	2495.26		1	2090.39		1	2239.5		1	2498.57		1	2165.25		1	2184.03		1	2273.77		1	2188.81		1	1851.76		1	2506.61		1	2102.14		1	1869.21		1	2383.62
2213.48		1	2148.11		1	2200.56		1	2447.46		1	2497.26		1	2095.71		1	2239.74		1	2503.67		1	2166.25		1	2193.65		1	2273.92		1	2192.62		1	1853.54		1	2507.19		1	2102.25		1	1869.74		1	2387.77
2219.68		1	2154.35		1	2204.34		1	2447.47		1	2497.4		1	2098.32		1	2240.92		1	2506.52		1	2177.61		1	2196.13		1	2274.35		1	2193.24		1	1856.01		1	2509.36		1	2105.43		1	1870.02		1	2389.28
2222.78		1	2167.38		1	2205.73		1	2450.03		1	2500.33		1	2105.82		1	2244.82		1	2506.76		1	2178.74		1	2204.55		1	2275.71		1	2194.24		1	1860.65		1	2510.58		1	2115.43		1	1872.86		1	2389.79
2223.05		1	2169.41		1	2206.95		1	2451.49		1	2501.76		1	2108.36		1	2255.36		1	2508.29		1	2183.73		1	2206.58		1	2279.14		1	2202.81		1	1869.33		1	2513.13		1	2117.37		1	1874.78		1	2391.28
2226.03		1	2169.48		1	2209.49		1	2457.56		1	2502.22		1	2117.99		1	2255.86		1	2509.62		1	2184.48		1	2213.66		1	2282.02		1	2205.18		1	1873.97		1	2517.8		1	2123.91		1	1875.4		1	2392.05
2228.27		1	2180.04		1	2210.88		1	2461.2		1	2513.79		1	2118.1		1	2256.53		1	2510.08		1	2186.2		1	2222.19		1	2282.06		1	2206.97		1	1878.29		1	2520.32		1	2127.87		1	1876.96		1	2392.68
2231.15		1	2186.93		1	2211.83		1	2464.89		1	2519.5		1	2119.52		1	2258.13		1	2511.51		1	2191.66		1	2222.65		1	2282.39		1	2210.82		1	1879.28		1	2520.34		1	2131.01		1	1883.43		1	2395.98
2232.16		1	2187.88		1	2214.79		1	2467.03		1	2520.77		1	2120.18		1	2258.95		1	2512.45		1	2192.05		1	2223		1	2283.55		1	2210.83		1	1879.62		1	2520.95		1	2131.87		1	1891.19		1	2396.73
2233.82		1	2196.45		1	2216.02		1	2470.82		1	2522.25		1	2121.63		1	2261.73		1	2514.09		1	2192.66		1	2228.75		1	2284.95		1	2210.97		1	1882.9		1	2525.56		1	2136.71		1	1891.93		1	2397.52
2239.24		1	2204.91		1	2216.9		1	2473.97		1	2525.38		1	2130.89		1	2262.06		1	2525.6		1	2192.71		1	2228.89		1	2285.11		1	2211.39		1	1885.94		1	2526.57		1	2137.6		1	1898.82		1	2398.34
2239.94		1	2208.25		1	2219.36		1	2474.54		1	2530.02		1	2133.11		1	2262.26		1	2527.23		1	2198.99		1	2229.61		1	2290.3		1	2228.07		1	1886.94		1	2526.93		1	2142.4		1	1900.71		1	2401.13
2240.18		1	2214.43		1	2221.68		1	2477.19		1	2530.14		1	2133.35		1	2263.54		1	2527.31		1	2199.82		1	2230.44		1	2290.59		1	2230.45		1	1888.19		1	2527.05		1	2143.13		1	1901.69		1	2403.21
2243.42		1	2214.98		1	2225.24		1	2478.79		1	2531.42		1	2136.12		1	2267.47		1	2528.01		1	2205		1	2233.16		1	2293.12		1	2231.51		1	1888.4		1	2527.42		1	2145.36		1	1903.51		1	2408.84
2245.19		1	2217.58		1	2237.79		1	2478.83		1	2532.09		1	2146.02		1	2274.57		1	2529.55		1	2205.55		1	2234.46		1	2293.44		1	2239.03		1	1890.98		1	2527.78		1	2145.79		1	1904.6		1	2409.27
2245.29		1	2220.41		1	2238.54		1	2479.01		1	2534.26		1	2149.72		1	2275.02		1	2530.42		1	2206.01		1	2237.21		1	2293.5		1	2239.7		1	1899.17		1	2532.85		1	2146.37		1	1911.8		1	2412.05
2246.72		1	2221.08		1	2239.28		1	2479.95		1	2536.61		1	2153.85		1	2279.05		1	2531.19		1	2207.93		1	2239.17		1	2295.37		1	2240.59		1	1900.3		1	2533.29		1	2149.75		1	1914.45		1	2413.83
2248.07		1	2222.13		1	2240.61		1	2482.14		1	2538.54		1	2159.12		1	2279.35		1	2531.78		1	2211.53		1	2239.65		1	2295.4		1	2248.83		1	1902.31		1	2533.5		1	2153.76		1	1922.97		1	2414.19
2248.57		1	2223.99		1	2247.11		1	2483.94		1	2541.21		1	2159.31		1	2281.74		1	2536.77		1	2216.19		1	2241.76		1	2296.33		1	2249.15		1	1902.43		1	2535.33		1	2158.15		1	1923.35		1	2414.58
2250.39		1	2227.88		1	2247.65		1	2485.26		1	2542.07		1	2169.62		1	2282.76		1	2538.74		1	2216.47		1	2242.2		1	2296.48		1	2249.56		1	1906.49		1	2535.47		1	2160.64		1	1923.79		1	2415.23
2254.8		1	2231.36		1	2250.16		1	2486.55		1	2545.31		1	2171.68		1	2282.94		1	2541.14		1	2221.72		1	2242.69		1	2301.55		1	2250.95		1	1915.84		1	2536.75		1	2161.61		1	1925.03		1	2415.85
2256.94		1	2242.52		1	2252.42		1	2486.95		1	2547.73		1	2172.12		1	2284.49		1	2542.64		1	2226.04		1	2247.67		1	2303.71		1	2253.52		1	1919.39		1	2539.49		1	2164.9		1	1925.64		1	2417.43
2257.2		1	2244.95		1	2252.73		1	2487.33		1	2548.64		1	2172.95		1	2284.53		1	2546.19		1	2226.28		1	2249.43		1	2305.15		1	2260.66		1	1919.46		1	2539.96		1	2165.52		1	1931.3		1	2418.18
2261.65		1	2248.09		1	2252.87		1	2487.78		1	2549.09		1	2180.15		1	2285.54		1	2546.79		1	2235.78		1	2251.5		1	2305.87		1	2261.87		1	1922.57		1	2541.9		1	2165.9		1	1934.09		1	2418.32
2264.09		1	2248.42		1	2256.2		1	2491.14		1	2550.48		1	2180.17		1	2288.06		1	2547.38		1	2236.22		1	2254.45		1	2306.77		1	2266.37		1	1922.68		1	2542.33		1	2170.09		1	1934.74		1	2419.08
2264.89		1	2252.23		1	2257.28		1	2491.62		1	2550.68		1	2181.44		1	2288.92		1	2547.99		1	2236.87		1	2258.99		1	2307.08		1	2266.5		1	1923.2		1	2542.63		1	2170.5		1	1941.13		1	2419.41
2267.02		1	2258.02		1	2257.54		1	2492.52		1	2550.99		1	2181.93		1	2289.52		1	2554.73		1	2237.77		1	2259.89		1	2308.21		1	2266.84		1	1924.36		1	2542.79		1	2173.78		1	1944.14		1	2420.15
2273.25		1	2264.62		1	2259.13		1	2494.14		1	2551.9		1	2182		1	2289.74		1	2555.74		1	2239.54		1	2261.27		1	2308.38		1	2270.28		1	1925.28		1	2543.47		1	2174.35		1	1947.14		1	2425.25
2273.87		1	2266.76		1	2262.91		1	2496.69		1	2553.68		1	2183.78		1	2296.27		1	2557.22		1	2242.95		1	2261.31		1	2308.53		1	2275.24		1	1930.56		1	2543.61		1	2174.64		1	1950.43		1	2425.39
2274.38		1	2269.05		1	2264.2		1	2497.24		1	2557.55		1	2184.14		1	2297.07		1	2557.22		1	2243.27		1	2263.52		1	2310.46		1	2275.9		1	1930.86		1	2547.76		1	2174.74		1	1959.61		1	2425.42
2274.76		1	2271.73		1	2270.13		1	2500.84		1	2558.81		1	2184.23		1	2297.92		1	2557.99		1	2243.37		1	2265.38		1	2311.26		1	2276.05		1	1934.07		1	2552.01		1	2175.56		1	1963.95		1	2426.29
2276.25		1	2272.25		1	2270.76		1	2501.45		1	2563.33		1	2185.01		1	2298.17		1	2558.62		1	2243.71		1	2266.47		1	2312.09		1	2276.95		1	1935.08		1	2553.35		1	2176.85		1	1965.07		1	2427.03
2277.09		1	2273.3		1	2270.85		1	2503.27		1	2563.55		1	2186.58		1	2301.35		1	2559.18		1	2246.47		1	2267.38		1	2312.95		1	2278.37		1	1936.52		1	2553.44		1	2177.08		1	1965.59		1	2429.78
2277.33		1	2274.56		1	2272.59		1	2503.59		1	2564.52		1	2186.74		1	2302.1		1	2560.02		1	2248.21		1	2267.96		1	2313.98		1	2280.37		1	1936.53		1	2554.56		1	2182.6		1	1965.88		1	2432.18
2281.19		1	2275.88		1	2272.99		1	2504.32		1	2565.39		1	2191.07		1	2306.8		1	2560.38		1	2248.56		1	2269.61		1	2314.75		1	2283.59		1	1940.41		1	2561.45		1	2183.13		1	1971.05		1	2433.8
2282.09		1	2280.89		1	2273.13		1	2506.16		1	2565.56		1	2191.18		1	2307.66		1	2561.38		1	2249.23		1	2270.21		1	2316.24		1	2284.51		1	1943.62		1	2561.79		1	2186.71		1	1971.27		1	2433.87
2285.99		1	2281.58		1	2273.36		1	2506.25		1	2565.76		1	2192.71		1	2308.05		1	2564.22		1	2249.75		1	2272.23		1	2316.83		1	2285.32		1	1944.53		1	2562.52		1	2189.11		1	1972.59		1	2434.26
2288.88		1	2287.65		1	2273.36		1	2506.92		1	2568.06		1	2195.26		1	2309.73		1	2565.34		1	2250.6		1	2273.5		1	2319.04		1	2293.44		1	1949.35		1	2564.48		1	2190.34		1	1972.93		1	2434.43
2292.6		1	2293.03		1	2283.55		1	2507.25		1	2571.23		1	2199.85		1	2309.84		1	2565.38		1	2251.02		1	2275.3		1	2319.39		1	2293.75		1	1950.71		1	2565.55		1	2191.59		1	1979.09		1	2434.65
2294.32		1	2295.32		1	2285.43		1	2508.14		1	2571.39		1	2200.68		1	2314.01		1	2565.8		1	2251.85		1	2282.46		1	2319.85		1	2294.05		1	1956.62		1	2566.64		1	2191.67		1	1981.6		1	2434.65
2294.68		1	2297.81		1	2286.46		1	2508.24		1	2572.56		1	2201.73		1	2314.11		1	2568.93		1	2252.9		1	2283.39		1	2320.39		1	2295.18		1	1961.71		1	2566.94		1	2192.17		1	1985.01		1	2435.45
2295.39		1	2306.42		1	2286.95		1	2508.82		1	2573.56		1	2203.73		1	2315.6		1	2569.09		1	2253.6		1	2283.68		1	2320.72		1	2297.7		1	1962.51		1	2567.06		1	2192.3		1	1987.18		1	2437.64
2296.33		1	2310.41		1	2289.84		1	2509.38		1	2574.34		1	2205.08		1	2319.63		1	2569.74		1	2254.3		1	2286.2		1	2321.02		1	2299.17		1	1963.35		1	2567.11		1	2193.48		1	1988.39		1	2437.82
2296.62		1	2311.11		1	2295.68		1	2509.53		1	2574.79		1	2206.65		1	2320.28		1	2570.18		1	2254.9		1	2288.2		1	2321.46		1	2299.5		1	1964.03		1	2567.34		1	2194.67		1	1988.72		1	2437.96
2306.67		1	2311.21		1	2296.28		1	2510.5		1	2575.56		1	2206.9		1	2327.98		1	2573.4		1	2254.99		1	2290.26		1	2321.84		1	2300.53		1	1964.32		1	2567.39		1	2194.83		1	1992.04		1	2439.33
2310.53		1	2312.24		1	2296.31		1	2510.54		1	2577.26		1	2209.06		1	2328.24		1	2573.98		1	2255.79		1	2292.47		1	2323.61		1	2301.03		1	1972.98		1	2569.52		1	2195.42		1	1994.17		1	2440.78
2314.32		1	2314.03		1	2298.98		1	2511.1		1	2577.38		1	2210.74		1	2329.57		1	2574.09		1	2257.33		1	2292.58		1	2324.52		1	2304.5		1	1973.73		1	2569.63		1	2196.67		1	2003.23		1	2440.84
2314.58		1	2323.39		1	2299.17		1	2513.3		1	2577.67		1	2211.46		1	2330.67		1	2574.34		1	2258.77		1	2297.23		1	2325.31		1	2306.46		1	1975.69		1	2570.65		1	2200.44		1	2003.67		1	2442.66
2315.74		1	2325.36		1	2299.64		1	2514.03		1	2578.48		1	2212.7		1	2331.32		1	2575.28		1	2259.59		1	2297.46		1	2325.85		1	2306.78		1	1981.62		1	2572.61		1	2201.09		1	2006.44		1	2443.79
2319.18		1	2325.67		1	2300.57		1	2514.53		1	2579.07		1	2213.71		1	2331.74		1	2577.04		1	2260.63		1	2297.6		1	2325.93		1	2308.23		1	1981.92		1	2573.16		1	2205.38		1	2007.22		1	2445.82
2321.79		1	2333.83		1	2301.63		1	2515.33		1	2579.08		1	2214.82		1	2332.2		1	2579.16		1	2264.49		1	2300.73		1	2326.63		1	2308.52		1	1985.85		1	2573.46		1	2207.82		1	2008.22		1	2446.47
2322.01		1	2335.65		1	2303.09		1	2515.84		1	2581.72		1	2215.17		1	2332.54		1	2580.6		1	2264.85		1	2301.75		1	2326.98		1	2308.85		1	1986.87		1	2575		1	2208.18		1	2008.43		1	2447.07
2322.95		1	2335.73		1	2303.66		1	2516.46		1	2581.82		1	2219.1		1	2332.7		1	2582.38		1	2266.99		1	2306.18		1	2327.31		1	2310.43		1	1987.45		1	2576.77		1	2208.83		1	2010.24		1	2447.44
2323		1	2336.91		1	2303.81		1	2516.5		1	2583.67		1	2219.5		1	2333.06		1	2582.64		1	2269.61		1	2307.8		1	2328.28		1	2311.73		1	1988.39		1	2577.34		1	2209.48		1	2010.88		1	2449.85
2323.07		1	2337.84		1	2309.98		1	2516.93		1	2584.7		1	2222.86		1	2333.48		1	2583.31		1	2269.73		1	2310.08		1	2328.85		1	2312.29		1	1989.45		1	2577.47		1	2209.6		1	2015.44		1	2450.58
2323.74		1	2338.24		1	2311.83		1	2517		1	2584.9		1	2224.76		1	2335.28		1	2583.4		1	2273.2		1	2313.24		1	2329.82		1	2313.66		1	1989.5		1	2578.05		1	2209.83		1	2018.92		1	2451.7
2324.34		1	2338.86		1	2312.26		1	2520.99		1	2585.19		1	2225		1	2337.31		1	2586.3		1	2273.24		1	2314.74		1	2330.06		1	2314.25		1	1992.35		1	2579.11		1	2209.98		1	2021.84		1	2452.08
2324.56		1	2347.78		1	2312.28		1	2521.1		1	2586.21		1	2225.96		1	2337.95		1	2587.5		1	2273.53		1	2317.46		1	2330.1		1	2314.8		1	1993.47		1	2582.93		1	2210.08		1	2023.3		1	2452.17
2326.32		1	2348.87		1	2312.76		1	2522.32		1	2587.46		1	2228.24		1	2339.83		1	2587.81		1	2275.09		1	2318.56		1	2330.67		1	2317.22		1	1995.08		1	2585.97		1	2210.53		1	2025.53		1	2452.47
2327.39		1	2349.46		1	2313.39		1	2522.61		1	2590.12		1	2228.37		1	2341.25		1	2588.8		1	2276.68		1	2320.04		1	2332.35		1	2317.91		1	1996.85		1	2586.95		1	2210.57		1	2027.14		1	2453.18
2330.77		1	2359.4		1	2313.5		1	2522.7		1	2591.71		1	2230.32		1	2341.25		1	2589.04		1	2277.06		1	2322.48		1	2333.01		1	2318.53		1	1999.43		1	2587.48		1	2212.26		1	2028.03		1	2453.33
2331.99		1	2360.45		1	2313.7		1	2522.71		1	2592.02		1	2231.32		1	2341.48		1	2589.06		1	2277.37		1	2324.78		1	2333.33		1	2318.64		1	1999.61		1	2587.58		1	2216.3		1	2033.64		1	2455.58
2332.4		1	2360.86		1	2314.02		1	2525.01		1	2592.98		1	2231.7		1	2341.89		1	2589.56		1	2278.57		1	2326.6		1	2340.47		1	2318.68		1	2002.81		1	2588.28		1	2217.66		1	2033.8		1	2457.4
2332.89		1	2360.86		1	2315.55		1	2525.67		1	2593.96		1	2237.29		1	2342		1	2590.35		1	2279.2		1	2327.05		1	2342.08		1	2320.21		1	2004.72		1	2588.96		1	2219.48		1	2033.8		1	2458.33
2333.09		1	2363.05		1	2316.22		1	2526.15		1	2594.84		1	2240.32		1	2342.27		1	2592.55		1	2280.41		1	2330.18		1	2342.44		1	2321.43		1	2008.26		1	2591.5		1	2219.82		1	2040.82		1	2458.49
2333.89		1	2363.08		1	2316.31		1	2526.22		1	2596.18		1	2241.7		1	2346.24		1	2592.57		1	2280.78		1	2331.99		1	2342.91		1	2322.03		1	2008.53		1	2592.23		1	2220.38		1	2040.85		1	2459.15
2333.9		1	2363.58		1	2316.4		1	2526.36		1	2596.8		1	2241.87		1	2348.98		1	2592.61		1	2281.14		1	2335.37		1	2343.27		1	2322.5		1	2008.76		1	2592.24		1	2221.24		1	2041.56		1	2460.33
2334.39		1	2364.24		1	2317.87		1	2526.68		1	2596.91		1	2242.03		1	2349.06		1	2592.97		1	2282.58		1	2335.74		1	2345.73		1	2323.23		1	2009.08		1	2592.77		1	2222.66		1	2045.26		1	2463.2
2335.88		1	2366.39		1	2322.1		1	2527.12		1	2596.94		1	2243.41		1	2349.38		1	2593.43		1	2285.82		1	2335.98		1	2345.95		1	2326.58		1	2012.41		1	2594.39		1	2225.26		1	2046.24		1	2463.61
2337.02		1	2368.94		1	2322.27		1	2527.14		1	2597.71		1	2244.01		1	2350.8		1	2593.49		1	2285.98		1	2336.09		1	2346.3		1	2326.61		1	2015.46		1	2595.48		1	2225.6		1	2046.92		1	2464.51
2338.55		1	2370.13		1	2322.86		1	2527.91		1	2598.53		1	2244.81		1	2351.56		1	2595.67		1	2286.16		1	2338.03		1	2346.46		1	2328.29		1	2016		1	2595.9		1	2226.56		1	2047.65		1	2464.51
2339.79		1	2371.55		1	2322.98		1	2528.28		1	2600.67		1	2246.32		1	2352.49		1	2595.78		1	2287.23		1	2338.41		1	2347.01		1	2329.58		1	2016.14		1	2596.22		1	2226.97		1	2048.29		1	2465.27
2340.03		1	2374.13		1	2327.41		1	2529		1	2601.03		1	2248.2		1	2352.68		1	2595.83		1	2287.46		1	2340.97		1	2348.26		1	2330.54		1	2016.99		1	2597.41		1	2227.13		1	2049.34		1	2468.63
2341.07		1	2374.14		1	2327.9		1	2529.7		1	2601.47		1	2249.79		1	2352.93		1	2596.18		1	2288.27		1	2341.32		1	2349.41		1	2331.42		1	2017.92		1	2597.8		1	2227.15		1	2052.33		1	2470.89
2342.22		1	2374.48		1	2331.2		1	2529.99		1	2602.3		1	2252.63		1	2353.12		1	2596.9		1	2289.15		1	2341.91		1	2350.06		1	2331.87		1	2018.84		1	2599.62		1	2227.5		1	2060.16		1	2473.17
2342.31		1	2376.25		1	2331.99		1	2530.98		1	2603.86		1	2256.48		1	2353.52		1	2596.99		1	2292.31		1	2342.15		1	2351.23		1	2332.76		1	2020.63		1	2602.71		1	2228.09		1	2063.68		1	2473.88
2344.63		1	2377.02		1	2332.15		1	2530.99		1	2606.97		1	2257.37		1	2354.57		1	2597.35		1	2292.62		1	2342.28		1	2351.43		1	2333.51		1	2022.04		1	2602.9		1	2228.4		1	2063.68		1	2474.83
2345.48		1	2377.26		1	2332.79		1	2531.75		1	2607.57		1	2257.83		1	2357.1		1	2597.72		1	2293.23		1	2343.78		1	2351.44		1	2334.38		1	2023.3		1	2603.04		1	2228.8		1	2064.51		1	2476.45
2346.62		1	2378.31		1	2332.79		1	2533.71		1	2608.4		1	2258.37		1	2357.19		1	2598.61		1	2297.03		1	2343.86		1	2353.66		1	2336.4		1	2025.37		1	2603.62		1	2229.21		1	2073.17		1	2476.5
2347.66		1	2382.55		1	2333.54		1	2534.46		1	2609.62		1	2259.76		1	2357.29		1	2599.17		1	2300.36		1	2345.56		1	2353.94		1	2337.49		1	2025.93		1	2603.68		1	2229.35		1	2074.33		1	2476.99
2348.4		1	2383.01		1	2334.28		1	2534.5		1	2609.88		1	2259.82		1	2360.71		1	2599.55		1	2300.55		1	2348.63		1	2355.48		1	2337.72		1	2033.13		1	2603.91		1	2230.33		1	2076.11		1	2478.77
2348.55		1	2384.67		1	2337.54		1	2534.55		1	2610.64		1	2260.39		1	2363.48		1	2599.84		1	2300.69		1	2351.44		1	2355.51		1	2338.55		1	2033.39		1	2605.45		1	2230.72		1	2077.29		1	2478.86
2348.92		1	2387.7		1	2337.93		1	2536.23		1	2612.04		1	2261.26		1	2364.27		1	2600.02		1	2300.81		1	2351.71		1	2356.13		1	2339.4		1	2036.08		1	2605.82		1	2231.1		1	2082.57		1	2479.18
2351.94		1	2388.79		1	2341.99		1	2536.25		1	2612.34		1	2262.43		1	2364.7		1	2600.21		1	2301.09		1	2352.11		1	2361.17		1	2339.88		1	2036.33		1	2605.97		1	2231.68		1	2088.73		1	2479.92
2352.92		1	2389.67		1	2342.13		1	2536.81		1	2612.75		1	2263.18		1	2372.82		1	2600.64		1	2301.24		1	2352.6		1	2361.33		1	2341.62		1	2038		1	2606.17		1	2232.17		1	2094.47		1	2480.18
2354.3		1	2389.76		1	2344.88		1	2537.54		1	2613.64		1	2263.29		1	2373.48		1	2600.72		1	2301.87		1	2355.26		1	2362.23		1	2342.07		1	2038.46		1	2607.43		1	2232.73		1	2096.47		1	2481.22
2355.22		1	2390.42		1	2345.29		1	2537.76		1	2614.2		1	2265.28		1	2374.74		1	2601.1		1	2302.36		1	2357.3		1	2362.98		1	2342.77		1	2045.13		1	2608.91		1	2233.61		1	2097.37		1	2484.63
2356.57		1	2392.08		1	2345.34		1	2538.3		1	2615.16		1	2266.57		1	2375.54		1	2601.89		1	2302.77		1	2357.57		1	2368.81		1	2343.38		1	2045.3		1	2610.21		1	2233.74		1	2099.74		1	2484.63
2356.58		1	2395.8		1	2347.95		1	2538.88		1	2615.56		1	2268.13		1	2376.65		1	2602.7		1	2303.27		1	2358.24		1	2369.72		1	2345.2		1	2048.52		1	2610.51		1	2233.83		1	2100.12		1	2485.13
2357.28		1	2398.52		1	2349.46		1	2539.02		1	2616.15		1	2268.15		1	2377.45		1	2602.8		1	2305.6		1	2359.04		1	2370.2		1	2345.27		1	2049.2		1	2610.75		1	2237.44		1	2102.64		1	2485.56
2358.72		1	2398.68		1	2353.44		1	2539.86		1	2617.66		1	2268.19		1	2379.3		1	2602.87		1	2305.77		1	2359.34		1	2371.42		1	2345.59		1	2052.32		1	2610.95		1	2238.19		1	2104.56		1	2486.57
2359.15		1	2400.35		1	2353.57		1	2540.36		1	2618.15		1	2268.76		1	2379.82		1	2603.03		1	2306.4		1	2359.86		1	2371.55		1	2346.31		1	2054.52		1	2611.76		1	2238.85		1	2104.56		1	2486.95
2359.19		1	2402.22		1	2355.64		1	2540.36		1	2618.65		1	2268.97		1	2380.26		1	2604.09		1	2308.96		1	2360.88		1	2373.27		1	2347.76		1	2054.62		1	2611.93		1	2241.52		1	2109.33		1	2488.2
2359.89		1	2402.36		1	2356.8		1	2541.22		1	2620.39		1	2270.46		1	2380.56		1	2604.94		1	2310.54		1	2362.53		1	2373.98		1	2348.17		1	2061.41		1	2612.06		1	2241.54		1	2110.48		1	2488.37
2360.26		1	2404.31		1	2356.99		1	2541.82		1	2620.5		1	2271.03		1	2380.76		1	2605.09		1	2310.97		1	2363.75		1	2374.6		1	2350.12		1	2066.99		1	2612.06		1	2242.22		1	2111.63		1	2489.22
2360.65		1	2406.03		1	2359.68		1	2542.1		1	2620.83		1	2271.17		1	2381.78		1	2605.89		1	2311.21		1	2363.89		1	2374.63		1	2350.58		1	2067.15		1	2613.65		1	2244.01		1	2112.14		1	2489.82
2360.85		1	2407.92		1	2360.38		1	2542.21		1	2621.48		1	2271.47		1	2383.9		1	2606.37		1	2312.07		1	2363.99		1	2375.43		1	2352.02		1	2067.21		1	2614.7		1	2244.55		1	2114.42		1	2489.97
2360.93		1	2409.71		1	2360.41		1	2543.06		1	2621.64		1	2271.97		1	2387.3		1	2606.53		1	2312.31		1	2364.87		1	2376.24		1	2352.19		1	2068.98		1	2614.86		1	2245.39		1	2116.14		1	2490.12
2360.96		1	2409.79		1	2360.54		1	2544.45		1	2622.67		1	2272.39		1	2388.24		1	2606.58		1	2313.68		1	2369.98		1	2378.01		1	2353.14		1	2069.08		1	2616.05		1	2245.4		1	2116.55		1	2490.36
2361.18		1	2410.67		1	2361.98		1	2544.77		1	2624.08		1	2273.5		1	2389.28		1	2607.38		1	2313.7		1	2370.93		1	2378.94		1	2353.27		1	2070.85		1	2616.65		1	2247.7		1	2117.8		1	2490.47
2361.21		1	2411.47		1	2363.66		1	2545.07		1	2624.47		1	2273.87		1	2391.43		1	2607.75		1	2313.81		1	2373.45		1	2379.15		1	2353.97		1	2074.53		1	2616.69		1	2248.21		1	2119.46		1	2490.84
2361.94		1	2414.53		1	2365.56		1	2546.59		1	2625.2		1	2274.21		1	2392.2		1	2608.25		1	2313.95		1	2374.08		1	2380.47		1	2354.08		1	2074.62		1	2616.97		1	2249.52		1	2121.21		1	2491.16
2362		1	2416.04		1	2366.35		1	2548.14		1	2625.3		1	2276.96		1	2392.22		1	2608.58		1	2314.43		1	2374.81		1	2381.22		1	2354.24		1	2075		1	2618.37		1	2249.83		1	2121.27		1	2491.58
2362.89		1	2416.11		1	2366.75		1	2548.49		1	2626.78		1	2277.93		1	2395.46		1	2608.74		1	2316.32		1	2375.64		1	2382.78		1	2358.64		1	2076.19		1	2620.14		1	2250.46		1	2122.14		1	2493.01
2363.52		1	2416.41		1	2368.05		1	2548.57		1	2627.68		1	2278.37		1	2396.94		1	2609.2		1	2316.41		1	2375.76		1	2383.72		1	2358.93		1	2076.44		1	2622.78		1	2251.53		1	2126.24		1	2494.08
2363.71		1	2418.41		1	2368.39		1	2548.59		1	2628.86		1	2278.71		1	2399.18		1	2609.22		1	2316.97		1	2376.09		1	2383.78		1	2361.82		1	2077.68		1	2622.84		1	2252.63		1	2128.56		1	2494.29
2364.1		1	2419.93		1	2368.52		1	2549.45		1	2629.01		1	2279.27		1	2399.66		1	2609.85		1	2318.34		1	2376.6		1	2383.78		1	2361.89		1	2080.96		1	2624.17		1	2253.14		1	2129.43		1	2494.52
2366.55		1	2424.33		1	2368.57		1	2549.5		1	2629.41		1	2281.77		1	2399.8		1	2609.94		1	2318.49		1	2376.67		1	2385.17		1	2362.27		1	2084		1	2625.04		1	2253.2		1	2131.87		1	2495.13
2367.77		1	2425.35		1	2372.99		1	2549.64		1	2629.75		1	2282.06		1	2400.24		1	2610.67		1	2319.25		1	2378.72		1	2386.12		1	2362.52		1	2085.82		1	2625.75		1	2253.88		1	2134.51		1	2495.19
2368.34		1	2425.9		1	2373		1	2551.9		1	2630.11		1	2282.1		1	2400.98		1	2610.99		1	2320.91		1	2380.32		1	2389.32		1	2365.16		1	2088.09		1	2625.78		1	2254.4		1	2136.91		1	2495.35
2368.45		1	2426.66		1	2373.4		1	2552.89		1	2630.36		1	2282.28		1	2401.33		1	2611.86		1	2321.25		1	2383.57		1	2390.11		1	2366.26		1	2088.97		1	2626.18		1	2255.42		1	2140.26		1	2495.76
2369.81		1	2428.29		1	2373.43		1	2553.53		1	2630.51		1	2282.91		1	2401.91		1	2612.17		1	2321.39		1	2383.94		1	2390.43		1	2367.64		1	2092.4		1	2626.26		1	2256.45		1	2141.64		1	2496.37
2369.97		1	2435.86		1	2374.22		1	2555.09		1	2630.65		1	2284.07		1	2401.91		1	2612.87		1	2321.73		1	2390.53		1	2391.02		1	2367.87		1	2092.97		1	2627.43		1	2259.19		1	2142.35		1	2496.65
2370.05		1	2436.27		1	2375.14		1	2555.73		1	2630.93		1	2284.82		1	2402.02		1	2613.67		1	2322.48		1	2391.2		1	2391.35		1	2367.93		1	2093.75		1	2628.25		1	2260.22		1	2144.2		1	2497.09
2371.79		1	2436.41		1	2375.17		1	2556.36		1	2631.61		1	2285.02		1	2403.88		1	2614.78		1	2322.67		1	2393.65		1	2393.43		1	2369.92		1	2094.37		1	2628.41		1	2261.2		1	2146.13		1	2497.42
2372.16		1	2436.98		1	2375.77		1	2556.56		1	2631.93		1	2285.51		1	2404.46		1	2615.24		1	2322.71		1	2395.48		1	2394		1	2370.09		1	2094.79		1	2628.69		1	2262.88		1	2147.81		1	2499.59
2373.05		1	2444.45		1	2376.27		1	2556.71		1	2632.31		1	2286.11		1	2406.79		1	2615.77		1	2323.47		1	2395.56		1	2394.18		1	2370.88		1	2095.57		1	2628.86		1	2263.05		1	2148.93		1	2499.66
2373.05		1	2444.65		1	2376.61		1	2556.96		1	2633.2		1	2287.05		1	2408.06		1	2616.95		1	2325.09		1	2397.67		1	2395.09		1	2371.32		1	2097.07		1	2628.9		1	2263.22		1	2150.2		1	2499.93
2373.13		1	2448.05		1	2376.84		1	2557.53		1	2633.32		1	2287.3		1	2409.75		1	2616.98		1	2325.37		1	2399.29		1	2395.46		1	2371.66		1	2099.95		1	2629.85		1	2263.71		1	2152.36		1	2500.83
2373.39		1	2450.28		1	2377.74		1	2557.98		1	2633.42		1	2287.8		1	2412.32		1	2617.53		1	2325.42		1	2404.66		1	2395.9		1	2371.75		1	2101.41		1	2630.2		1	2263.99		1	2153.89		1	2501.06
2373.43		1	2450.36		1	2378.29		1	2558.56		1	2633.79		1	2290.23		1	2412.44		1	2617.68		1	2325.43		1	2405.92		1	2396.18		1	2371.77		1	2103.69		1	2630.28		1	2264.02		1	2154.36		1	2501.36
2373.97		1	2450.99		1	2378.97		1	2558.73		1	2634.41		1	2290.26		1	2414.46		1	2617.7		1	2325.47		1	2406.17		1	2396.76		1	2371.78		1	2104.37		1	2630.61		1	2264.42		1	2157.14		1	2502.68
2374.03		1	2451.69		1	2381.28		1	2559.4		1	2634.68		1	2290.47		1	2416.26		1	2617.8		1	2326.69		1	2409.17		1	2398.17		1	2371.98		1	2104.73		1	2630.63		1	2264.44		1	2157.45		1	2503.35
2375.14		1	2454.54		1	2381.57		1	2559.99		1	2634.86		1	2291.14		1	2419.33		1	2622.44		1	2326.81		1	2409.52		1	2398.73		1	2373.32		1	2106.44		1	2632.42		1	2265.85		1	2159.18		1	2503.65
2376.01		1	2455.61		1	2382.21		1	2561.02		1	2635.26		1	2292.1		1	2420.01		1	2622.97		1	2328.39		1	2409.71		1	2398.87		1	2373.43		1	2108.6		1	2634.4		1	2265.96		1	2159.58		1	2504.49
2376.05		1	2455.68		1	2382.9		1	2562.04		1	2635.95		1	2292.58		1	2420.31		1	2623.06		1	2328.64		1	2411.03		1	2398.91		1	2373.49		1	2109.82		1	2635.53		1	2266.07		1	2159.83		1	2505.18
2376.16		1	2456.44		1	2383.93		1	2562.47		1	2636.33		1	2292.88		1	2421.62		1	2623.44		1	2328.65		1	2411.79		1	2399.55		1	2373.6		1	2110.27		1	2635.73		1	2267.11		1	2160.54		1	2505.71
2377.28		1	2456.67		1	2384.78		1	2564.18		1	2636.43		1	2295.56		1	2424.39		1	2624.46		1	2329.77		1	2411.87		1	2400.2		1	2374.19		1	2111.49		1	2636.98		1	2268.32		1	2161.56		1	2506.06
2379.01		1	2458.08		1	2385.14		1	2564.2		1	2636.66		1	2295.62		1	2425.46		1	2624.9		1	2332.66		1	2412.58		1	2402.64		1	2374.54		1	2111.57		1	2637.63		1	2268.32		1	2161.72		1	2506.51
2379.86		1	2459.45		1	2386.31		1	2564.92		1	2637.01		1	2296.2		1	2425.76		1	2625.57		1	2332.89		1	2413.04		1	2403.14		1	2374.78		1	2113.53		1	2637.64		1	2268.91		1	2162.68		1	2507.17
2382.66		1	2461.7		1	2388.64		1	2565.31		1	2637.25		1	2298		1	2426		1	2625.68		1	2332.93		1	2414.85		1	2403.17		1	2375.42		1	2115.95		1	2637.79		1	2270.1		1	2166.32		1	2508.1
2383.08		1	2462.24		1	2388.85		1	2566.08		1	2637.52		1	2298.36		1	2426.11		1	2626.24		1	2333.19		1	2415.92		1	2404.41		1	2377.63		1	2116.82		1	2637.85		1	2270.14		1	2166.61		1	2508.27
2383.61		1	2462.51		1	2390.05		1	2567.49		1	2638		1	2300.01		1	2426.39		1	2626.32		1	2333.63		1	2419.87		1	2405.31		1	2378.43		1	2116.96		1	2638.76		1	2271.08		1	2166.77		1	2509.38
2384.37		1	2463.37		1	2390.64		1	2567.78		1	2638.49		1	2300.32		1	2427.39		1	2626.82		1	2334.54		1	2421.28		1	2405.97		1	2379.05		1	2117.14		1	2639.18		1	2271.5		1	2169.64		1	2510.87
2384.63		1	2466.05		1	2390.94		1	2569.51		1	2638.83		1	2301.33		1	2427.88		1	2627.07		1	2335		1	2422.06		1	2406.15		1	2379.45		1	2117.24		1	2639.58		1	2272.04		1	2170.73		1	2511.47
2384.69		1	2467.01		1	2391.52		1	2571.22		1	2638.92		1	2301.45		1	2429.27		1	2627.37		1	2335.7		1	2423.2		1	2407.09		1	2379.63		1	2118.01		1	2639.72		1	2272.6		1	2171.63		1	2511.47
2384.72		1	2470.7		1	2392.05		1	2572.11		1	2639.6		1	2302.02		1	2429.47		1	2627.37		1	2336.64		1	2423.97		1	2407.9		1	2379.72		1	2118.75		1	2639.72		1	2272.79		1	2172.58		1	2511.78
2385.52		1	2472.64		1	2392.16		1	2573.14		1	2639.68		1	2302.37		1	2430.51		1	2627.64		1	2336.74		1	2425.87		1	2411.56		1	2380.68		1	2122.18		1	2639.96		1	2274.36		1	2173.95		1	2512.8
2385.91		1	2475.32		1	2394.67		1	2573.26		1	2639.81		1	2302.96		1	2434.85		1	2627.89		1	2336.83		1	2427.3		1	2412.14		1	2381.66		1	2122.34		1	2640.21		1	2274.72		1	2174.26		1	2515.04
2386.07		1	2475.76		1	2395.02		1	2574.49		1	2640.16		1	2304.18		1	2435.01		1	2629.08		1	2337.82		1	2428.57		1	2413.31		1	2382.81		1	2126.23		1	2642.14		1	2275.77		1	2175.54		1	2515.23
2386.23		1	2475.77		1	2395.59		1	2574.78		1	2640.35		1	2304.36		1	2435.32		1	2629.64		1	2338.04		1	2430.8		1	2414.29		1	2382.99		1	2126.66		1	2642.22		1	2276.31		1	2176.18		1	2515.3
2387.82		1	2477.35		1	2396.28		1	2575.02		1	2640.93		1	2305.16		1	2435.89		1	2630.4		1	2338.61		1	2430.86		1	2417.58		1	2383.09		1	2127.22		1	2642.54		1	2277.78		1	2179.82		1	2515.54
2387.94		1	2479.2		1	2396.93		1	2575.66		1	2641.93		1	2305.25		1	2436.57		1	2630.68		1	2338.78		1	2432.05		1	2417.72		1	2384.97		1	2127.41		1	2643.22		1	2278.42		1	2180.88		1	2515.65
2389.39		1	2479.46		1	2397.26		1	2576.03		1	2642.03		1	2305.71		1	2436.58		1	2630.84		1	2338.88		1	2434.34		1	2417.86		1	2385.3		1	2127.66		1	2643.45		1	2278.63		1	2187.97		1	2517.43
2389.51		1	2479.53		1	2397.45		1	2576.15		1	2642.13		1	2306.18		1	2437.34		1	2630.93		1	2339.3		1	2434.99		1	2418.55		1	2385.33		1	2127.89		1	2643.84		1	2278.95		1	2188.56		1	2517.7
2390.09		1	2481.76		1	2399.15		1	2576.21		1	2642.4		1	2306.85		1	2437.95		1	2630.99		1	2339.81		1	2436.54		1	2418.77		1	2386.44		1	2129.85		1	2645.36		1	2279.13		1	2188.97		1	2517.89
2390.55		1	2481.77		1	2399.63		1	2577.46		1	2642.6		1	2308.46		1	2439.71		1	2631.94		1	2339.91		1	2436.78		1	2418.77		1	2386.61		1	2130.34		1	2645.45		1	2279.82		1	2191.6		1	2517.91
2390.92		1	2481.8		1	2399.83		1	2577.77		1	2642.84		1	2309.37		1	2439.96		1	2632.5		1	2340.16		1	2439.63		1	2419.32		1	2386.62		1	2130.48		1	2645.53		1	2280.79		1	2191.73		1	2518.71
2391.17		1	2484.75		1	2401.27		1	2577.92		1	2643.22		1	2309.41		1	2440.08		1	2632.53		1	2340.38		1	2439.86		1	2419.56		1	2386.65		1	2130.81		1	2645.89		1	2281.04		1	2191.94		1	2519.54
2391.32		1	2485.91		1	2402.62		1	2577.99		1	2643.85		1	2310.28		1	2440.25		1	2632.78		1	2340.54		1	2442.24		1	2420.08		1	2386.71		1	2130.92		1	2645.92		1	2281.12		1	2193.92		1	2519.63
2392.58		1	2489.87		1	2403.19		1	2578.04		1	2644.04		1	2310.41		1	2440.25		1	2632.83		1	2341.56		1	2443.33		1	2420.44		1	2387.17		1	2132.33		1	2646.05		1	2281.72		1	2194.23		1	2520.01
2392.66		1	2493.16		1	2403.28		1	2578.61		1	2644.23		1	2310.99		1	2443.71		1	2633.88		1	2342.07		1	2443.36		1	2420.93		1	2387.32		1	2134.59		1	2646.29		1	2282.03		1	2194.41		1	2521.38
2393.41		1	2493.22		1	2403.59		1	2579.08		1	2644.44		1	2311.78		1	2444.4		1	2634.77		1	2342.66		1	2446.62		1	2422.87		1	2387.54		1	2135.43		1	2647.48		1	2282.82		1	2195.05		1	2522.35
2393.55		1	2494.03		1	2405.28		1	2579.59		1	2644.54		1	2311.94		1	2444.57		1	2635.08		1	2343.79		1	2446.95		1	2423.12		1	2387.73		1	2138.72		1	2648.24		1	2283.36		1	2197.21		1	2522.81
2394.63		1	2494.71		1	2406.12		1	2580.41		1	2645.2		1	2311.99		1	2444.75		1	2635.29		1	2344.03		1	2450.41		1	2423.79		1	2388.4		1	2139.95		1	2650.26		1	2283.69		1	2198.49		1	2523.81
2394.75		1	2494.76		1	2406.12		1	2580.89		1	2645.98		1	2312.31		1	2444.88		1	2635.3		1	2344.11		1	2450.63		1	2423.85		1	2389.19		1	2141.41		1	2651.23		1	2283.72		1	2199.09		1	2525.08
2395.58		1	2499.4		1	2409.03		1	2581.08		1	2646.37		1	2312.72		1	2445.61		1	2635.39		1	2345.91		1	2451.32		1	2424.39		1	2389.56		1	2141.99		1	2652.19		1	2283.93		1	2200.22		1	2525.99
2396.12		1	2501.57		1	2409.84		1	2581.82		1	2647.31		1	2312.84		1	2446.23		1	2635.56		1	2346.42		1	2452.1		1	2424.85		1	2389.86		1	2144.89		1	2652.67		1	2283.96		1	2201.14		1	2526.27
2396.43		1	2502.02		1	2412.7		1	2582.16		1	2647.84		1	2313.03		1	2446.38		1	2635.6		1	2347.16		1	2452.46		1	2425.21		1	2390.54		1	2145.39		1	2653.33		1	2284.41		1	2202.07		1	2526.47
2396.69		1	2502.3		1	2413.35		1	2582.32		1	2647.91		1	2313.04		1	2446.59		1	2635.86		1	2347.34		1	2453.66		1	2425.31		1	2390.57		1	2146.31		1	2653.38		1	2284.64		1	2206.47		1	2526.8
2396.98		1	2503.5		1	2414.32		1	2582.36		1	2648.94		1	2313.33		1	2447.35		1	2636.03		1	2347.82		1	2459.09		1	2426.71		1	2391.1		1	2147.51		1	2653.58		1	2284.67		1	2206.66		1	2528.43
2397.29		1	2504.13		1	2414.52		1	2582.45		1	2649.17		1	2313.35		1	2447.82		1	2636.5		1	2349.03		1	2459.87		1	2427.66		1	2391.13		1	2148.09		1	2653.63		1	2285.08		1	2207.59		1	2529.35
2397.36		1	2506.2		1	2414.89		1	2582.53		1	2649.99		1	2313.82		1	2448.64		1	2637.54		1	2349.43		1	2459.96		1	2430.93		1	2392.76		1	2148.43		1	2653.64		1	2285.26		1	2211.57		1	2529.82
2397.61		1	2507.24		1	2415		1	2582.6		1	2650.15		1	2314.27		1	2449.5		1	2637.57		1	2349.47		1	2461.19		1	2433.34		1	2392.96		1	2149.64		1	2653.87		1	2285.54		1	2216.46		1	2530.25
2397.68		1	2507.64		1	2415.27		1	2582.67		1	2650.45		1	2314.29		1	2450.18		1	2637.61		1	2350		1	2462.33		1	2433.77		1	2394.01		1	2149.92		1	2654.17		1	2286.96		1	2216.98		1	2531.11
2397.81		1	2508.55		1	2415.48		1	2582.76		1	2650.48		1	2315.82		1	2450.75		1	2638.09		1	2350.78		1	2462.64		1	2434.1		1	2394.9		1	2150.14		1	2654.26		1	2287.14		1	2219.25		1	2531.71
2400.27		1	2509.29		1	2415.9		1	2585.7		1	2650.64		1	2316.43		1	2454.75		1	2638.88		1	2350.83		1	2463.98		1	2434.26		1	2395.14		1	2152.12		1	2654.44		1	2287.48		1	2219.43		1	2531.86
2400.97		1	2509.68		1	2416.46		1	2585.84		1	2650.9		1	2317.29		1	2454.84		1	2638.89		1	2351.05		1	2464.41		1	2434.3		1	2395.47		1	2154.75		1	2655.87		1	2287.83		1	2222.44		1	2533.94
2401.1		1	2509.81		1	2417.43		1	2586.11		1	2651.02		1	2317.47		1	2456.43		1	2640.24		1	2352.8		1	2465.99		1	2434.79		1	2396.31		1	2155.48		1	2656.03		1	2288.13		1	2223.74		1	2534.67
2401.2		1	2510.17		1	2418.66		1	2586.89		1	2651.15		1	2317.82		1	2458.3		1	2640.9		1	2352.88		1	2466.83		1	2435.01		1	2396.75		1	2157.16		1	2656.63		1	2288.23		1	2225.56		1	2536.06
2401.22		1	2510.36		1	2419.45		1	2587.61		1	2651.61		1	2318.26		1	2458.37		1	2642.12		1	2352.9		1	2467.44		1	2435.19		1	2396.93		1	2158.88		1	2656.63		1	2289.48		1	2226.78		1	2536.35
2401.52		1	2512.36		1	2420.15		1	2587.64		1	2651.72		1	2318.86		1	2458.47		1	2642.47		1	2354.15		1	2468.04		1	2436.53		1	2397.43		1	2165.53		1	2657.36		1	2290.14		1	2226.98		1	2537.51
2402.03		1	2513.76		1	2423.51		1	2588.57		1	2652.52		1	2319.12		1	2459.12		1	2642.65		1	2354.49		1	2468.06		1	2436.83		1	2397.83		1	2167.13		1	2657.61		1	2290.47		1	2227.84		1	2538.27
2402.62		1	2514.23		1	2423.88		1	2588.85		1	2652.66		1	2319.39		1	2459.28		1	2643.26		1	2355.38		1	2469.05		1	2437.69		1	2397.92		1	2168.72		1	2657.67		1	2291.4		1	2229.28		1	2539.03
2402.81		1	2514.28		1	2424.34		1	2590.09		1	2653.15		1	2319.91		1	2459.46		1	2644.12		1	2355.91		1	2471.01		1	2437.91		1	2398.02		1	2170.61		1	2657.97		1	2291.66		1	2229.52		1	2540.35
2403.96		1	2514.66		1	2424.99		1	2590.42		1	2653.67		1	2320.9		1	2459.87		1	2644.23		1	2357.62		1	2472.28		1	2438.24		1	2398.24		1	2172.8		1	2657.99		1	2291.97		1	2231.11		1	2540.71
2404.14		1	2516.96		1	2425.46		1	2590.54		1	2653.92		1	2321.89		1	2461.51		1	2644.81		1	2357.64		1	2472.41		1	2440.65		1	2398.77		1	2172.9		1	2659.34		1	2292.14		1	2231.73		1	2541.05
2404.35		1	2519.24		1	2426.5		1	2591.69		1	2654.16		1	2321.98		1	2465.27		1	2645.26		1	2358.05		1	2473.95		1	2441.64		1	2399.39		1	2175.34		1	2659.51		1	2292.27		1	2233.44		1	2541.27
2404.82		1	2519.39		1	2427.4		1	2592.45		1	2654.52		1	2322.28		1	2465.46		1	2645.81		1	2358.23		1	2474.6		1	2442.35		1	2399.48		1	2178.83		1	2661.09		1	2292.52		1	2233.67		1	2541.55
2406.55		1	2521.11		1	2428.04		1	2593.76		1	2655.57		1	2322.87		1	2465.8		1	2646.25		1	2358.47		1	2478.58		1	2443.04		1	2399.59		1	2181.23		1	2661.12		1	2292.65		1	2234.56		1	2542.31
2407.06		1	2522.36		1	2429.09		1	2594.8		1	2656.1		1	2323.38		1	2468.18		1	2646.61		1	2359.25		1	2478.79		1	2444.13		1	2399.67		1	2183.58		1	2661.5		1	2292.66		1	2235.73		1	2543.77
2407.29		1	2522.4		1	2429.92		1	2595.17		1	2656.21		1	2323.56		1	2468.4		1	2647.98		1	2359.56		1	2478.91		1	2444.14		1	2400.63		1	2187.36		1	2661.52		1	2293.87		1	2235.73		1	2546.26
2407.93		1	2524.15		1	2431.76		1	2595.29		1	2656.22		1	2323.83		1	2470.06		1	2648.19		1	2359.97		1	2479.81		1	2445.84		1	2400.91		1	2190.12		1	2662.09		1	2295.59		1	2237.5		1	2546.78
2408.6		1	2525.53		1	2432.97		1	2595.58		1	2656.7		1	2323.85		1	2474.24		1	2648.24		1	2360.85		1	2480.72		1	2446.51		1	2400.92		1	2192.03		1	2663.17		1	2295.74		1	2238.18		1	2547.14
2409.05		1	2526.24		1	2433.21		1	2595.88		1	2657.33		1	2324.2		1	2474.57		1	2649.4		1	2361.74		1	2482.4		1	2447.81		1	2401.1		1	2194.23		1	2663.83		1	2296.06		1	2239.86		1	2547.25
2409.18		1	2527.44		1	2433.48		1	2596.2		1	2657.66		1	2324.63		1	2474.83		1	2649.52		1	2361.93		1	2484.86		1	2447.82		1	2401.61		1	2194.27		1	2663.85		1	2296.16		1	2240.52		1	2547.51
2409.55		1	2527.92		1	2434.87		1	2596.69		1	2657.8		1	2324.85		1	2475.99		1	2649.69		1	2363.17		1	2486.52		1	2449.33		1	2402.5		1	2194.69		1	2663.87		1	2297.03		1	2241.24		1	2548.62
2410.06		1	2530.82		1	2435.2		1	2596.72		1	2657.97		1	2325.77		1	2476.31		1	2649.73		1	2363.19		1	2487.15		1	2449.35		1	2402.59		1	2196.13		1	2664.21		1	2297.59		1	2242.7		1	2549.95
2411.29		1	2531.96		1	2436		1	2597.02		1	2657.98		1	2325.96		1	2477.98		1	2650.23		1	2363.43		1	2487.16		1	2449.45		1	2402.94		1	2196.27		1	2664.26		1	2297.67		1	2245.32		1	2550.81
2411.53		1	2532.78		1	2436		1	2597.22		1	2658.8		1	2326.16		1	2478.46		1	2650.75		1	2364.95		1	2488.8		1	2450.04		1	2403.45		1	2197.21		1	2664.43		1	2297.89		1	2245.33		1	2550.92
2412.59		1	2533.06		1	2436.71		1	2597.6		1	2659.2		1	2326.51		1	2478.89		1	2651.29		1	2365.24		1	2489.03		1	2450.98		1	2403.58		1	2197.73		1	2664.45		1	2298.79		1	2245.91		1	2551.21
2412.65		1	2533.74		1	2436.84		1	2597.94		1	2659.79		1	2326.63		1	2478.96		1	2651.65		1	2366.27		1	2490.92		1	2451.06		1	2403.88		1	2199.45		1	2664.84		1	2298.88		1	2246.54		1	2552.31
2412.78		1	2535.72		1	2438.04		1	2597.94		1	2660.44		1	2326.66		1	2479.76		1	2653.17		1	2366.34		1	2493.17		1	2451.23		1	2404.09		1	2199.98		1	2664.85		1	2298.97		1	2247.88		1	2552.34
2413.95		1	2536.26		1	2438.69		1	2598.09		1	2660.47		1	2326.74		1	2480.37		1	2654.11		1	2367.02		1	2494.16		1	2452.31		1	2404.17		1	2200.48		1	2665.72		1	2299.12		1	2248.7		1	2553.32
2414.24		1	2536.32		1	2439.49		1	2598.22		1	2660.86		1	2326.92		1	2480.41		1	2654.17		1	2367.04		1	2495.5		1	2453.52		1	2405.04		1	2201.27		1	2665.74		1	2299.65		1	2249.26		1	2553.52
2414.31		1	2538.5		1	2440.14		1	2598.32		1	2661.07		1	2327.46		1	2480.83		1	2654.39		1	2367.12		1	2496.21		1	2454.51		1	2405.69		1	2203.64		1	2666.15		1	2299.66		1	2251.72		1	2553.6
2414.7		1	2538.64		1	2440.93		1	2598.47		1	2661.5		1	2327.53		1	2481.76		1	2654.82		1	2367.31		1	2496.22		1	2454.55		1	2405.77		1	2203.68		1	2666.15		1	2300.29		1	2253.41		1	2556.02
2414.8		1	2538.78		1	2441.26		1	2601.33		1	2662.41		1	2327.78		1	2481.77		1	2654.85		1	2368.45		1	2496.45		1	2455.19		1	2405.89		1	2203.86		1	2667.22		1	2300.38		1	2255.71		1	2556.43
2415.5		1	2539.78		1	2441.71		1	2601.36		1	2662.43		1	2327.86		1	2483.23		1	2654.95		1	2368.96		1	2497.23		1	2455.29		1	2405.89		1	2204.14		1	2667.64		1	2300.54		1	2256.49		1	2556.84
2416.17		1	2540.06		1	2441.98		1	2601.91		1	2663.32		1	2329.02		1	2483.42		1	2655.26		1	2369.36		1	2497.91		1	2455.47		1	2406.16		1	2204.37		1	2667.9		1	2301.47		1	2256.84		1	2556.85
2416.19		1	2540.13		1	2442.67		1	2602.23		1	2663.64		1	2330.69		1	2484.39		1	2655.29		1	2369.78		1	2499.38		1	2456.64		1	2406.73		1	2204.69		1	2667.98		1	2301.58		1	2258.13		1	2557.91
2416.24		1	2540.63		1	2444.21		1	2602.51		1	2663.99		1	2330.72		1	2484.71		1	2655.59		1	2370.49		1	2501.42		1	2457.3		1	2407.32		1	2205.1		1	2668.99		1	2301.68		1	2259.27		1	2557.95
2416.61		1	2540.68		1	2444.88		1	2602.71		1	2664.69		1	2331.07		1	2484.77		1	2655.68		1	2370.91		1	2503.56		1	2457.36		1	2407.42		1	2208.3		1	2669.05		1	2302.6		1	2261.59		1	2558.05
2416.79		1	2541.77		1	2445.51		1	2604.28		1	2664.84		1	2331.87		1	2485.5		1	2655.93		1	2371.02		1	2504.02		1	2457.53		1	2407.66		1	2212.53		1	2670.14		1	2302.95		1	2263.72		1	2558.63
2417.58		1	2541.81		1	2446.19		1	2604.29		1	2664.85		1	2332.65		1	2485.67		1	2656.23		1	2371.57		1	2505.17		1	2457.88		1	2408.43		1	2212.56		1	2670.47		1	2302.98		1	2263.99		1	2561.2
2417.66		1	2541.85		1	2446.48		1	2606.11		1	2665.1		1	2333.5		1	2486.31		1	2656.25		1	2371.65		1	2507.22		1	2458.28		1	2408.72		1	2212.65		1	2671.7		1	2303.21		1	2264.97		1	2561.31
2417.87		1	2545.11		1	2446.57		1	2606.84		1	2665.24		1	2333.57		1	2487.28		1	2657		1	2371.65		1	2507.63		1	2460.36		1	2408.96		1	2213.81		1	2671.84		1	2303.53		1	2266.22		1	2561.82
2418.65		1	2545.92		1	2446.72		1	2606.85		1	2665.33		1	2334.4		1	2487.82		1	2657.03		1	2371.77		1	2513.17		1	2460.95		1	2409.15		1	2214.08		1	2672.13		1	2303.57		1	2266.47		1	2562.61
2419.31		1	2546.48		1	2446.94		1	2607.43		1	2665.65		1	2334.61		1	2488.51		1	2657.61		1	2372.13		1	2514.28		1	2461.73		1	2409.28		1	2217.62		1	2672.25		1	2304.05		1	2266.69		1	2563.12
2420.08		1	2547.95		1	2447.57		1	2607.75		1	2666.02		1	2334.75		1	2488.95		1	2658.46		1	2373.75		1	2515.29		1	2462.86		1	2410.05		1	2218.6		1	2673.11		1	2304.39		1	2267.9		1	2563.46
2420.19		1	2548.96		1	2448.13		1	2608.54		1	2666.14		1	2334.79		1	2490.61		1	2658.58		1	2374.45		1	2518.29		1	2463.26		1	2410.21		1	2225.36		1	2673.72		1	2304.53		1	2270.31		1	2563.98
2422.25		1	2550.57		1	2448.14		1	2608.68		1	2666.2		1	2336.45		1	2490.9		1	2658.83		1	2374.81		1	2518.68		1	2463.86		1	2410.73		1	2225.68		1	2673.77		1	2304.67		1	2270.56		1	2564.32
2422.28		1	2550.6		1	2448.36		1	2608.84		1	2666.34		1	2336.83		1	2491.31		1	2659.8		1	2374.82		1	2519.32		1	2463.95		1	2410.86		1	2225.85		1	2674.15		1	2306.09		1	2271.16		1	2564.69
2423.14		1	2551.86		1	2448.39		1	2608.95		1	2666.35		1	2336.91		1	2492.3		1	2659.9		1	2374.87		1	2519.48		1	2464.23		1	2411.3		1	2227.58		1	2674.66		1	2306.55		1	2272.38		1	2565.43
2423.37		1	2552.74		1	2448.55		1	2608.96		1	2666.4		1	2337.1		1	2492.78		1	2660.13		1	2375.11		1	2523.05		1	2464.39		1	2411.31		1	2229.16		1	2675.01		1	2307.17		1	2273.8		1	2566.13
2423.39		1	2556.49		1	2449.05		1	2609.14		1	2667.15		1	2338.53		1	2493.11		1	2660.19		1	2375.19		1	2525.81		1	2464.77		1	2411.44		1	2230.36		1	2675.09		1	2307.53		1	2274.33		1	2566.16
2423.62		1	2558.05		1	2449.47		1	2609.42		1	2667.24		1	2338.62		1	2493.22		1	2660.38		1	2375.76		1	2527.41		1	2466.31		1	2411.66		1	2230.75		1	2675.18		1	2308.13		1	2275.44		1	2566.98
2423.92		1	2558.72		1	2450.3		1	2609.78		1	2667.43		1	2338.74		1	2493.44		1	2661.18		1	2377.47		1	2527.5		1	2466.57		1	2412.25		1	2231.18		1	2675.59		1	2308.46		1	2277.71		1	2567.34
2424.45		1	2561.42		1	2450.82		1	2610.19		1	2667.52		1	2339.11		1	2495.82		1	2661.18		1	2377.65		1	2527.9		1	2466.89		1	2412.27		1	2232.77		1	2675.6		1	2308.58		1	2279.1		1	2567.46
2425.33		1	2563.06		1	2451		1	2610.32		1	2667.53		1	2339.16		1	2495.88		1	2661.43		1	2377.85		1	2528.31		1	2467.99		1	2412.93		1	2235.49		1	2676.52		1	2309.66		1	2279.54		1	2567.55
2425.46		1	2563.15		1	2451.39		1	2610.96		1	2668.26		1	2339.26		1	2496.39		1	2661.5		1	2379.34		1	2529.32		1	2468.28		1	2412.98		1	2236.58		1	2676.55		1	2309.86		1	2280.01		1	2567.57
2426.47		1	2563.18		1	2451.82		1	2611.4		1	2668.27		1	2339.31		1	2496.74		1	2661.52		1	2379.85		1	2531.8		1	2468.78		1	2413.65		1	2237.14		1	2677.78		1	2310.66		1	2280.82		1	2568.2
2426.58		1	2565.99		1	2452.1		1	2611.95		1	2668.41		1	2340.14		1	2497.12		1	2661.55		1	2380.28		1	2533.3		1	2469.32		1	2414.76		1	2237.93		1	2678.06		1	2311.11		1	2282.89		1	2570.12
2426.65		1	2566.62		1	2452.25		1	2612.29		1	2669.48		1	2340.14		1	2497.5		1	2661.7		1	2380.37		1	2533.51		1	2469.37		1	2416.14		1	2238.17		1	2678.09		1	2311.49		1	2283.36		1	2570.32
2426.76		1	2567.63		1	2452.34		1	2612.51		1	2669.65		1	2340.19		1	2498.27		1	2661.74		1	2381.23		1	2534.9		1	2470.22		1	2417.08		1	2238.45		1	2678.43		1	2312.55		1	2283.76		1	2572.15
2427.87		1	2568.93		1	2452.49		1	2613.52		1	2669.72		1	2340.28		1	2498.51		1	2661.91		1	2381.43		1	2535.72		1	2470.46		1	2417.27		1	2239.33		1	2678.6		1	2313.37		1	2283.77		1	2572.22
2428.14		1	2569.35		1	2452.5		1	2613.6		1	2670.03		1	2340.41		1	2498.78		1	2661.92		1	2381.45		1	2535.78		1	2470.82		1	2417.4		1	2239.66		1	2678.84		1	2313.4		1	2286.37		1	2572.35
2428.95		1	2571.73		1	2452.79		1	2613.71		1	2670.18		1	2340.45		1	2499.32		1	2661.96		1	2382.22		1	2536.13		1	2471		1	2418.65		1	2240.2		1	2679.91		1	2313.64		1	2288.6		1	2572.55
2429.95		1	2571.94		1	2453.01		1	2614.08		1	2670.41		1	2340.47		1	2499.33		1	2662.55		1	2382.48		1	2536.21		1	2471.66		1	2418.77		1	2242.37		1	2680.36		1	2314.51		1	2288.95		1	2572.9
2430.64		1	2571.99		1	2453.22		1	2614.64		1	2670.9		1	2340.75		1	2499.8		1	2662.79		1	2382.76		1	2537.04		1	2471.74		1	2419.02		1	2242.46		1	2680.83		1	2314.57		1	2291.13		1	2573.37
2430.87		1	2572.1		1	2453.74		1	2615.29		1	2670.99		1	2340.83		1	2499.88		1	2662.93		1	2383.23		1	2537.54		1	2472.16		1	2420.12		1	2243.55		1	2681.25		1	2314.62		1	2291.8		1	2573.84
2431		1	2573.51		1	2454.08		1	2616.24		1	2671.29		1	2341.16		1	2500.24		1	2663.18		1	2384.15		1	2537.57		1	2475.2		1	2420.21		1	2246.45		1	2681.47		1	2315.17		1	2293.7		1	2574.22
2431.07		1	2573.89		1	2455.28		1	2616.43		1	2671.52		1	2341.89		1	2500.34		1	2663.68		1	2384.23		1	2539.51		1	2475.21		1	2420.85		1	2246.81		1	2681.68		1	2315.82		1	2294.91		1	2574.41
2431.17		1	2573.99		1	2455.49		1	2616.55		1	2671.73		1	2341.9		1	2500.54		1	2663.68		1	2384.54		1	2540.24		1	2475.38		1	2420.93		1	2250.15		1	2681.8		1	2316.18		1	2297.46		1	2574.48
2431.77		1	2575.03		1	2455.74		1	2616.66		1	2671.96		1	2342.49		1	2501.77		1	2663.69		1	2384.56		1	2540.81		1	2476		1	2421.21		1	2253.16		1	2682.17		1	2317.32		1	2298.21		1	2575.29
2432.06		1	2576.62		1	2456.41		1	2617.68		1	2672.16		1	2343.56		1	2502.58		1	2663.98		1	2384.59		1	2541.59		1	2476.08		1	2421.98		1	2255.56		1	2682.7		1	2317.77		1	2299.07		1	2575.35
2432.46		1	2576.87		1	2456.78		1	2618.98		1	2672.17		1	2344.09		1	2502.84		1	2664.08		1	2384.64		1	2541.9		1	2476.13		1	2422.51		1	2256.21		1	2683.01		1	2319.35		1	2299.6		1	2579.31
2432.82		1	2577.06		1	2457.05		1	2619.68		1	2672.56		1	2344.39		1	2502.9		1	2664.43		1	2384.85		1	2542.57		1	2477.52		1	2422.78		1	2256.35		1	2683.37		1	2319.42		1	2300.06		1	2580
2433.66		1	2577.43		1	2457.71		1	2619.75		1	2672.88		1	2344.49		1	2502.92		1	2664.5		1	2385.08		1	2543.16		1	2478.1		1	2424.13		1	2258.14		1	2683.98		1	2319.9		1	2301.03		1	2580.12
2433.71		1	2578.88		1	2457.93		1	2620.04		1	2673.14		1	2344.93		1	2505.03		1	2664.67		1	2385.36		1	2543.77		1	2478.67		1	2424.28		1	2258.74		1	2684.42		1	2320.52		1	2301.73		1	2580.5
2434.88		1	2579.34		1	2457.96		1	2620.05		1	2673.64		1	2345.09		1	2505.05		1	2664.79		1	2385.6		1	2544.08		1	2478.88		1	2424.37		1	2261.67		1	2684.82		1	2321.43		1	2302.84		1	2581.01
2434.92		1	2579.36		1	2458.52		1	2620.26		1	2674.2		1	2345.18		1	2506.13		1	2664.91		1	2385.64		1	2544.29		1	2479.56		1	2424.41		1	2262.85		1	2685.42		1	2321.82		1	2302.88		1	2581.88
2435.15		1	2579.79		1	2458.89		1	2621.34		1	2674.36		1	2345.56		1	2506.28		1	2665.01		1	2385.97		1	2545.08		1	2480.51		1	2424.92		1	2266.18		1	2685.73		1	2322.19		1	2302.89		1	2582.41
2435.56		1	2580.06		1	2459.37		1	2621.61		1	2674.7		1	2346.15		1	2506.3		1	2665.38		1	2385.98		1	2545.11		1	2480.71		1	2425.37		1	2266.21		1	2685.78		1	2322.35		1	2303.61		1	2582.91
2435.97		1	2580.17		1	2459.66		1	2621.81		1	2675.31		1	2346.47		1	2506.6		1	2665.54		1	2386.11		1	2545.12		1	2482.26		1	2425.95		1	2266.79		1	2686.18		1	2322.54		1	2306.49		1	2583.1
2436.22		1	2581.27		1	2460.08		1	2622.46		1	2675.61		1	2347.12		1	2507.52		1	2665.72		1	2386.44		1	2545.28		1	2482.26		1	2426.17		1	2267.29		1	2686.27		1	2322.63		1	2307.03		1	2584.12
2436.56		1	2581.42		1	2460.38		1	2623.07		1	2675.78		1	2347.48		1	2508.2		1	2665.83		1	2386.59		1	2545.49		1	2482.99		1	2426.36		1	2267.99		1	2686.43		1	2323.3		1	2310.11		1	2584.22
2436.77		1	2581.75		1	2461.97		1	2623.93		1	2675.8		1	2347.82		1	2508.7		1	2665.97		1	2387.12		1	2546.13		1	2483.09		1	2427.54		1	2269.2		1	2687.33		1	2323.72		1	2310.22		1	2584.58
2436.88		1	2581.97		1	2462.17		1	2624.09		1	2675.9		1	2348.07		1	2509.28		1	2666.14		1	2387.63		1	2547.84		1	2483.17		1	2428.64		1	2269.3		1	2687.44		1	2323.89		1	2310.42		1	2584.99
2436.94		1	2581.98		1	2462.69		1	2624.17		1	2676.1		1	2348.65		1	2510.01		1	2666.52		1	2387.87		1	2548.3		1	2483.2		1	2429.69		1	2271		1	2687.65		1	2325.61		1	2311.03		1	2585.03
2437.3		1	2582.31		1	2462.71		1	2624.38		1	2676.48		1	2349.24		1	2510.32		1	2666.59		1	2388.08		1	2549.3		1	2483.37		1	2431.78		1	2273.86		1	2687.84		1	2325.69		1	2311.51		1	2585.17
2437.39		1	2582.77		1	2463.69		1	2624.46		1	2676.53		1	2350.47		1	2511.15		1	2666.71		1	2388.49		1	2550.32		1	2483.44		1	2431.81		1	2274.62		1	2688.23		1	2327.92		1	2313.61		1	2586.51
2437.88		1	2582.86		1	2463.97		1	2625.51		1	2676.68		1	2350.56		1	2511.17		1	2667.11		1	2388.71		1	2551.06		1	2483.78		1	2432.7		1	2276.26		1	2688.28		1	2328.49		1	2315.58		1	2586.51
2438.49		1	2583.26		1	2464.2		1	2625.55		1	2677.1		1	2350.75		1	2511.53		1	2667.25		1	2390.13		1	2551.64		1	2483.92		1	2433.13		1	2276.42		1	2688.73		1	2329.98		1	2316.98		1	2587.43
2438.79		1	2585.57		1	2465.13		1	2626.09		1	2677.16		1	2351.2		1	2511.72		1	2667.36		1	2391.4		1	2551.82		1	2484.18		1	2433.24		1	2276.8		1	2688.89		1	2330.55		1	2317.43		1	2588.57
2439.25		1	2585.62		1	2465.8		1	2626.25		1	2677.67		1	2351.34		1	2511.73		1	2667.5		1	2391.79		1	2552.01		1	2484.62		1	2433.88		1	2278.8		1	2688.98		1	2330.62		1	2318.37		1	2589.31
2439.31		1	2588.26		1	2465.92		1	2626.26		1	2678.04		1	2351.46		1	2512.09		1	2667.56		1	2391.8		1	2553.07		1	2484.82		1	2433.95		1	2279.99		1	2689.27		1	2330.79		1	2318.54		1	2590.63
2439.86		1	2588.31		1	2466.48		1	2627.13		1	2678.25		1	2351.76		1	2512.46		1	2667.73		1	2392.26		1	2553.35		1	2484.88		1	2434.26		1	2280.44		1	2689.32		1	2330.87		1	2319.09		1	2591.56
2440.22		1	2589.16		1	2467.01		1	2627.52		1	2678.71		1	2352.41		1	2512.51		1	2667.77		1	2392.54		1	2553.59		1	2485.56		1	2434.86		1	2282.34		1	2689.6		1	2331.88		1	2319.9		1	2593.09
2442.14		1	2589.55		1	2467.15		1	2627.66		1	2678.74		1	2352.49		1	2512.79		1	2667.8		1	2392.86		1	2553.68		1	2486.03		1	2435.72		1	2284.49		1	2690.63		1	2331.97		1	2329.45		1	2593.37
2442.42		1	2590.71		1	2467.69		1	2628.75		1	2679.14		1	2352.93		1	2513.17		1	2668.48		1	2393.36		1	2554.12		1	2486.52		1	2436.11		1	2284.64		1	2692.04		1	2332.32		1	2330.24		1	2594.03
2442.53		1	2591.03		1	2468.32		1	2629.32		1	2679.31		1	2352.96		1	2514.09		1	2669.23		1	2393.64		1	2554.14		1	2486.68		1	2436.57		1	2285.7		1	2692.45		1	2332.35		1	2330.32		1	2595.15
2443.09		1	2591.07		1	2468.42		1	2629.39		1	2679.5		1	2353		1	2514.25		1	2670.38		1	2393.79		1	2554.59		1	2487.02		1	2436.68		1	2287.59		1	2692.46		1	2333.6		1	2331.32		1	2595.77
2444.21		1	2591.34		1	2468.57		1	2629.56		1	2679.89		1	2353.87		1	2515.27		1	2671.08		1	2395.39		1	2554.91		1	2487.06		1	2436.95		1	2289.52		1	2692.5		1	2333.73		1	2332.84		1	2595.96
2444.46		1	2592.27		1	2468.99		1	2630.24		1	2680.01		1	2355.29		1	2515.4		1	2671.27		1	2395.58		1	2555.88		1	2487.16		1	2437.39		1	2290.64		1	2693.18		1	2333.98		1	2333		1	2596.31
2445.02		1	2592.77		1	2469.01		1	2630.4		1	2680.15		1	2356		1	2515.56		1	2671.49		1	2395.9		1	2557.62		1	2487.97		1	2437.43		1	2291.18		1	2693.3		1	2334.2		1	2334.24		1	2596.85
2445.09		1	2593.75		1	2469.11		1	2631.19		1	2680.57		1	2356.46		1	2515.62		1	2672.67		1	2396.25		1	2560.75		1	2488.74		1	2438.34		1	2291.52		1	2693.42		1	2334.43		1	2334.68		1	2596.92
2445.09		1	2593.76		1	2470.39		1	2631.23		1	2680.64		1	2356.51		1	2516.45		1	2673.2		1	2397.37		1	2560.89		1	2489.14		1	2438.66		1	2291.67		1	2693.45		1	2334.72		1	2335.1		1	2597.77
2445.11		1	2594.41		1	2472.06		1	2631.56		1	2680.96		1	2356.67		1	2516.57		1	2673.32		1	2397.51		1	2561.19		1	2489.26		1	2439.43		1	2291.73		1	2693.51		1	2335.09		1	2335.18		1	2597.88
2445.16		1	2596.47		1	2472.42		1	2631.73		1	2681.31		1	2356.68		1	2516.69		1	2674.5		1	2397.58		1	2561.69		1	2489.63		1	2440.55		1	2292.25		1	2693.59		1	2335.47		1	2335.25		1	2598.12
2445.42		1	2596.65		1	2472.43		1	2631.77		1	2681.34		1	2357.7		1	2516.79		1	2674.6		1	2397.68		1	2563.26		1	2489.7		1	2441.46		1	2295.08		1	2694.5		1	2336.1		1	2337.85		1	2598.35
2445.46		1	2597.12		1	2472.49		1	2632.19		1	2681.6		1	2357.88		1	2516.83		1	2674.96		1	2397.99		1	2564.2		1	2489.73		1	2441.74		1	2295.92		1	2694.55		1	2336.59		1	2338.1		1	2598.7
2445.7		1	2597.34		1	2472.86		1	2632.33		1	2681.72		1	2358.52		1	2517.64		1	2675.16		1	2398.8		1	2565.13		1	2490.07		1	2443.32		1	2296.1		1	2695.98		1	2337.06		1	2340.44		1	2598.78
2446.34		1	2597.72		1	2473.41		1	2632.51		1	2681.89		1	2358.53		1	2518.09		1	2675.54		1	2398.84		1	2565.29		1	2490.56		1	2444.24		1	2300.06		1	2696.14		1	2337.21		1	2342.22		1	2599.6
2446.48		1	2598.15		1	2473.97		1	2633.11		1	2682.02		1	2359.5		1	2518.92		1	2675.58		1	2399.01		1	2565.37		1	2491.94		1	2444.37		1	2300.54		1	2696.17		1	2337.9		1	2342.76		1	2599.79
2446.5		1	2598.45		1	2474.04		1	2633.18		1	2682.02		1	2359.63		1	2521.21		1	2676.08		1	2399.47		1	2566.08		1	2492.77		1	2444.93		1	2303.81		1	2696.27		1	2337.92		1	2343.19		1	2599.83
2446.58		1	2600.38		1	2474.7		1	2634.8		1	2682.03		1	2360.11		1	2521.94		1	2676.5		1	2400.99		1	2567.28		1	2493.34		1	2445.32		1	2303.91		1	2696.35		1	2337.94		1	2343.56		1	2600.25
2447.01		1	2600.52		1	2475.33		1	2635.03		1	2682.39		1	2360.26		1	2522.42		1	2677.42		1	2401.3		1	2567.55		1	2493.48		1	2445.42		1	2304.48		1	2696.7		1	2338.03		1	2344.27		1	2601.08
2448		1	2601.91		1	2475.48		1	2635.24		1	2682.53		1	2360.28		1	2522.96		1	2678.53		1	2401.5		1	2568.2		1	2493.53		1	2445.98		1	2305.27		1	2697.23		1	2338.34		1	2346.52		1	2601.63
2448.23		1	2602.29		1	2475.96		1	2635.29		1	2682.53		1	2360.46		1	2523.7		1	2678.59		1	2401.53		1	2569.23		1	2493.61		1	2446.38		1	2305.5		1	2697.52		1	2339.08		1	2346.58		1	2602.17
2448.38		1	2603.05		1	2476.03		1	2635.33		1	2682.57		1	2360.52		1	2523.74		1	2678.75		1	2401.89		1	2569.77		1	2494.11		1	2446.9		1	2307.11		1	2697.66		1	2340.56		1	2346.61		1	2602.45
2448.48		1	2603.57		1	2476.19		1	2636.02		1	2682.82		1	2360.87		1	2524.29		1	2678.86		1	2401.9		1	2569.86		1	2494.14		1	2447.11		1	2308.58		1	2698.44		1	2341.31		1	2347.48		1	2602.74
2449.09		1	2603.99		1	2477.48		1	2636.19		1	2683.13		1	2362.29		1	2524.89		1	2678.86		1	2402.04		1	2570.38		1	2494.35		1	2447.93		1	2309.29		1	2698.54		1	2341.55		1	2347.7		1	2603.8
2449.25		1	2604.3		1	2477.76		1	2636.74		1	2683.18		1	2365.67		1	2525.55		1	2679.73		1	2402.36		1	2571.8		1	2494.36		1	2448.23		1	2309.51		1	2698.56		1	2343.38		1	2348.48		1	2604.34
2449.41		1	2604.9		1	2478.22		1	2636.76		1	2683.45		1	2365.81		1	2525.57		1	2680.33		1	2403.16		1	2572.04		1	2495.57		1	2448.36		1	2310.96		1	2698.78		1	2343.46		1	2350.32		1	2604.82
2449.51		1	2606.2		1	2478.79		1	2636.87		1	2683.94		1	2365.82		1	2526.14		1	2680.95		1	2403.21		1	2572.89		1	2495.64		1	2448.57		1	2312.03		1	2699.19		1	2344.83		1	2350.59		1	2605.32
2450.45		1	2606.61		1	2478.88		1	2637.24		1	2684.31		1	2365.86		1	2526.36		1	2680.97		1	2403.31		1	2573.29		1	2495.65		1	2448.94		1	2313.5		1	2699.44		1	2344.86		1	2351.67		1	2606.95
2450.67		1	2606.67		1	2479.22		1	2637.28		1	2684.38		1	2366.19		1	2528.93		1	2681.2		1	2403.35		1	2573.4		1	2497.15		1	2449.45		1	2313.54		1	2700.17		1	2345.54		1	2353.4		1	2607.84
2450.82		1	2606.86		1	2480.31		1	2637.3		1	2684.61		1	2366.87		1	2529.13		1	2681.33		1	2403.69		1	2573.64		1	2498.23		1	2449.65		1	2314.21		1	2700.24		1	2346.07		1	2355.1		1	2608.51
2450.96		1	2607.01		1	2480.89		1	2637.54		1	2684.85		1	2366.99		1	2529.34		1	2681.66		1	2403.85		1	2573.95		1	2498.7		1	2450.56		1	2314.24		1	2700.33		1	2346.1		1	2357.31		1	2608.55
2451.05		1	2608.2		1	2481.66		1	2637.87		1	2684.88		1	2367.02		1	2531.23		1	2681.88		1	2404.15		1	2574.59		1	2498.78		1	2450.89		1	2315.06		1	2700.36		1	2346.59		1	2358.84		1	2608.82
2451.14		1	2609.73		1	2482.03		1	2638		1	2684.91		1	2367.09		1	2531.28		1	2682.39		1	2404.66		1	2574.93		1	2499.35		1	2450.89		1	2315.61		1	2700.86		1	2346.77		1	2360.33		1	2609.34
2451.56		1	2610.64		1	2482.79		1	2638.09		1	2685.63		1	2367.39		1	2532.42		1	2682.69		1	2405.16		1	2575		1	2499.41		1	2451.09		1	2316.75		1	2701.41		1	2346.8		1	2362.95		1	2610.49
2451.96		1	2611.23		1	2483.23		1	2638.12		1	2685.8		1	2367.91		1	2532.51		1	2682.92		1	2405.45		1	2576.08		1	2499.8		1	2451.36		1	2318.57		1	2701.66		1	2347.41		1	2362.96		1	2611.94
2452.32		1	2611.25		1	2483.36		1	2638.39		1	2685.97		1	2367.98		1	2533.1		1	2683.09		1	2405.62		1	2576.48		1	2500		1	2451.48		1	2318.65		1	2701.66		1	2347.72		1	2363.35		1	2612.2
2453.45		1	2611.36		1	2483.59		1	2638.44		1	2685.97		1	2368.05		1	2533.21		1	2683.12		1	2406.67		1	2577.46		1	2500.17		1	2451.51		1	2319.38		1	2703.12		1	2348.34		1	2363.4		1	2612.85
2453.78		1	2611.36		1	2483.96		1	2638.49		1	2686.05		1	2368.1		1	2533.35		1	2683.38		1	2407.4		1	2579.23		1	2500.5		1	2451.67		1	2319.49		1	2703.36		1	2348.34		1	2363.4		1	2613.78
2454.35		1	2612		1	2483.97		1	2638.85		1	2687.16		1	2368.69		1	2535.14		1	2683.43		1	2407.61		1	2579.99		1	2502.56		1	2451.92		1	2320.51		1	2703.9		1	2349.26		1	2364.15		1	2615.11
2454.69		1	2613.96		1	2484.37		1	2639.68		1	2687.34		1	2369.36		1	2535.26		1	2683.67		1	2407.62		1	2580.56		1	2504.1		1	2452.32		1	2321.46		1	2704.63		1	2349.41		1	2364.59		1	2615.2
2454.73		1	2614.01		1	2485.89		1	2639.79		1	2687.42		1	2369.48		1	2535.64		1	2683.92		1	2407.91		1	2582.42		1	2504.13		1	2453.2		1	2321.64		1	2704.88		1	2349.62		1	2364.71		1	2615.55
2454.83		1	2614.16		1	2485.99		1	2640.75		1	2687.64		1	2369.74		1	2535.83		1	2684.14		1	2407.92		1	2582.55		1	2504.47		1	2453.45		1	2322.54		1	2704.9		1	2350.08		1	2365		1	2616.42
2455.49		1	2614.4		1	2485.99		1	2641.18		1	2687.71		1	2369.79		1	2536.32		1	2684.31		1	2408.06		1	2582.89		1	2505.62		1	2453.61		1	2325.7		1	2705.34		1	2350.09		1	2365.12		1	2616.46
2456.31		1	2616.54		1	2487		1	2641.65		1	2687.79		1	2369.99		1	2536.58		1	2684.49		1	2408.31		1	2583.15		1	2505.82		1	2454.51		1	2325.93		1	2706.54		1	2350.35		1	2365.91		1	2616.59
2456.33		1	2617.34		1	2487.32		1	2642.1		1	2687.94		1	2370.02		1	2536.82		1	2684.71		1	2408.55		1	2583.46		1	2506.27		1	2454.63		1	2325.97		1	2707.22		1	2352.19		1	2366.05		1	2618.34
2456.8		1	2618.14		1	2487.53		1	2642.18		1	2687.99		1	2370.26		1	2537.85		1	2684.77		1	2408.82		1	2584.05		1	2506.47		1	2454.8		1	2327.57		1	2707.22		1	2352.53		1	2366.65		1	2618.54
2457.06		1	2618.51		1	2488.01		1	2642.59		1	2688.01		1	2370.37		1	2537.97		1	2684.82		1	2408.87		1	2584.09		1	2506.87		1	2454.81		1	2330.74		1	2707.53		1	2352.79		1	2367.76		1	2618.77
2457.4		1	2618.64		1	2488.61		1	2642.79		1	2688.08		1	2370.39		1	2538.43		1	2685.17		1	2409.31		1	2584.47		1	2507.38		1	2455.16		1	2334.96		1	2707.72		1	2352.85		1	2370.12		1	2618.99
2457.72		1	2618.76		1	2488.96		1	2643.28		1	2688.35		1	2370.58		1	2538.81		1	2685.2		1	2409.32		1	2585.04		1	2507.89		1	2455.21		1	2336.19		1	2708.04		1	2354.17		1	2371.92		1	2619.15
2458.81		1	2619.77		1	2489.05		1	2643.49		1	2688.45		1	2371.1		1	2538.82		1	2685.21		1	2409.42		1	2585.72		1	2507.91		1	2456.34		1	2336.23		1	2708.37		1	2354.78		1	2372.12		1	2619.62
2459.86		1	2619.86		1	2489.12		1	2643.65		1	2688.87		1	2371.98		1	2539.07		1	2685.29		1	2409.64		1	2586.06		1	2508.07		1	2456.39		1	2337.05		1	2708.55		1	2354.99		1	2372.36		1	2622.05
2460.08		1	2620.31		1	2489.78		1	2644.44		1	2688.95		1	2372.03		1	2539.09		1	2685.75		1	2409.87		1	2586.29		1	2508.1		1	2456.63		1	2338.66		1	2708.86		1	2355.04		1	2374.6		1	2622.38
2460.15		1	2620.75		1	2490.27		1	2644.6		1	2689.03		1	2372.05		1	2539.17		1	2685.75		1	2410.13		1	2586.44		1	2508.81		1	2456.71		1	2338.83		1	2708.9		1	2355.96		1	2375.76		1	2622.6
2460.48		1	2621.85		1	2490.53		1	2645.31		1	2689.48		1	2372.24		1	2541.31		1	2685.8		1	2410.16		1	2586.85		1	2508.86		1	2457.43		1	2340.91		1	2709.06		1	2355.98		1	2376.8		1	2622.61
2461.12		1	2622.44		1	2490.8		1	2645.32		1	2689.58		1	2372.87		1	2542.06		1	2686.17		1	2410.45		1	2587.05		1	2508.99		1	2457.51		1	2340.92		1	2709.38		1	2356.83		1	2376.9		1	2622.97
2461.22		1	2622.59		1	2490.82		1	2645.43		1	2689.89		1	2372.89		1	2542.13		1	2686.33		1	2410.53		1	2589.66		1	2509		1	2458.09		1	2341.45		1	2710.26		1	2358.31		1	2379.19		1	2623.46
2461.52		1	2622.81		1	2490.88		1	2645.44		1	2690.01		1	2373.06		1	2542.45		1	2686.39		1	2410.63		1	2590.04		1	2510.43		1	2458.36		1	2342.15		1	2711.39		1	2358.5		1	2379.62		1	2623.7
2461.75		1	2623.36		1	2491.01		1	2645.71		1	2690.71		1	2373.28		1	2542.75		1	2686.45		1	2410.83		1	2590.75		1	2510.61		1	2458.36		1	2342.21		1	2711.45		1	2358.7		1	2381.12		1	2624.33
2462.14		1	2623.68		1	2492.39		1	2645.84		1	2690.92		1	2373.32		1	2543.09		1	2686.56		1	2410.83		1	2590.81		1	2510.75		1	2458.47		1	2344.57		1	2711.46		1	2358.72		1	2384.07		1	2624.48
2462.97		1	2624.94		1	2492.97		1	2646.94		1	2691.48		1	2373.49		1	2544.85		1	2686.67		1	2411.06		1	2591.29		1	2513.47		1	2459.01		1	2345.64		1	2712.94		1	2358.81		1	2384.67		1	2625.08
2464.08		1	2625.47		1	2493.14		1	2646.99		1	2691.61		1	2373.78		1	2545.6		1	2686.74		1	2411.22		1	2592.36		1	2513.57		1	2459.21		1	2346.58		1	2713.57		1	2358.96		1	2386.29		1	2626.21
2464.14		1	2625.7		1	2493.61		1	2647.32		1	2692.08		1	2373.85		1	2545.94		1	2686.89		1	2411.5		1	2592.4		1	2514.12		1	2459.38		1	2348.15		1	2713.59		1	2359.05		1	2386.53		1	2626.4
2464.36		1	2626.27		1	2493.86		1	2647.4		1	2692.38		1	2374.11		1	2546.2		1	2687.1		1	2411.6		1	2593.15		1	2514.49		1	2459.45		1	2349.23		1	2714.21		1	2359.11		1	2387.79		1	2626.75
2464.95		1	2626.31		1	2494.2		1	2647.59		1	2692.42		1	2374.24		1	2546.27		1	2687.32		1	2411.96		1	2593.95		1	2514.7		1	2460.28		1	2350.87		1	2714.51		1	2359.51		1	2389		1	2627.38
2465.52		1	2626.4		1	2494.47		1	2648.46		1	2692.68		1	2374.41		1	2546.56		1	2687.64		1	2412.42		1	2594.2		1	2514.74		1	2460.45		1	2351.46		1	2714.8		1	2359.51		1	2389.46		1	2627.87
2465.76		1	2626.9		1	2494.72		1	2648.8		1	2692.89		1	2374.62		1	2547.18		1	2687.81		1	2412.53		1	2594.39		1	2514.97		1	2460.53		1	2352.29		1	2715.28		1	2359.96		1	2389.85		1	2628.17
2465.96		1	2626.92		1	2494.75		1	2649.84		1	2692.99		1	2374.65		1	2547.58		1	2687.88		1	2412.86		1	2594.4		1	2515.41		1	2461.38		1	2353.8		1	2715.33		1	2359.98		1	2390.54		1	2628.54
2467.58		1	2627.46		1	2494.88		1	2651.34		1	2693.14		1	2374.99		1	2548.06		1	2688.06		1	2413.28		1	2594.92		1	2515.47		1	2461.85		1	2354.19		1	2715.63		1	2361.19		1	2390.99		1	2628.87
2468.96		1	2627.8		1	2494.92		1	2651.43		1	2693.31		1	2375.16		1	2548.86		1	2688.45		1	2413.31		1	2596.07		1	2515.59		1	2462.12		1	2354.29		1	2715.68		1	2362.74		1	2391.02		1	2629.21
2469.37		1	2627.85		1	2495.15		1	2652.55		1	2693.68		1	2375.2		1	2549.2		1	2688.86		1	2413.49		1	2596.27		1	2515.61		1	2462.24		1	2354.63		1	2715.85		1	2362.76		1	2391.16		1	2629.76
2469.37		1	2628.03		1	2495.21		1	2653.52		1	2693.87		1	2375.35		1	2551.01		1	2688.88		1	2413.58		1	2596.41		1	2515.72		1	2462.41		1	2356.72		1	2717.36		1	2362.82		1	2392.37		1	2630.51
2469.74		1	2628.09		1	2495.53		1	2653.86		1	2694.35		1	2375.41		1	2552.25		1	2689.79		1	2415.23		1	2596.78		1	2515.73		1	2462.67		1	2357.53		1	2717.72		1	2363.49		1	2392.49		1	2630.55
2470.53		1	2628.3		1	2496.39		1	2653.97		1	2694.53		1	2375.49		1	2552.95		1	2689.98		1	2415.44		1	2597.49		1	2516.49		1	2462.99		1	2357.73		1	2718.07		1	2363.74		1	2393.32		1	2630.62
2472.31		1	2628.45		1	2496.62		1	2653.99		1	2694.78		1	2375.67		1	2553.19		1	2690		1	2415.73		1	2598.07		1	2516.51		1	2463.34		1	2358.26		1	2718.23		1	2363.91		1	2396.3		1	2630.86
2472.4		1	2629.03		1	2496.82		1	2654.6		1	2694.89		1	2375.75		1	2554.6		1	2690.49		1	2415.74		1	2599.16		1	2517.16		1	2463.35		1	2358.92		1	2718.3		1	2364.05		1	2396.85		1	2632.29
2472.51		1	2629.38		1	2496.94		1	2654.67		1	2695.2		1	2375.89		1	2555.43		1	2690.72		1	2416		1	2599.36		1	2517.28		1	2463.55		1	2358.97		1	2719.55		1	2364.43		1	2397.17		1	2632.48
2472.51		1	2629.43		1	2497.47		1	2654.84		1	2695.25		1	2375.89		1	2556.41		1	2691.56		1	2416.07		1	2599.4		1	2517.56		1	2463.65		1	2367.46		1	2719.69		1	2364.66		1	2398.67		1	2633.4
2472.7		1	2629.77		1	2497.79		1	2654.87		1	2695.66		1	2375.97		1	2556.67		1	2691.67		1	2416.22		1	2599.72		1	2517.58		1	2463.92		1	2368.03		1	2719.98		1	2364.74		1	2399.5		1	2633.95
2473.98		1	2629.93		1	2497.95		1	2654.98		1	2695.74		1	2376.28		1	2557.9		1	2692.09		1	2416.46		1	2600.77		1	2517.6		1	2464.59		1	2368.89		1	2719.99		1	2366.12		1	2399.9		1	2634.04
2474.41		1	2630.38		1	2498.65		1	2655.03		1	2696.12		1	2376.31		1	2558.43		1	2692.17		1	2416.47		1	2601.23		1	2517.7		1	2465.03		1	2369.7		1	2720.04		1	2366.17		1	2399.92		1	2634.43
2474.41		1	2631.13		1	2498.69		1	2655.13		1	2696.13		1	2376.39		1	2558.89		1	2692.33		1	2416.64		1	2601.52		1	2518.1		1	2465.74		1	2369.73		1	2720.38		1	2366.2		1	2400.32		1	2634.6
2474.5		1	2631.15		1	2498.74		1	2655.16		1	2696.33		1	2376.97		1	2559.05		1	2692.39		1	2416.71		1	2601.73		1	2518.18		1	2466.06		1	2370.38		1	2720.54		1	2366.32		1	2400.61		1	2634.98
2475.06		1	2631.22		1	2498.79		1	2655.62		1	2696.52		1	2377.22		1	2559.66		1	2692.53		1	2416.88		1	2602.09		1	2519.79		1	2466.11		1	2370.57		1	2720.82		1	2366.42		1	2401.14		1	2635.11
2475.29		1	2632.41		1	2498.98		1	2656.1		1	2696.63		1	2377.89		1	2560		1	2692.86		1	2417.32		1	2602.64		1	2519.8		1	2466.18		1	2370.68		1	2721.42		1	2366.51		1	2401.3		1	2635.79
2475.46		1	2635.23		1	2499.18		1	2656.11		1	2696.8		1	2378.49		1	2560.76		1	2693.32		1	2417.68		1	2602.75		1	2520.31		1	2466.28		1	2370.78		1	2722.01		1	2366.81		1	2401.63		1	2635.86
2475.52		1	2635.36		1	2499.23		1	2656.15		1	2697.08		1	2378.55		1	2561.78		1	2693.55		1	2417.74		1	2602.85		1	2520.43		1	2467.05		1	2371.4		1	2722.37		1	2366.88		1	2402.16		1	2636.29
2475.53		1	2636.13		1	2499.25		1	2656.39		1	2697.61		1	2378.88		1	2562.72		1	2693.88		1	2417.96		1	2603.51		1	2520.82		1	2467.11		1	2371.64		1	2723.1		1	2366.95		1	2402.84		1	2636.86
2475.56		1	2636.34		1	2499.37		1	2656.94		1	2698.05		1	2379.01		1	2562.94		1	2694.26		1	2418.46		1	2603.64		1	2520.94		1	2467.14		1	2371.71		1	2723.12		1	2367.5		1	2403.25		1	2637.77
2475.58		1	2636.54		1	2499.93		1	2658.12		1	2698.29		1	2379.15		1	2563.72		1	2694.56		1	2418.71		1	2603.98		1	2523.51		1	2468.06		1	2371.89		1	2723.17		1	2367.51		1	2403.64		1	2637.89
2475.6		1	2636.8		1	2500.26		1	2658.12		1	2698.52		1	2379.29		1	2564.06		1	2694.91		1	2418.82		1	2605.42		1	2523.63		1	2468.32		1	2373.62		1	2723.27		1	2367.57		1	2404.45		1	2638.01
2475.97		1	2637.01		1	2500.48		1	2658.32		1	2698.62		1	2379.69		1	2564.8		1	2695.05		1	2419.71		1	2605.9		1	2523.89		1	2468.6		1	2375.67		1	2723.6		1	2367.64		1	2405.48		1	2639.43
2476.13		1	2637.19		1	2500.8		1	2658.46		1	2698.64		1	2379.97		1	2565.14		1	2695.27		1	2420.92		1	2605.94		1	2523.94		1	2468.8		1	2375.81		1	2723.72		1	2368.43		1	2405.69		1	2639.54
2476.69		1	2638.55		1	2500.96		1	2658.6		1	2698.67		1	2379.98		1	2565.82		1	2695.43		1	2421.66		1	2606.32		1	2524.23		1	2469.06		1	2375.82		1	2723.78		1	2368.48		1	2406.04		1	2639.68
2477.08		1	2638.71		1	2501.66		1	2658.79		1	2698.68		1	2380.05		1	2566.02		1	2695.54		1	2421.8		1	2606.47		1	2525.19		1	2469.37		1	2376.74		1	2724.02		1	2368.62		1	2408.38		1	2639.76
2477.54		1	2638.96		1	2501.84		1	2659.03		1	2698.74		1	2380.06		1	2566.9		1	2695.64		1	2421.82		1	2607.32		1	2525.2		1	2469.54		1	2377.53		1	2724.47		1	2368.79		1	2408.58		1	2641.07
2478.13		1	2638.97		1	2501.84		1	2659.57		1	2698.96		1	2380.45		1	2567.12		1	2695.72		1	2421.82		1	2607.76		1	2525.23		1	2469.94		1	2377.67		1	2724.65		1	2369.11		1	2412.5		1	2641.84
2478.22		1	2640.54		1	2502.06		1	2659.78		1	2699.01		1	2380.56		1	2567.42		1	2696.36		1	2422.02		1	2608.86		1	2525.24		1	2470.43		1	2378.49		1	2725.01		1	2369.38		1	2413.43		1	2642.4
2478.36		1	2640.91		1	2502.2		1	2660.25		1	2699.02		1	2381.06		1	2567.6		1	2696.49		1	2422.17		1	2609.4		1	2525.34		1	2470.75		1	2378.98		1	2725.07		1	2369.77		1	2413.55		1	2642.76
2478.36		1	2642.71		1	2502.4		1	2661.33		1	2699.49		1	2381.33		1	2567.64		1	2696.5		1	2422.25		1	2610.66		1	2525.76		1	2471.62		1	2379.02		1	2725.39		1	2369.86		1	2415.11		1	2643.16
2479.02		1	2643.31		1	2502.71		1	2662.02		1	2699.61		1	2381.36		1	2568.14		1	2696.64		1	2423.29		1	2611.39		1	2527.13		1	2472.17		1	2379.6		1	2725.45		1	2369.88		1	2416.65		1	2643.63
2479.98		1	2643.64		1	2502.78		1	2662.28		1	2699.88		1	2381.37		1	2568.95		1	2696.87		1	2423.36		1	2611.5		1	2527.33		1	2472.24		1	2380.05		1	2727.05		1	2370.04		1	2418.11		1	2644.1
2481.52		1	2643.8		1	2503.45		1	2662.31		1	2699.98		1	2381.57		1	2569.93		1	2697.09		1	2423.5		1	2611.78		1	2527.4		1	2472.54		1	2380.14		1	2727.36		1	2370.97		1	2418.33		1	2644.13
2481.89		1	2644.02		1	2503.76		1	2662.46		1	2700.06		1	2381.71		1	2570.34		1	2697.28		1	2423.53		1	2612.19		1	2528.16		1	2472.59		1	2380.25		1	2727.91		1	2371.03		1	2419.2		1	2644.53
2482.1		1	2644.27		1	2503.78		1	2662.63		1	2701.36		1	2381.76		1	2571.16		1	2697.63		1	2423.69		1	2612.85		1	2528.31		1	2472.8		1	2380.63		1	2728.17		1	2371.58		1	2419.38		1	2644.85
2482.26		1	2644.35		1	2504.19		1	2662.69		1	2701.55		1	2381.81		1	2571.34		1	2697.98		1	2423.84		1	2612.92		1	2528.32		1	2472.8		1	2380.64		1	2728.24		1	2371.75		1	2421.68		1	2646.28
2482.62		1	2644.72		1	2504.59		1	2662.98		1	2702.22		1	2382.21		1	2571.83		1	2698.07		1	2424.21		1	2613.98		1	2529.01		1	2473.05		1	2380.67		1	2728.82		1	2371.77		1	2422.05		1	2646.43
2482.76		1	2644.85		1	2504.69		1	2663.07		1	2702.23		1	2382.62		1	2572.03		1	2698.28		1	2424.21		1	2614.2		1	2529.05		1	2473.25		1	2380.74		1	2729.19		1	2371.8		1	2422.27		1	2646.61
2483.18		1	2644.96		1	2504.78		1	2663.32		1	2702.53		1	2382.66		1	2572.13		1	2698.58		1	2424.68		1	2614.95		1	2529.68		1	2473.33		1	2383.56		1	2729.65		1	2372.34		1	2422.58		1	2647.36
2483.81		1	2645.51		1	2504.99		1	2663.34		1	2703.28		1	2382.97		1	2572.5		1	2698.78		1	2425.62		1	2615.15		1	2530.38		1	2473.66		1	2383.71		1	2729.91		1	2372.34		1	2423.79		1	2648.25
2484.71		1	2645.64		1	2505.74		1	2663.37		1	2703.53		1	2383.1		1	2573.83		1	2699.37		1	2426		1	2615.77		1	2530.69		1	2473.77		1	2383.82		1	2729.98		1	2372.48		1	2424.34		1	2649.09
2484.87		1	2646.69		1	2505.82		1	2663.67		1	2704.3		1	2383.31		1	2573.94		1	2699.42		1	2426.01		1	2615.8		1	2530.85		1	2473.77		1	2384.16		1	2730.43		1	2373.29		1	2425.48		1	2649.13
2485.02		1	2647.22		1	2506.21		1	2663.76		1	2704.5		1	2383.44		1	2574.1		1	2699.91		1	2426.26		1	2616.23		1	2530.87		1	2474.68		1	2386.03		1	2730.48		1	2373.38		1	2425.59		1	2649.27
2485.4		1	2647.22		1	2506.28		1	2664.09		1	2704.65		1	2383.69		1	2574.58		1	2700.09		1	2426.41		1	2616.58		1	2531.38		1	2475.76		1	2386.36		1	2730.57		1	2373.43		1	2426.2		1	2649.89
2485.7		1	2647.7		1	2506.81		1	2664.15		1	2704.7		1	2383.7		1	2575.52		1	2700.15		1	2426.45		1	2617.24		1	2532.61		1	2475.83		1	2387.23		1	2730.69		1	2373.56		1	2427.39		1	2649.9
2485.84		1	2648.84		1	2507.11		1	2664.17		1	2705.21		1	2383.72		1	2575.89		1	2700.25		1	2426.46		1	2617.35		1	2532.62		1	2475.84		1	2388.05		1	2730.86		1	2373.63		1	2427.6		1	2650.29
2486.36		1	2650.25		1	2507.48		1	2664.61		1	2705.28		1	2383.81		1	2576.05		1	2700.5		1	2426.51		1	2617.9		1	2533.07		1	2476.33		1	2389.4		1	2730.93		1	2374.2		1	2428.81		1	2651.37
2486.46		1	2650.67		1	2507.52		1	2664.72		1	2705.34		1	2384.04		1	2576.27		1	2700.64		1	2426.62		1	2618.05		1	2533.41		1	2476.35		1	2389.41		1	2731.17		1	2374.37		1	2429.53		1	2651.41
2486.71		1	2650.87		1	2507.52		1	2665.25		1	2705.96		1	2384.15		1	2576.3		1	2700.69		1	2426.62		1	2618.07		1	2533.62		1	2476.38		1	2390.41		1	2731.35		1	2374.45		1	2429.59		1	2651.7
2486.75		1	2651.42		1	2507.52		1	2665.3		1	2705.99		1	2384.29		1	2576.4		1	2700.84		1	2426.99		1	2618.74		1	2533.95		1	2477.38		1	2390.5		1	2731.71		1	2375.11		1	2429.81		1	2651.82
2486.78		1	2652.51		1	2507.62		1	2665.37		1	2706.2		1	2385.28		1	2576.84		1	2701.44		1	2427.03		1	2619.46		1	2534.26		1	2477.43		1	2390.78		1	2732.09		1	2375.54		1	2430.28		1	2651.94
2487.16		1	2652.54		1	2507.89		1	2665.78		1	2706.23		1	2385.58		1	2577.1		1	2701.71		1	2427.28		1	2621.06		1	2535.01		1	2477.91		1	2391.23		1	2732.95		1	2375.98		1	2431.31		1	2651.99
2487.7		1	2653.18		1	2508.15		1	2665.96		1	2706.43		1	2386.05		1	2577.19		1	2701.96		1	2427.33		1	2621.98		1	2535.5		1	2478.91		1	2391.44		1	2733.15		1	2377.17		1	2432.11		1	2652.12
2487.74		1	2653.55		1	2508.24		1	2666.06		1	2707.16		1	2386.2		1	2578.01		1	2702.56		1	2427.35		1	2622.28		1	2535.63		1	2479.31		1	2391.65		1	2733.55		1	2377.19		1	2432.4		1	2652.53
2488.38		1	2653.6		1	2508.86		1	2666.24		1	2707.18		1	2386.6		1	2578.28		1	2703		1	2427.49		1	2622.48		1	2535.85		1	2479.41		1	2392.41		1	2733.84		1	2377.2		1	2433.05		1	2652.55
2488.56		1	2653.83		1	2508.94		1	2666.58		1	2707.53		1	2386.76		1	2578.51		1	2703.77		1	2427.82		1	2622.58		1	2536.44		1	2480.77		1	2393.22		1	2733.86		1	2377.54		1	2434.63		1	2652.71
2488.89		1	2654.89		1	2509.53		1	2666.73		1	2707.7		1	2386.8		1	2578.71		1	2704.55		1	2428.19		1	2622.64		1	2537.22		1	2480.95		1	2393.7		1	2733.99		1	2378.08		1	2434.77		1	2652.86
2488.99		1	2654.93		1	2509.54		1	2668.23		1	2707.91		1	2386.86		1	2579.81		1	2705.38		1	2428.25		1	2623.95		1	2537.35		1	2481.04		1	2395.7		1	2734.5		1	2378.42		1	2438.05		1	2652.98
2489.91		1	2654.93		1	2509.7		1	2668.65		1	2707.99		1	2387.05		1	2579.9		1	2705.45		1	2428.36		1	2624.26		1	2537.65		1	2481.22		1	2395.74		1	2735.47		1	2378.6		1	2438.11		1	2653.47
2490.06		1	2655.2		1	2510		1	2670.87		1	2708.03		1	2387.32		1	2580.88		1	2705.62		1	2429.12		1	2624.93		1	2538.53		1	2481.47		1	2396.17		1	2735.52		1	2378.67		1	2440.95		1	2653.53
2490.11		1	2656.34		1	2510.01		1	2671.42		1	2708.37		1	2387.38		1	2580.99		1	2705.77		1	2429.24		1	2625.76		1	2538.53		1	2482.03		1	2396.61		1	2735.97		1	2379.07		1	2441.31		1	2653.62
2490.41		1	2656.74		1	2510.34		1	2671.64		1	2708.73		1	2387.52		1	2581.65		1	2705.91		1	2429.43		1	2626.47		1	2539.19		1	2482.16		1	2397.78		1	2736.3		1	2379.2		1	2442.74		1	2653.76
2490.44		1	2657.23		1	2511.14		1	2671.66		1	2708.94		1	2387.83		1	2581.67		1	2706.1		1	2429.51		1	2626.74		1	2539.77		1	2482.47		1	2397.84		1	2737.06		1	2379.81		1	2444.57		1	2654.18
2490.54		1	2658.29		1	2511.23		1	2671.74		1	2708.94		1	2388.1		1	2581.79		1	2706.55		1	2429.79		1	2626.76		1	2539.8		1	2482.58		1	2398.34		1	2737.09		1	2379.85		1	2445.25		1	2654.85
2490.87		1	2658.55		1	2511.61		1	2672.04		1	2708.95		1	2388.25		1	2581.87		1	2706.66		1	2429.86		1	2627.14		1	2540.01		1	2483.02		1	2398.83		1	2737.17		1	2379.96		1	2445.76		1	2656.21
2491.36		1	2658.57		1	2511.63		1	2672.05		1	2708.97		1	2388.41		1	2583.25		1	2706.87		1	2430.33		1	2628.41		1	2540.78		1	2483.03		1	2399.22		1	2737.2		1	2380.07		1	2445.92		1	2656.39
2491.4		1	2658.61		1	2512.09		1	2672.28		1	2708.99		1	2388.53		1	2583.62		1	2706.87		1	2430.44		1	2628.6		1	2541.52		1	2483.07		1	2399.48		1	2737.34		1	2380.17		1	2446.03		1	2657.06
2491.54		1	2659.21		1	2512.31		1	2672.91		1	2709.04		1	2388.53		1	2585.19		1	2707.28		1	2430.49		1	2629.27		1	2541.68		1	2483.22		1	2400.36		1	2737.52		1	2380.38		1	2446.05		1	2658.77
2492.9		1	2659.46		1	2512.65		1	2673.57		1	2709.11		1	2388.64		1	2585.63		1	2707.32		1	2430.84		1	2629.29		1	2541.99		1	2483.77		1	2400.73		1	2737.52		1	2380.64		1	2446.85		1	2658.99
2493.17		1	2660.07		1	2512.83		1	2673.78		1	2709.18		1	2388.83		1	2585.68		1	2707.36		1	2430.91		1	2629.3		1	2542.01		1	2484		1	2401.19		1	2737.53		1	2380.94		1	2447.22		1	2659.58
2493.99		1	2660.54		1	2513.16		1	2673.95		1	2709.26		1	2388.87		1	2586.69		1	2707.5		1	2432.06		1	2629.32		1	2542.04		1	2484.24		1	2401.28		1	2737.85		1	2381.32		1	2447.31		1	2659.62
2494.16		1	2661.64		1	2513.17		1	2674.02		1	2709.73		1	2388.94		1	2587.13		1	2707.67		1	2432.06		1	2629.34		1	2542.53		1	2485.09		1	2401.46		1	2737.85		1	2382.44		1	2448.06		1	2659.75
2494.49		1	2662.78		1	2513.45		1	2674.27		1	2709.89		1	2388.95		1	2587.55		1	2707.75		1	2432.6		1	2629.92		1	2542.82		1	2485.25		1	2401.84		1	2738.11		1	2382.47		1	2448.22		1	2659.76
2496.37		1	2662.92		1	2513.6		1	2674.28		1	2710.15		1	2388.99		1	2588.03		1	2708.02		1	2432.67		1	2630.17		1	2543.21		1	2485.42		1	2402.67		1	2738.42		1	2382.85		1	2448.97		1	2659.79
2497.62		1	2663.06		1	2513.72		1	2674.36		1	2710.46		1	2389.14		1	2589.01		1	2708.5		1	2433.15		1	2631.21		1	2543.24		1	2485.82		1	2402.78		1	2738.54		1	2382.92		1	2450.08		1	2659.85
2497.75		1	2663.37		1	2513.84		1	2674.39		1	2710.53		1	2389.58		1	2589.06		1	2708.61		1	2433.41		1	2631.22		1	2543.49		1	2485.97		1	2403.33		1	2738.65		1	2383.76		1	2452.69		1	2660.29
2498.65		1	2664.16		1	2514.38		1	2674.58		1	2711.09		1	2389.65		1	2589.09		1	2708.67		1	2433.48		1	2633.54		1	2543.63		1	2486.03		1	2403.65		1	2738.66		1	2383.81		1	2453.27		1	2660.41
2499.83		1	2666.19		1	2514.52		1	2674.6		1	2711.24		1	2389.79		1	2589.11		1	2709.09		1	2433.57		1	2633.57		1	2543.72		1	2487.04		1	2404.03		1	2739.09		1	2383.88		1	2453.34		1	2660.44
2500.42		1	2666.19		1	2515.34		1	2674.68		1	2711.59		1	2389.95		1	2589.43		1	2709.11		1	2433.62		1	2634.22		1	2543.79		1	2487.3		1	2404.86		1	2739.28		1	2383.93		1	2455.27		1	2661.36
2500.65		1	2666.68		1	2515.48		1	2675.05		1	2711.73		1	2390.01		1	2590		1	2709.35		1	2433.64		1	2634.47		1	2543.85		1	2487.3		1	2405.54		1	2739.66		1	2384.56		1	2455.8		1	2661.5
2500.67		1	2667.1		1	2515.8		1	2675.34		1	2711.94		1	2390.06		1	2590.28		1	2709.37		1	2434.19		1	2634.57		1	2543.87		1	2487.64		1	2408.1		1	2739.7		1	2384.56		1	2456.5		1	2661.66
2500.82		1	2667.23		1	2515.8		1	2675.47		1	2712.06		1	2390.28		1	2590.42		1	2709.95		1	2434.23		1	2634.77		1	2544.01		1	2487.84		1	2408.46		1	2740.28		1	2384.98		1	2456.89		1	2662.28
2501.15		1	2667.26		1	2516.12		1	2675.64		1	2712.24		1	2390.46		1	2590.44		1	2710.37		1	2434.51		1	2635.19		1	2544.2		1	2487.95		1	2408.91		1	2740.34		1	2385.18		1	2456.98		1	2663.52
2501.4		1	2668.4		1	2516.53		1	2675.73		1	2712.61		1	2390.84		1	2590.77		1	2710.65		1	2434.57		1	2635.57		1	2544.24		1	2488.28		1	2409.44		1	2740.48		1	2385.47		1	2457.34		1	2663.58
2501.67		1	2668.78		1	2516.58		1	2676.18		1	2712.88		1	2390.87		1	2591.13		1	2710.65		1	2434.86		1	2635.61		1	2544.78		1	2488.75		1	2410.84		1	2740.65		1	2385.92		1	2460.39		1	2663.8
2501.99		1	2669.19		1	2516.6		1	2676.27		1	2712.9		1	2391.07		1	2591.46		1	2710.9		1	2434.92		1	2635.93		1	2544.9		1	2489.22		1	2411.09		1	2741.05		1	2386.08		1	2461.56		1	2664.2
2502.82		1	2669.44		1	2516.84		1	2676.45		1	2712.91		1	2391.08		1	2591.61		1	2711.35		1	2435.01		1	2636.1		1	2545.11		1	2489.4		1	2411.91		1	2741.09		1	2386.16		1	2461.88		1	2664.33
2503.27		1	2669.46		1	2517.05		1	2676.94		1	2712.98		1	2391.42		1	2591.76		1	2711.43		1	2435.32		1	2636.24		1	2545.19		1	2489.81		1	2412.14		1	2741.57		1	2386.18		1	2462.45		1	2664.56
2503.28		1	2669.52		1	2517.14		1	2677.69		1	2713.07		1	2391.73		1	2591.82		1	2711.86		1	2435.57		1	2637.23		1	2545.3		1	2490.13		1	2412.33		1	2741.61		1	2386.4		1	2462.74		1	2664.9
2503.56		1	2669.98		1	2517.25		1	2678.01		1	2713.19		1	2391.89		1	2591.96		1	2711.88		1	2435.75		1	2637.26		1	2545.54		1	2490.35		1	2414.85		1	2742.01		1	2387.52		1	2463.67		1	2665.12
2503.58		1	2670.14		1	2517.65		1	2678.28		1	2713.32		1	2392.19		1	2591.98		1	2711.9		1	2435.85		1	2637.39		1	2545.67		1	2490.61		1	2415.37		1	2743		1	2387.91		1	2464.24		1	2665.31
2504.04		1	2670.77		1	2517.75		1	2678.4		1	2713.34		1	2392.28		1	2592.07		1	2712.24		1	2435.89		1	2638.28		1	2545.98		1	2490.74		1	2417.13		1	2743.12		1	2387.98		1	2464.71		1	2665.41
2504.04		1	2670.84		1	2517.96		1	2678.6		1	2713.37		1	2392.3		1	2592.59		1	2712.35		1	2435.89		1	2638.51		1	2546.05		1	2490.95		1	2420.08		1	2743.29		1	2388.09		1	2464.76		1	2665.68
2504.22		1	2670.95		1	2518.04		1	2678.99		1	2713.41		1	2392.35		1	2592.73		1	2712.54		1	2436.06		1	2638.53		1	2546.27		1	2491.36		1	2420.42		1	2743.41		1	2388.52		1	2464.79		1	2666.15
2505.09		1	2671.78		1	2518.06		1	2679.37		1	2713.47		1	2392.42		1	2592.74		1	2712.58		1	2436.09		1	2638.67		1	2546.41		1	2492.45		1	2421.8		1	2743.49		1	2388.59		1	2464.94		1	2666.73
2505.68		1	2672.75		1	2518.09		1	2679.83		1	2713.58		1	2392.47		1	2592.86		1	2712.79		1	2436.15		1	2638.8		1	2546.51		1	2492.48		1	2422.04		1	2743.88		1	2388.6		1	2465.79		1	2667.47
2505.78		1	2673.65		1	2518.19		1	2680.3		1	2714.33		1	2392.56		1	2592.94		1	2712.84		1	2436.23		1	2638.9		1	2546.73		1	2492.72		1	2422.72		1	2743.93		1	2389.14		1	2466.77		1	2668.21
2505.84		1	2673.75		1	2518.23		1	2680.72		1	2714.52		1	2392.6		1	2593		1	2712.95		1	2436.24		1	2639.57		1	2546.74		1	2493.2		1	2423.57		1	2744.21		1	2389.18		1	2471.28		1	2668.54
2506.38		1	2673.91		1	2518.28		1	2680.83		1	2714.69		1	2392.63		1	2593.05		1	2713.06		1	2436.27		1	2640.28		1	2547.36		1	2493.97		1	2424.29		1	2744.51		1	2389.57		1	2472.52		1	2670.44
2506.99		1	2674.47		1	2518.32		1	2681.03		1	2714.87		1	2392.64		1	2593.14		1	2713.24		1	2436.84		1	2640.54		1	2547.39		1	2494.61		1	2424.33		1	2744.98		1	2389.89		1	2472.54		1	2670.61
2507.27		1	2674.65		1	2518.35		1	2681.19		1	2715.01		1	2392.77		1	2593.3		1	2713.26		1	2436.92		1	2640.98		1	2547.87		1	2494.84		1	2424.36		1	2745.1		1	2390.15		1	2472.58		1	2671.89
2507.35		1	2675.76		1	2518.42		1	2681.26		1	2715.09		1	2392.9		1	2593.38		1	2713.8		1	2437		1	2641.15		1	2548.11		1	2495.26		1	2424.75		1	2745.11		1	2390.26		1	2473.33		1	2672.27
2507.43		1	2675.78		1	2518.44		1	2681.52		1	2715.28		1	2393.19		1	2593.71		1	2713.9		1	2437.51		1	2641.57		1	2548.4		1	2495.72		1	2425.21		1	2745.25		1	2390.42		1	2473.51		1	2672.31
2507.52		1	2676.15		1	2518.54		1	2681.58		1	2715.54		1	2393.2		1	2594.53		1	2714.92		1	2437.91		1	2641.72		1	2548.64		1	2496.15		1	2427.4		1	2745.43		1	2391.04		1	2476.45		1	2672.72
2508.37		1	2676.35		1	2518.68		1	2681.87		1	2715.66		1	2393.35		1	2594.85		1	2715.15		1	2438.51		1	2642		1	2548.71		1	2496.26		1	2428.09		1	2745.56		1	2391.14		1	2477.39		1	2672.97
2508.57		1	2676.55		1	2518.93		1	2682.01		1	2716.08		1	2393.51		1	2595.02		1	2715.41		1	2439.37		1	2643.46		1	2549.46		1	2496.44		1	2428.4		1	2745.57		1	2391.39		1	2478.57		1	2673.15
2509.17		1	2676.8		1	2519.07		1	2682.09		1	2716.72		1	2393.61		1	2595.06		1	2715.49		1	2439.49		1	2643.67		1	2549.49		1	2496.67		1	2428.54		1	2745.95		1	2391.57		1	2479.93		1	2673.36
2509.38		1	2677.23		1	2519.28		1	2682.39		1	2716.85		1	2393.82		1	2595.85		1	2715.88		1	2439.84		1	2643.69		1	2549.58		1	2496.84		1	2428.94		1	2746.24		1	2391.9		1	2480.28		1	2673.44
2509.99		1	2678.28		1	2519.33		1	2682.73		1	2717.74		1	2393.9		1	2596.03		1	2715.88		1	2439.84		1	2643.8		1	2549.64		1	2497.09		1	2430		1	2746.27		1	2392.83		1	2481		1	2673.52
2510.15		1	2678.45		1	2519.34		1	2682.79		1	2718.15		1	2394.04		1	2596.56		1	2716.07		1	2440.08		1	2644.63		1	2550.96		1	2497.15		1	2430.22		1	2746.7		1	2393.35		1	2481.01		1	2674.94
2510.17		1	2678.54		1	2519.64		1	2683.03		1	2718.32		1	2394.68		1	2596.57		1	2716.24		1	2440.14		1	2645.58		1	2551.41		1	2497.24		1	2431.09		1	2746.83		1	2393.61		1	2481.51		1	2674.95
2510.62		1	2678.62		1	2520.12		1	2683.1		1	2718.45		1	2395.01		1	2596.76		1	2716.45		1	2440.22		1	2646.52		1	2552.29		1	2497.54		1	2431.29		1	2747		1	2393.73		1	2483.03		1	2675.18
2510.7		1	2679.87		1	2520.39		1	2683.62		1	2718.62		1	2395.51		1	2596.83		1	2716.98		1	2440.57		1	2647.46		1	2552.32		1	2497.86		1	2432.51		1	2747.1		1	2394.01		1	2483.33		1	2675.41
2511.4		1	2681.22		1	2521.26		1	2683.66		1	2718.85		1	2395.94		1	2597.67		1	2717.31		1	2440.79		1	2648.41		1	2552.74		1	2497.94		1	2432.92		1	2747.13		1	2394.1		1	2483.69		1	2675.72
2511.7		1	2682.13		1	2521.44		1	2683.69		1	2719.04		1	2395.95		1	2598.24		1	2717.41		1	2441		1	2648.86		1	2553.3		1	2498.38		1	2433.36		1	2747.15		1	2394.36		1	2486.69		1	2675.91
2511.85		1	2682.2		1	2521.84		1	2683.73		1	2719.11		1	2396.27		1	2599.06		1	2717.49		1	2441.21		1	2649.16		1	2553.52		1	2498.64		1	2433.43		1	2747.18		1	2394.54		1	2488.25		1	2676.01
2512.31		1	2682.36		1	2521.88		1	2684.08		1	2719.59		1	2396.38		1	2599.07		1	2718.03		1	2441.84		1	2650.25		1	2553.61		1	2499.27		1	2433.59		1	2747.24		1	2394.88		1	2488.37		1	2676.03
2512.72		1	2682.57		1	2521.9		1	2684.13		1	2719.63		1	2396.46		1	2599.35		1	2718.25		1	2442.07		1	2650.39		1	2554.38		1	2499.29		1	2433.81		1	2747.39		1	2395.08		1	2488.79		1	2676.19
2513.18		1	2682.66		1	2521.93		1	2684.92		1	2719.78		1	2396.86		1	2599.96		1	2719.33		1	2442.46		1	2650.49		1	2554.89		1	2499.69		1	2435.01		1	2747.75		1	2395.17		1	2489.51		1	2676.2
2513.51		1	2682.89		1	2522.05		1	2685.28		1	2719.9		1	2397.22		1	2600.22		1	2719.35		1	2442.76		1	2650.55		1	2554.93		1	2499.99		1	2436.42		1	2747.77		1	2396.12		1	2489.7		1	2676.75
2513.66		1	2683.16		1	2522.37		1	2685.51		1	2719.95		1	2397.4		1	2600.7		1	2719.51		1	2442.96		1	2650.59		1	2555.31		1	2500.05		1	2436.92		1	2747.89		1	2396.13		1	2489.94		1	2676.89
2513.87		1	2683.77		1	2522.59		1	2685.65		1	2720.09		1	2397.64		1	2600.85		1	2719.61		1	2443.03		1	2651.42		1	2555.37		1	2500.39		1	2437		1	2747.97		1	2396.45		1	2489.96		1	2677.06
2513.99		1	2684.05		1	2522.81		1	2686.13		1	2720.15		1	2397.66		1	2600.99		1	2719.61		1	2443.11		1	2651.65		1	2555.48		1	2500.42		1	2437.05		1	2748.12		1	2397.57		1	2490.92		1	2677.32
2514.98		1	2684.16		1	2522.83		1	2686.38		1	2720.88		1	2397.81		1	2601.14		1	2719.77		1	2443.33		1	2651.73		1	2555.73		1	2500.49		1	2437.65		1	2748.71		1	2397.71		1	2492.93		1	2677.33
2515.62		1	2684.38		1	2523.21		1	2686.44		1	2721.03		1	2397.94		1	2601.17		1	2719.93		1	2443.34		1	2651.75		1	2555.74		1	2500.94		1	2438.35		1	2748.71		1	2398.13		1	2494.52		1	2677.4
2515.7		1	2684.75		1	2524		1	2686.57		1	2721.05		1	2397.94		1	2601.29		1	2720.15		1	2443.77		1	2652.68		1	2555.98		1	2501.21		1	2439.38		1	2748.8		1	2398.2		1	2494.72		1	2677.6
2515.76		1	2684.9		1	2524.35		1	2686.78		1	2721.27		1	2398.15		1	2601.86		1	2720.29		1	2444.22		1	2653.53		1	2556.05		1	2501.35		1	2439.47		1	2749.15		1	2398.22		1	2496.74		1	2677.82
2515.86		1	2684.98		1	2524.35		1	2686.89		1	2721.33		1	2398.48		1	2602.14		1	2720.36		1	2444.98		1	2653.86		1	2556.16		1	2501.67		1	2441.44		1	2749.48		1	2398.34		1	2499.17		1	2678.41
2516.32		1	2685.58		1	2524.4		1	2687.03		1	2721.5		1	2398.54		1	2602.32		1	2720.74		1	2445.42		1	2653.96		1	2556.23		1	2501.67		1	2443.49		1	2749.5		1	2398.36		1	2499.33		1	2678.49
2516.6		1	2685.59		1	2524.46		1	2687.17		1	2721.54		1	2399.05		1	2602.47		1	2720.99		1	2445.56		1	2654.13		1	2556.72		1	2501.79		1	2443.54		1	2749.67		1	2398.39		1	2500.08		1	2678.51
2516.7		1	2686.27		1	2524.81		1	2687.58		1	2721.57		1	2399.18		1	2602.68		1	2721.12		1	2445.57		1	2654.41		1	2556.9		1	2501.91		1	2443.71		1	2749.89		1	2398.44		1	2501.45		1	2678.53
2516.99		1	2686.27		1	2524.83		1	2687.62		1	2721.88		1	2399.68		1	2602.85		1	2721.54		1	2445.94		1	2655.01		1	2557.07		1	2501.95		1	2444.35		1	2749.91		1	2398.62		1	2501.75		1	2678.71
2517.02		1	2686.71		1	2525.23		1	2687.86		1	2722.21		1	2399.73		1	2602.93		1	2721.56		1	2445.99		1	2655.1		1	2557.34		1	2502.21		1	2444.59		1	2750.05		1	2399.01		1	2503.16		1	2679.26
2517.36		1	2686.94		1	2525.59		1	2688		1	2722.24		1	2399.89		1	2603.04		1	2721.67		1	2446.01		1	2656.23		1	2557.57		1	2502.55		1	2445.21		1	2750.14		1	2399.26		1	2503.61		1	2679.42
2517.41		1	2687.7		1	2526.02		1	2688.24		1	2722.39		1	2399.89		1	2603.6		1	2721.72		1	2446.1		1	2656.82		1	2557.65		1	2502.58		1	2445.74		1	2750.35		1	2399.26		1	2503.98		1	2680.05
2517.5		1	2687.71		1	2526.76		1	2688.43		1	2722.48		1	2400.12		1	2604.13		1	2721.82		1	2446.57		1	2656.85		1	2557.69		1	2502.75		1	2447.25		1	2750.75		1	2399.46		1	2504.72		1	2680.06
2518.03		1	2687.82		1	2526.94		1	2688.54		1	2722.56		1	2400.2		1	2605.15		1	2721.87		1	2446.66		1	2657.77		1	2557.76		1	2502.79		1	2447.38		1	2751.08		1	2399.72		1	2506.32		1	2680.77
2518.06		1	2688.89		1	2527.22		1	2688.55		1	2722.56		1	2400.44		1	2605.69		1	2722.26		1	2446.91		1	2657.79		1	2557.82		1	2502.86		1	2449.6		1	2751.5		1	2400.04		1	2507.96		1	2680.8
2518.49		1	2689.6		1	2527.45		1	2688.62		1	2722.58		1	2400.47		1	2605.85		1	2722.26		1	2446.91		1	2657.86		1	2557.99		1	2503.09		1	2450.79		1	2751.62		1	2400.34		1	2508.01		1	2680.82
2519.11		1	2689.79		1	2527.47		1	2688.68		1	2722.88		1	2400.56		1	2606.62		1	2722.42		1	2447.22		1	2658.44		1	2558.59		1	2503.2		1	2452.22		1	2751.77		1	2400.65		1	2508.29		1	2682.22
2520.19		1	2690.47		1	2527.62		1	2688.71		1	2722.94		1	2401.06		1	2607.72		1	2722.61		1	2447.86		1	2658.66		1	2558.73		1	2503.57		1	2455.21		1	2752.06		1	2401.05		1	2509.33		1	2682.49
2520.34		1	2690.6		1	2527.64		1	2688.92		1	2723		1	2401.21		1	2608.4		1	2722.63		1	2447.94		1	2658.72		1	2559.02		1	2503.72		1	2455.58		1	2752.61		1	2401.07		1	2509.39		1	2682.58
2520.37		1	2690.62		1	2527.86		1	2689.25		1	2723.56		1	2401.23		1	2608.53		1	2722.83		1	2448.14		1	2659.16		1	2559.46		1	2503.8		1	2457.29		1	2752.8		1	2402.06		1	2509.59		1	2682.65
2520.66		1	2690.64		1	2527.91		1	2689.36		1	2723.72		1	2401.37		1	2609.19		1	2722.91		1	2448.29		1	2659.2		1	2560.07		1	2503.8		1	2457.48		1	2752.81		1	2402.57		1	2511.42		1	2683.41
2520.69		1	2690.74		1	2528.05		1	2689.61		1	2723.74		1	2401.45		1	2609.32		1	2723.49		1	2448.99		1	2659.36		1	2560.17		1	2504.06		1	2458.42		1	2752.88		1	2402.71		1	2511.78		1	2683.65
2520.82		1	2691.22		1	2528.16		1	2689.84		1	2723.94		1	2401.63		1	2609.43		1	2723.52		1	2449.02		1	2659.38		1	2560.29		1	2504.33		1	2458.59		1	2752.99		1	2403.17		1	2512.16		1	2683.71
2521.23		1	2691.33		1	2528.5		1	2689.89		1	2724.03		1	2401.68		1	2609.55		1	2723.55		1	2449.05		1	2659.6		1	2560.58		1	2504.99		1	2460.13		1	2754.24		1	2403.28		1	2512.5		1	2684.01
2522.29		1	2691.43		1	2528.68		1	2690.25		1	2724.29		1	2402.22		1	2609.61		1	2723.63		1	2449.31		1	2659.79		1	2560.97		1	2505.53		1	2460.84		1	2754.26		1	2403.43		1	2512.66		1	2684.07
2522.69		1	2691.49		1	2528.72		1	2690.38		1	2724.62		1	2402.35		1	2609.88		1	2723.89		1	2449.49		1	2660.1		1	2561.26		1	2505.57		1	2461.21		1	2754.32		1	2403.63		1	2513.25		1	2684.25
2522.94		1	2692.53		1	2528.73		1	2690.62		1	2724.63		1	2402.41		1	2610.21		1	2723.93		1	2449.52		1	2660.26		1	2561.26		1	2505.68		1	2465.41		1	2754.34		1	2403.8		1	2514.77		1	2684.7
2523.89		1	2693.4		1	2528.97		1	2691.47		1	2724.95		1	2402.42		1	2610.36		1	2724.01		1	2449.79		1	2661.15		1	2561.59		1	2505.73		1	2466.09		1	2754.69		1	2404.12		1	2515.5		1	2684.73
2523.97		1	2693.69		1	2529.05		1	2691.61		1	2725.39		1	2402.47		1	2610.46		1	2724.2		1	2449.93		1	2661.56		1	2562.44		1	2505.83		1	2466.32		1	2755.09		1	2404.34		1	2515.81		1	2684.76
2524.41		1	2694.2		1	2529.14		1	2691.65		1	2725.48		1	2402.68		1	2610.49		1	2724.23		1	2450.2		1	2662.13		1	2562.45		1	2505.93		1	2468.13		1	2755.26		1	2404.36		1	2516.24		1	2685.21
2524.85		1	2694.22		1	2529.7		1	2691.8		1	2725.9		1	2402.71		1	2610.83		1	2724.25		1	2450.32		1	2662.32		1	2562.52		1	2506.41		1	2469.73		1	2755.62		1	2404.42		1	2516.4		1	2685.36
2525.07		1	2694.6		1	2529.84		1	2691.88		1	2725.98		1	2402.77		1	2611.14		1	2724.66		1	2451.13		1	2662.9		1	2563.42		1	2506.45		1	2470.7		1	2755.78		1	2404.7		1	2517.16		1	2685.52
2525.12		1	2694.82		1	2530.65		1	2692.35		1	2726.12		1	2402.94		1	2611.58		1	2724.87		1	2451.61		1	2663.07		1	2563.55		1	2506.79		1	2470.82		1	2755.94		1	2404.87		1	2517.34		1	2685.61
2525.3		1	2694.94		1	2531.05		1	2692.36		1	2726.13		1	2403		1	2611.91		1	2724.89		1	2451.99		1	2663.1		1	2563.55		1	2507.3		1	2471.45		1	2756.14		1	2404.99		1	2517.35		1	2685.67
2525.94		1	2695.26		1	2531.17		1	2692.45		1	2726.25		1	2403.15		1	2612.24		1	2725		1	2452.08		1	2664.01		1	2563.94		1	2507.92		1	2471.79		1	2756.65		1	2405.58		1	2517.37		1	2686.65
2526.25		1	2695.37		1	2531.36		1	2692.79		1	2726.3		1	2403.24		1	2613		1	2725.05		1	2452.14		1	2664.62		1	2564.33		1	2507.99		1	2472.12		1	2756.86		1	2405.68		1	2518.37		1	2686.81
2526.5		1	2695.58		1	2531.52		1	2692.85		1	2726.31		1	2404		1	2613.08		1	2725.14		1	2452.23		1	2664.85		1	2564.35		1	2508		1	2472.64		1	2757.16		1	2405.85		1	2518.76		1	2687.01
2527.23		1	2695.69		1	2531.54		1	2692.93		1	2726.4		1	2404.29		1	2613.47		1	2725.18		1	2452.76		1	2665.08		1	2564.36		1	2508.36		1	2472.74		1	2757.5		1	2405.89		1	2518.87		1	2687.01
2527.35		1	2695.89		1	2531.57		1	2693.13		1	2726.68		1	2404.46		1	2613.64		1	2725.21		1	2452.91		1	2666.26		1	2565.01		1	2508.44		1	2474.04		1	2757.54		1	2406.23		1	2522.52		1	2687.25
2527.68		1	2696.32		1	2531.68		1	2693.45		1	2727.14		1	2404.63		1	2613.73		1	2725.27		1	2452.93		1	2666.9		1	2565.17		1	2508.45		1	2474.13		1	2757.76		1	2406.7		1	2522.55		1	2687.38
2527.73		1	2696.38		1	2531.99		1	2693.48		1	2727.14		1	2405.35		1	2614.05		1	2726.08		1	2453.01		1	2666.98		1	2565.21		1	2508.51		1	2475.3		1	2757.97		1	2406.82		1	2522.69		1	2687.52
2527.84		1	2696.64		1	2532.06		1	2693.66		1	2727.22		1	2405.42		1	2614.45		1	2726.17		1	2453.23		1	2667.81		1	2565.26		1	2508.55		1	2477.44		1	2758.08		1	2406.92		1	2523.76		1	2687.81
2527.98		1	2696.74		1	2532.31		1	2693.68		1	2727.27		1	2405.46		1	2614.46		1	2726.36		1	2453.28		1	2667.81		1	2565.6		1	2508.77		1	2479.74		1	2758.09		1	2406.92		1	2524.85		1	2687.87
2528.24		1	2697.11		1	2532.31		1	2693.76		1	2727.38		1	2405.63		1	2614.64		1	2726.44		1	2453.83		1	2668.59		1	2565.66		1	2509.08		1	2479.75		1	2758.26		1	2407.23		1	2525		1	2688.27
2528.81		1	2697.64		1	2532.57		1	2693.85		1	2727.45		1	2405.64		1	2614.67		1	2726.47		1	2453.84		1	2669.57		1	2566.35		1	2509.08		1	2479.78		1	2758.61		1	2407.25		1	2525.13		1	2688.36
2529.13		1	2697.82		1	2532.68		1	2694.27		1	2727.54		1	2405.88		1	2614.79		1	2726.63		1	2453.97		1	2670.15		1	2567		1	2509.14		1	2479.85		1	2758.71		1	2407.39		1	2525.81		1	2688.59
2530.27		1	2698.01		1	2532.83		1	2694.34		1	2727.85		1	2405.89		1	2615.13		1	2726.72		1	2453.98		1	2670.25		1	2567.61		1	2509.42		1	2480.23		1	2759.25		1	2407.44		1	2526.25		1	2688.62
2530.65		1	2698.37		1	2532.83		1	2694.47		1	2728.26		1	2406.07		1	2615.63		1	2726.73		1	2454.31		1	2670.35		1	2567.67		1	2509.78		1	2481.38		1	2759.46		1	2407.82		1	2527.1		1	2688.81
2530.7		1	2698.71		1	2533.13		1	2694.92		1	2728.3		1	2406.42		1	2615.84		1	2726.97		1	2454.4		1	2671.03		1	2567.74		1	2509.91		1	2481.91		1	2759.5		1	2408.22		1	2527.27		1	2689.1
2530.77		1	2698.88		1	2533.39		1	2695.02		1	2728.4		1	2406.71		1	2616.3		1	2727.26		1	2454.43		1	2671.33		1	2568.02		1	2510.45		1	2482.26		1	2759.56		1	2408.58		1	2527.87		1	2689.16
2531.32		1	2699.01		1	2533.59		1	2695.04		1	2728.77		1	2406.72		1	2617.39		1	2727.27		1	2454.75		1	2671.4		1	2568.12		1	2510.67		1	2483.11		1	2759.67		1	2408.59		1	2528.3		1	2689.24
2532.65		1	2699.24		1	2533.69		1	2695.29		1	2729.1		1	2406.99		1	2617.39		1	2727.44		1	2454.76		1	2671.55		1	2568.19		1	2510.78		1	2483.17		1	2760.04		1	2408.69		1	2528.32		1	2689.69
2533.12		1	2699.39		1	2533.94		1	2695.42		1	2729.37		1	2407.25		1	2618.01		1	2727.54		1	2454.86		1	2671.94		1	2568.2		1	2510.8		1	2483.39		1	2760.05		1	2409.01		1	2529.65		1	2689.75
2533.32		1	2699.42		1	2533.98		1	2695.48		1	2729.47		1	2407.74		1	2618.33		1	2727.82		1	2455.01		1	2672.08		1	2568.25		1	2510.89		1	2484.42		1	2760.52		1	2409.05		1	2530.27		1	2690.19
2533.66		1	2699.62		1	2534.03		1	2695.52		1	2729.57		1	2407.76		1	2619.14		1	2727.98		1	2455.15		1	2672.55		1	2568.31		1	2511.01		1	2484.5		1	2760.77		1	2409.06		1	2530.31		1	2690.25
2533.66		1	2699.83		1	2534.04		1	2697.1		1	2729.63		1	2407.84		1	2619.22		1	2728.03		1	2455.27		1	2673.4		1	2568.66		1	2511.18		1	2484.64		1	2760.83		1	2409.15		1	2531.22		1	2690.47
2534.03		1	2700.06		1	2534.07		1	2697.29		1	2729.75		1	2407.84		1	2619.45		1	2728.25		1	2455.47		1	2673.84		1	2568.86		1	2511.23		1	2485.84		1	2761.01		1	2409.62		1	2533.21		1	2690.66
2534.28		1	2700.42		1	2534.77		1	2697.72		1	2729.79		1	2407.87		1	2619.56		1	2728.52		1	2455.57		1	2673.98		1	2568.91		1	2511.25		1	2487.52		1	2761.03		1	2410.03		1	2533.64		1	2691.3
2534.39		1	2700.82		1	2534.93		1	2697.76		1	2730.32		1	2408.06		1	2620.72		1	2728.64		1	2455.97		1	2674.54		1	2569.09		1	2511.35		1	2487.6		1	2761.2		1	2410.39		1	2534.3		1	2691.71
2534.57		1	2701.24		1	2534.94		1	2697.76		1	2730.52		1	2408.29		1	2620.75		1	2728.7		1	2456		1	2675.06		1	2569.1		1	2511.47		1	2488.42		1	2761.2		1	2411.16		1	2537.97		1	2692.53
2534.84		1	2701.31		1	2535.05		1	2698.14		1	2730.96		1	2408.67		1	2620.76		1	2728.73		1	2456.15		1	2675.31		1	2569.2		1	2511.96		1	2488.46		1	2761.28		1	2411.17		1	2538.65		1	2692.82
2535.42		1	2701.51		1	2535.97		1	2698.17		1	2731.27		1	2408.79		1	2621.18		1	2728.9		1	2456.16		1	2676.06		1	2569.34		1	2512.16		1	2488.7		1	2761.79		1	2411.38		1	2539.13		1	2693.64
2535.45		1	2702.1		1	2536.08		1	2698.39		1	2731.55		1	2408.84		1	2621.74		1	2729.15		1	2456.5		1	2676.79		1	2569.45		1	2512.47		1	2488.79		1	2761.81		1	2411.63		1	2539.65		1	2693.7
2535.48		1	2702.32		1	2536.19		1	2698.43		1	2731.58		1	2408.99		1	2623		1	2729.15		1	2456.64		1	2676.88		1	2569.52		1	2512.72		1	2489.72		1	2761.83		1	2411.75		1	2540.08		1	2693.98
2535.79		1	2702.44		1	2536.65		1	2698.74		1	2731.71		1	2409.14		1	2623.24		1	2729.17		1	2456.88		1	2677.06		1	2570.6		1	2512.92		1	2490.56		1	2761.85		1	2412.74		1	2540.23		1	2694.26
2535.8		1	2703.27		1	2536.71		1	2698.76		1	2731.84		1	2409.36		1	2623.69		1	2729.42		1	2456.97		1	2678.21		1	2571.18		1	2513.11		1	2490.65		1	2761.91		1	2412.85		1	2540.8		1	2694.63
2536.04		1	2703.33		1	2537.03		1	2699.74		1	2731.86		1	2409.38		1	2623.85		1	2729.46		1	2457.07		1	2679.3		1	2571.57		1	2513.15		1	2492.77		1	2762.31		1	2413.03		1	2541.97		1	2695.03
2536.2		1	2703.62		1	2537.04		1	2700.42		1	2732.04		1	2409.52		1	2624.38		1	2729.66		1	2457.09		1	2679.37		1	2571.69		1	2513.24		1	2493.92		1	2762.4		1	2413.55		1	2542.76		1	2695.11
2536.23		1	2703.67		1	2537.2		1	2700.62		1	2732.06		1	2409.56		1	2624.41		1	2729.69		1	2457.45		1	2679.92		1	2571.94		1	2513.89		1	2495.05		1	2762.65		1	2414.04		1	2542.81		1	2695.5
2536.91		1	2703.86		1	2537.28		1	2700.63		1	2732.16		1	2409.57		1	2624.43		1	2729.7		1	2457.89		1	2680		1	2572.02		1	2514.38		1	2495.13		1	2762.88		1	2414.33		1	2543.15		1	2695.61
2537.17		1	2704.06		1	2537.37		1	2700.78		1	2732.22		1	2409.74		1	2624.52		1	2730.01		1	2457.98		1	2680.7		1	2572.34		1	2515.38		1	2495.42		1	2762.98		1	2414.46		1	2543.23		1	2695.67
2537.32		1	2704.06		1	2537.45		1	2700.82		1	2732.22		1	2409.8		1	2624.54		1	2730.07		1	2458.39		1	2680.95		1	2572.39		1	2515.41		1	2495.52		1	2763.02		1	2414.51		1	2544.21		1	2695.74
2537.73		1	2704.15		1	2537.49		1	2700.97		1	2732.46		1	2409.87		1	2624.8		1	2730.21		1	2458.39		1	2681.08		1	2572.77		1	2515.64		1	2495.77		1	2763.04		1	2414.63		1	2544.45		1	2696.25
2538.11		1	2704.65		1	2537.59		1	2701.22		1	2732.5		1	2409.91		1	2625		1	2730.22		1	2458.41		1	2681.23		1	2572.79		1	2515.83		1	2496.92		1	2763.04		1	2414.65		1	2544.53		1	2696.39
2538.13		1	2704.74		1	2537.82		1	2701.63		1	2732.65		1	2409.98		1	2625.82		1	2730.64		1	2458.5		1	2681.62		1	2573.36		1	2515.84		1	2498.26		1	2763.55		1	2415.39		1	2545.11		1	2696.75
2538.45		1	2704.92		1	2537.97		1	2701.64		1	2732.76		1	2410.24		1	2626.33		1	2730.78		1	2458.64		1	2681.79		1	2573.39		1	2516.72		1	2499.19		1	2763.62		1	2415.66		1	2547.75		1	2697.54
2538.81		1	2704.92		1	2538.02		1	2701.73		1	2732.96		1	2410.5		1	2626.7		1	2730.9		1	2458.99		1	2682.13		1	2573.93		1	2517.11		1	2500.33		1	2763.71		1	2415.68		1	2548.11		1	2697.76
2538.85		1	2704.96		1	2538.33		1	2701.86		1	2733		1	2410.75		1	2626.85		1	2731.16		1	2459.03		1	2682.21		1	2574.81		1	2517.99		1	2500.87		1	2763.88		1	2415.85		1	2549.26		1	2697.85
2538.94		1	2705.23		1	2538.47		1	2702.01		1	2734.04		1	2411.14		1	2626.99		1	2732.78		1	2459.11		1	2682.41		1	2575.14		1	2518.48		1	2501.26		1	2764.21		1	2415.93		1	2549.85		1	2697.94
2539.35		1	2705.56		1	2538.8		1	2702.25		1	2734.57		1	2411.26		1	2626.99		1	2732.83		1	2459.13		1	2682.46		1	2575.35		1	2518.76		1	2502.29		1	2764.25		1	2416.02		1	2549.96		1	2698.33
2539.69		1	2705.92		1	2538.8		1	2702.45		1	2734.6		1	2412.19		1	2627.15		1	2733.04		1	2459.43		1	2682.54		1	2575.53		1	2518.98		1	2504.3		1	2764.78		1	2416.11		1	2550.42		1	2698.46
2539.75		1	2706.07		1	2539.82		1	2702.49		1	2734.64		1	2412.3		1	2627.26		1	2733.37		1	2459.5		1	2682.68		1	2575.56		1	2518.99		1	2504.69		1	2765.01		1	2416.12		1	2550.8		1	2698.51
2540.2		1	2706.36		1	2539.98		1	2702.5		1	2735.74		1	2412.4		1	2627.45		1	2733.41		1	2459.76		1	2683.2		1	2575.75		1	2519.23		1	2504.83		1	2765.09		1	2416.7		1	2550.99		1	2698.83
2540.59		1	2707.37		1	2540.17		1	2702.53		1	2735.84		1	2412.41		1	2627.75		1	2733.58		1	2459.86		1	2684.13		1	2575.96		1	2519.7		1	2505.06		1	2765.49		1	2417.11		1	2551.63		1	2698.92
2540.92		1	2708.67		1	2540.18		1	2703.08		1	2735.93		1	2412.44		1	2628.24		1	2734.22		1	2459.89		1	2684.5		1	2575.97		1	2519.93		1	2506.24		1	2765.7		1	2418.1		1	2553.77		1	2699.54
2541.21		1	2708.82		1	2540.23		1	2703.31		1	2736.19		1	2412.48		1	2628.29		1	2734.57		1	2460		1	2684.65		1	2576.14		1	2520.27		1	2506.26		1	2765.81		1	2418.4		1	2554		1	2699.72
2541.65		1	2709.19		1	2540.25		1	2703.94		1	2736.61		1	2412.5		1	2628.73		1	2734.64		1	2460.41		1	2684.7		1	2576.2		1	2520.35		1	2507.89		1	2765.82		1	2418.62		1	2554.84		1	2699.81
2542.06		1	2709.3		1	2540.74		1	2704.2		1	2736.68		1	2412.56		1	2628.85		1	2734.94		1	2460.43		1	2684.73		1	2576.53		1	2520.54		1	2507.99		1	2766.13		1	2418.76		1	2555.01		1	2700.43
2542.55		1	2709.39		1	2540.95		1	2704.28		1	2737		1	2412.99		1	2629.93		1	2735.01		1	2460.57		1	2684.79		1	2577.08		1	2520.85		1	2508.62		1	2766.19		1	2418.93		1	2555.37		1	2700.78
2543.02		1	2710.05		1	2541.26		1	2704.57		1	2737.2		1	2413.19		1	2629.94		1	2735.17		1	2460.64		1	2685.36		1	2577.2		1	2520.89		1	2509.2		1	2766.21		1	2418.98		1	2556.63		1	2701.42
2543.55		1	2710.47		1	2541.89		1	2704.61		1	2737.25		1	2413.31		1	2629.99		1	2735.38		1	2460.86		1	2686.26		1	2577.77		1	2520.9		1	2509.84		1	2766.46		1	2419.05		1	2557.34		1	2701.54
2544.46		1	2710.92		1	2541.92		1	2704.8		1	2737.3		1	2413.33		1	2630.01		1	2735.46		1	2460.94		1	2686.55		1	2578.24		1	2520.9		1	2509.88		1	2766.48		1	2419.09		1	2557.49		1	2701.65
2544.52		1	2710.93		1	2541.95		1	2705.14		1	2737.33		1	2413.67		1	2630.1		1	2735.54		1	2461.23		1	2686.74		1	2578.74		1	2520.96		1	2510.99		1	2766.62		1	2419.83		1	2557.55		1	2701.71
2545.01		1	2711.02		1	2542.05		1	2706.03		1	2737.36		1	2414.07		1	2630.15		1	2735.54		1	2461.65		1	2687.39		1	2578.78		1	2521.09		1	2511.51		1	2766.75		1	2419.96		1	2559.24		1	2702.15
2545.55		1	2711.55		1	2542.09		1	2706.28		1	2737.36		1	2414.16		1	2631.05		1	2735.55		1	2461.69		1	2688.51		1	2578.87		1	2521.27		1	2512.17		1	2766.78		1	2420.03		1	2559.79		1	2702.28
2545.81		1	2712.26		1	2542.19		1	2706.59		1	2737.37		1	2414.38		1	2631.32		1	2735.77		1	2461.83		1	2689.13		1	2579.59		1	2521.33		1	2512.47		1	2766.98		1	2420.19		1	2559.8		1	2702.41
2545.88		1	2712.3		1	2542.93		1	2706.72		1	2737.41		1	2414.45		1	2631.58		1	2735.88		1	2462.18		1	2689.48		1	2579.59		1	2521.45		1	2512.58		1	2767.08		1	2420.75		1	2560.06		1	2702.67
2546.1		1	2712.46		1	2543.01		1	2706.91		1	2737.54		1	2414.6		1	2631.63		1	2735.95		1	2462.26		1	2690.18		1	2579.64		1	2521.63		1	2514.55		1	2767.22		1	2420.79		1	2560.27		1	2703.19
2546.32		1	2712.99		1	2543.33		1	2706.94		1	2737.66		1	2414.75		1	2631.86		1	2736.07		1	2462.3		1	2690.4		1	2579.66		1	2522.34		1	2514.99		1	2767.45		1	2420.86		1	2560.49		1	2703.21
2546.44		1	2713.77		1	2543.44		1	2707.39		1	2737.94		1	2414.99		1	2632.15		1	2736.26		1	2462.58		1	2690.73		1	2579.79		1	2522.45		1	2515.06		1	2767.47		1	2420.92		1	2561.78		1	2703.44
2546.6		1	2714.23		1	2543.76		1	2707.43		1	2737.97		1	2415.28		1	2632.35		1	2736.26		1	2462.98		1	2691.18		1	2579.85		1	2522.91		1	2515.1		1	2767.54		1	2420.92		1	2562.06		1	2703.73
2547.13		1	2714.48		1	2544.27		1	2707.7		1	2738.37		1	2415.28		1	2632.45		1	2736.49		1	2463.02		1	2691.47		1	2580.1		1	2523.09		1	2515.23		1	2767.64		1	2421.11		1	2562.1		1	2703.74
2547.52		1	2714.76		1	2544.29		1	2707.94		1	2738.41		1	2415.47		1	2632.54		1	2736.81		1	2463.24		1	2691.96		1	2580.56		1	2523.23		1	2515.75		1	2767.66		1	2421.36		1	2562.17		1	2704.02
2547.6		1	2715.05		1	2544.33		1	2707.94		1	2738.54		1	2415.48		1	2632.98		1	2736.98		1	2463.26		1	2692.63		1	2580.86		1	2523.3		1	2516.27		1	2767.92		1	2421.52		1	2563.78		1	2704.04
2547.88		1	2715.27		1	2544.45		1	2708.16		1	2738.55		1	2415.48		1	2633.21		1	2737.59		1	2463.28		1	2692.79		1	2581.2		1	2523.31		1	2517.03		1	2768.47		1	2421.53		1	2564		1	2704.59
2547.93		1	2715.34		1	2545.13		1	2708.19		1	2738.59		1	2415.97		1	2633.26		1	2737.7		1	2463.32		1	2693.83		1	2581.37		1	2523.34		1	2517.66		1	2768.55		1	2421.6		1	2564.49		1	2704.64
2547.99		1	2715.4		1	2545.51		1	2708.31		1	2738.63		1	2415.99		1	2633.47		1	2737.71		1	2463.42		1	2694.13		1	2581.58		1	2523.54		1	2517.79		1	2768.78		1	2421.65		1	2564.69		1	2704.92
2548.04		1	2715.46		1	2545.58		1	2708.35		1	2738.73		1	2416.03		1	2633.48		1	2737.8		1	2463.61		1	2694.4		1	2581.7		1	2523.55		1	2517.93		1	2769.03		1	2421.71		1	2565.09		1	2704.96
2548.38		1	2715.58		1	2545.68		1	2708.71		1	2738.92		1	2416.43		1	2633.95		1	2737.83		1	2463.94		1	2694.46		1	2581.75		1	2523.62		1	2518.61		1	2769.38		1	2421.77		1	2565.53		1	2705.11
2548.55		1	2715.59		1	2545.7		1	2708.74		1	2739.11		1	2416.47		1	2634.2		1	2738.07		1	2464.45		1	2695.58		1	2581.83		1	2523.66		1	2518.64		1	2769.74		1	2422.76		1	2565.67		1	2705.17
2548.62		1	2715.65		1	2545.71		1	2708.8		1	2739.14		1	2416.52		1	2634.45		1	2738.24		1	2465.01		1	2695.61		1	2581.85		1	2523.95		1	2518.89		1	2769.95		1	2423.24		1	2565.7		1	2705.2
2548.83		1	2715.81		1	2546.12		1	2708.82		1	2739.17		1	2416.54		1	2635.4		1	2738.27		1	2465.07		1	2696.78		1	2582.03		1	2524.14		1	2519.12		1	2769.97		1	2423.43		1	2565.91		1	2705.46
2549.04		1	2715.99		1	2546.19		1	2708.93		1	2739.3		1	2416.55		1	2635.66		1	2738.5		1	2465.52		1	2697.05		1	2582.08		1	2524.24		1	2519.88		1	2770.46		1	2423.6		1	2566.96		1	2706.11
2549.11		1	2716.26		1	2546.23		1	2709.18		1	2739.68		1	2416.6		1	2635.71		1	2738.77		1	2466.02		1	2697.86		1	2582.43		1	2524.38		1	2520.1		1	2770.53		1	2423.83		1	2567.25		1	2706.3
2550.55		1	2716.32		1	2546.47		1	2709.84		1	2739.74		1	2416.61		1	2635.9		1	2738.78		1	2466.2		1	2698.36		1	2582.45		1	2524.43		1	2520.21		1	2770.77		1	2424.07		1	2567.58		1	2706.44
2550.69		1	2716.33		1	2546.61		1	2709.96		1	2739.77		1	2416.69		1	2636.4		1	2738.97		1	2466.48		1	2698.55		1	2582.54		1	2524.58		1	2521.23		1	2770.98		1	2424.19		1	2567.63		1	2706.68
2550.85		1	2716.36		1	2546.81		1	2710.02		1	2739.84		1	2416.76		1	2637.15		1	2739.46		1	2466.5		1	2699.66		1	2582.61		1	2525		1	2522.29		1	2771.1		1	2424.24		1	2567.83		1	2706.92
2551.01		1	2716.86		1	2546.9		1	2710.23		1	2740.06		1	2416.82		1	2637.22		1	2739.5		1	2466.69		1	2699.74		1	2582.78		1	2525.14		1	2522.56		1	2771.46		1	2424.43		1	2569.09		1	2707.06
2551.41		1	2716.9		1	2547.02		1	2710.26		1	2740.18		1	2416.83		1	2637.99		1	2739.53		1	2466.85		1	2699.75		1	2582.88		1	2525.39		1	2523.39		1	2771.67		1	2424.71		1	2569.29		1	2707.15
2551.65		1	2717.34		1	2547.92		1	2710.96		1	2740.19		1	2416.98		1	2638.7		1	2739.61		1	2467.08		1	2699.82		1	2583.04		1	2525.49		1	2523.57		1	2771.78		1	2424.89		1	2569.49		1	2707.22
2551.76		1	2717.43		1	2547.99		1	2711.15		1	2740.22		1	2417.16		1	2638.89		1	2739.65		1	2467.12		1	2700.13		1	2583.39		1	2525.57		1	2523.77		1	2771.83		1	2424.98		1	2569.69		1	2707.27
2551.94		1	2717.77		1	2548.39		1	2711.59		1	2740.26		1	2417.33		1	2638.96		1	2739.77		1	2467.45		1	2700.16		1	2583.4		1	2525.91		1	2524.28		1	2772.59		1	2424.99		1	2570.23		1	2707.73
2552.02		1	2718.15		1	2548.39		1	2711.61		1	2740.27		1	2417.89		1	2639.01		1	2739.87		1	2467.74		1	2701.4		1	2583.51		1	2526.43		1	2524.84		1	2772.65		1	2425.45		1	2570.71		1	2707.84
2552.13		1	2718.25		1	2548.42		1	2711.76		1	2740.34		1	2417.9		1	2639.19		1	2740.11		1	2468.58		1	2701.47		1	2583.6		1	2527.02		1	2526.02		1	2772.8		1	2425.61		1	2570.94		1	2707.85
2552.26		1	2718.51		1	2549.09		1	2712.01		1	2740.34		1	2417.91		1	2639.22		1	2740.19		1	2468.77		1	2701.64		1	2583.83		1	2527.05		1	2526.07		1	2772.82		1	2425.62		1	2571.11		1	2707.93
2552.27		1	2718.57		1	2549.13		1	2712.57		1	2740.37		1	2417.91		1	2639.34		1	2740.38		1	2468.78		1	2702.05		1	2584.03		1	2527.71		1	2526.16		1	2772.84		1	2425.76		1	2571.68		1	2708.18
2552.81		1	2719.75		1	2549.18		1	2712.72		1	2740.53		1	2417.98		1	2639.57		1	2740.76		1	2468.83		1	2702.49		1	2584.04		1	2528.14		1	2526.17		1	2772.86		1	2426.88		1	2571.86		1	2708.46
2553.14		1	2719.91		1	2549.21		1	2712.96		1	2740.66		1	2418.45		1	2639.61		1	2740.76		1	2468.92		1	2703.29		1	2584.26		1	2528.14		1	2526.84		1	2773.15		1	2426.95		1	2572.05		1	2708.51
2553.51		1	2719.91		1	2549.32		1	2713.19		1	2740.8		1	2418.51		1	2640.04		1	2740.79		1	2468.93		1	2703.96		1	2584.39		1	2528.19		1	2527.54		1	2773.25		1	2427.09		1	2574.09		1	2708.51
2553.8		1	2720.89		1	2549.4		1	2713.28		1	2740.83		1	2418.53		1	2640.1		1	2740.97		1	2469.08		1	2704.05		1	2584.66		1	2528.36		1	2527.65		1	2773.35		1	2427.1		1	2574.15		1	2708.57
2553.9		1	2721.3		1	2549.44		1	2713.45		1	2741.09		1	2418.56		1	2640.12		1	2741.14		1	2469.21		1	2704.4		1	2584.71		1	2528.47		1	2527.69		1	2773.5		1	2427.12		1	2574.47		1	2708.81
2553.96		1	2721.44		1	2549.49		1	2713.59		1	2741.1		1	2418.61		1	2640.19		1	2741.17		1	2469.48		1	2704.86		1	2584.84		1	2528.5		1	2527.7		1	2773.52		1	2427.22		1	2574.52		1	2709.25
2554.17		1	2722.01		1	2549.54		1	2713.91		1	2741.54		1	2418.79		1	2640.29		1	2741.27		1	2469.53		1	2704.89		1	2584.93		1	2528.64		1	2527.86		1	2773.61		1	2428.26		1	2574.59		1	2709.59
2554.59		1	2722.2		1	2549.59		1	2714		1	2741.69		1	2418.85		1	2640.42		1	2741.54		1	2470		1	2705.5		1	2585.16		1	2529.37		1	2528.45		1	2773.78		1	2428.51		1	2574.62		1	2710.3
2554.9		1	2722.24		1	2549.67		1	2714.18		1	2741.7		1	2418.94		1	2640.8		1	2742.09		1	2470.74		1	2705.61		1	2585.17		1	2529.41		1	2528.83		1	2773.99		1	2428.83		1	2574.81		1	2710.39
2554.96		1	2722.28		1	2549.68		1	2714.59		1	2741.99		1	2419.57		1	2641.1		1	2742.11		1	2471.6		1	2705.77		1	2585.39		1	2529.82		1	2529.65		1	2774		1	2429.19		1	2575.63		1	2710.46
2554.99		1	2722.31		1	2549.68		1	2715.13		1	2742.02		1	2419.65		1	2641.74		1	2742.24		1	2471.72		1	2706.07		1	2585.64		1	2529.96		1	2531.47		1	2774.41		1	2429.28		1	2575.63		1	2710.68
2555.72		1	2722.55		1	2549.71		1	2715.2		1	2742.53		1	2419.67		1	2642.42		1	2742.31		1	2471.94		1	2706.21		1	2585.97		1	2530.33		1	2532.13		1	2774.63		1	2429.48		1	2576.06		1	2710.76
2555.9		1	2723.24		1	2549.75		1	2715.26		1	2742.75		1	2419.67		1	2642.84		1	2742.45		1	2472.42		1	2707.18		1	2586.11		1	2530.39		1	2532.25		1	2775.25		1	2429.86		1	2577.06		1	2711.16
2556.24		1	2723.48		1	2549.98		1	2715.31		1	2743.24		1	2420.31		1	2642.88		1	2742.59		1	2472.71		1	2707.63		1	2586.33		1	2530.54		1	2532.56		1	2776.49		1	2430.05		1	2577.87		1	2712.11
2556.56		1	2723.96		1	2550.16		1	2715.45		1	2743.25		1	2420.42		1	2642.95		1	2742.68		1	2472.83		1	2708.15		1	2586.38		1	2530.89		1	2533.51		1	2776.55		1	2430.11		1	2578.82		1	2712.24
2556.72		1	2724.14		1	2550.31		1	2715.47		1	2743.26		1	2420.55		1	2643.26		1	2742.75		1	2472.85		1	2708.16		1	2586.46		1	2531.23		1	2534.26		1	2776.84		1	2430.11		1	2579.65		1	2712.27
2556.96		1	2724.32		1	2550.41		1	2715.51		1	2743.31		1	2421.1		1	2643.68		1	2742.94		1	2473.33		1	2708.22		1	2586.47		1	2531.27		1	2534.48		1	2777.01		1	2430.28		1	2579.92		1	2712.73
2557.2		1	2724.4		1	2550.58		1	2715.58		1	2743.32		1	2421.21		1	2643.94		1	2742.99		1	2473.35		1	2708.85		1	2586.64		1	2531.82		1	2534.57		1	2777.07		1	2430.55		1	2580.44		1	2712.75
2557.79		1	2724.47		1	2550.67		1	2715.58		1	2743.73		1	2421.38		1	2644.06		1	2743.01		1	2473.44		1	2709.49		1	2587.15		1	2531.97		1	2534.74		1	2777.16		1	2430.68		1	2581.45		1	2713.34
2557.96		1	2724.56		1	2550.98		1	2715.94		1	2743.76		1	2421.51		1	2644.3		1	2743.16		1	2473.48		1	2710.01		1	2587.23		1	2532.07		1	2534.81		1	2777.23		1	2430.7		1	2583.69		1	2713.52
2558.39		1	2724.59		1	2551.37		1	2716.07		1	2743.87		1	2421.55		1	2644.57		1	2743.18		1	2473.57		1	2710.21		1	2587.5		1	2532.39		1	2534.95		1	2777.29		1	2430.83		1	2584.14		1	2713.57
2559.3		1	2725.12		1	2551.67		1	2716.17		1	2744.25		1	2421.6		1	2645.44		1	2743.24		1	2473.61		1	2710.3		1	2587.82		1	2532.53		1	2535.58		1	2777.76		1	2431.02		1	2584.39		1	2713.6
2559.61		1	2725.27		1	2551.67		1	2716.52		1	2744.35		1	2421.66		1	2645.48		1	2743.68		1	2473.68		1	2710.35		1	2588		1	2532.61		1	2535.7		1	2777.85		1	2431.39		1	2584.48		1	2713.74
2560.05		1	2725.39		1	2551.68		1	2716.66		1	2744.78		1	2421.67		1	2645.75		1	2744.12		1	2474.2		1	2711.17		1	2588.07		1	2533.31		1	2535.81		1	2777.94		1	2431.49		1	2584.49		1	2713.77
2560.1		1	2725.45		1	2551.68		1	2717.06		1	2744.84		1	2421.73		1	2646.66		1	2744.24		1	2474.71		1	2711.33		1	2588.23		1	2533.6		1	2536.71		1	2778.26		1	2431.69		1	2584.51		1	2713.95
2560.53		1	2725.73		1	2551.91		1	2717.08		1	2744.91		1	2421.73		1	2646.88		1	2744.36		1	2475.53		1	2711.42		1	2588.26		1	2533.76		1	2537.52		1	2778.42		1	2431.81		1	2584.68		1	2713.96
2560.63		1	2725.79		1	2552.01		1	2717.12		1	2744.93		1	2421.82		1	2646.89		1	2744.76		1	2475.6		1	2711.86		1	2588.45		1	2533.94		1	2537.76		1	2778.77		1	2432.09		1	2585.04		1	2714.09
2560.91		1	2725.79		1	2552.33		1	2717.71		1	2744.96		1	2421.88		1	2647.29		1	2744.77		1	2475.74		1	2711.98		1	2588.66		1	2534.46		1	2537.96		1	2779.38		1	2432.26		1	2585.75		1	2714.7
2561.12		1	2725.87		1	2552.62		1	2718.4		1	2745.02		1	2422.32		1	2647.68		1	2744.84		1	2476.4		1	2712.2		1	2589.25		1	2535.6		1	2538.69		1	2779.59		1	2432.37		1	2585.94		1	2714.77
2561.14		1	2726.02		1	2552.92		1	2718.59		1	2745.1		1	2422.36		1	2647.81		1	2745.14		1	2476.87		1	2712.44		1	2589.48		1	2535.96		1	2538.84		1	2779.69		1	2432.78		1	2586.2		1	2714.78
2561.24		1	2726.38		1	2553.09		1	2718.62		1	2745.25		1	2422.45		1	2647.95		1	2745.16		1	2477.03		1	2712.89		1	2589.76		1	2536		1	2538.96		1	2779.7		1	2432.84		1	2586.53		1	2714.87
2561.33		1	2727.41		1	2553.4		1	2718.72		1	2745.32		1	2422.83		1	2648.02		1	2745.4		1	2477.52		1	2713.21		1	2590.02		1	2536.01		1	2539		1	2779.7		1	2432.85		1	2586.8		1	2715.72
2561.97		1	2727.55		1	2553.71		1	2719.17		1	2745.77		1	2422.87		1	2648.72		1	2745.47		1	2477.57		1	2713.37		1	2590.16		1	2536.02		1	2540.08		1	2779.98		1	2432.91		1	2587.66		1	2715.8
2562.03		1	2727.65		1	2554.21		1	2719.36		1	2745.94		1	2422.9		1	2648.94		1	2745.85		1	2477.98		1	2713.49		1	2590.53		1	2536.03		1	2540.36		1	2780.29		1	2433.11		1	2587.72		1	2716.46
2562.21		1	2727.77		1	2554.31		1	2719.62		1	2746.04		1	2422.93		1	2649.01		1	2746.25		1	2478.23		1	2713.87		1	2590.68		1	2536.13		1	2540.4		1	2780.5		1	2433.15		1	2587.74		1	2716.69
2562.41		1	2727.87		1	2554.42		1	2719.63		1	2746.2		1	2423.04		1	2649.19		1	2746.25		1	2478.25		1	2714.43		1	2590.76		1	2536.8		1	2540.64		1	2780.72		1	2433.34		1	2587.77		1	2716.78
2562.5		1	2727.91		1	2554.42		1	2719.67		1	2746.47		1	2423.08		1	2649.22		1	2746.29		1	2479.13		1	2715.08		1	2591.09		1	2536.83		1	2541.08		1	2781.64		1	2433.45		1	2588.02		1	2716.85
2562.86		1	2728.12		1	2554.53		1	2720		1	2746.67		1	2423.17		1	2649.37		1	2746.73		1	2479.16		1	2716.18		1	2591.39		1	2537.07		1	2541.08		1	2781.73		1	2433.71		1	2588.07		1	2717.1
2562.93		1	2728.23		1	2554.93		1	2720.21		1	2746.68		1	2423.26		1	2649.39		1	2746.92		1	2480.02		1	2716.27		1	2591.78		1	2537.17		1	2541.66		1	2781.77		1	2434.8		1	2588.5		1	2717.15
2562.98		1	2728.32		1	2555.25		1	2720.43		1	2746.8		1	2423.29		1	2649.95		1	2747.22		1	2480.3		1	2716.36		1	2592.16		1	2537.39		1	2542.21		1	2781.82		1	2434.83		1	2588.64		1	2717.18
2562.99		1	2728.42		1	2555.31		1	2720.46		1	2746.84		1	2423.45		1	2649.98		1	2747.27		1	2480.35		1	2716.66		1	2592.34		1	2537.44		1	2542.35		1	2782		1	2434.96		1	2588.8		1	2717.18
2563.76		1	2728.55		1	2555.45		1	2720.49		1	2746.85		1	2423.75		1	2650.02		1	2747.73		1	2480.57		1	2716.89		1	2592.44		1	2537.89		1	2542.42		1	2782.01		1	2435.08		1	2588.85		1	2717.66
2563.87		1	2729.23		1	2555.47		1	2720.55		1	2747		1	2423.98		1	2650.56		1	2747.75		1	2480.9		1	2717.18		1	2592.68		1	2538.04		1	2542.57		1	2782.68		1	2435.17		1	2588.85		1	2717.73
2563.95		1	2729.38		1	2555.53		1	2720.59		1	2747.21		1	2424.03		1	2650.64		1	2747.95		1	2480.96		1	2717.32		1	2592.69		1	2538.05		1	2542.8		1	2783.06		1	2435.23		1	2589		1	2717.85
2563.95		1	2729.47		1	2555.8		1	2721.1		1	2747.25		1	2424.15		1	2650.75		1	2748.08		1	2481		1	2717.54		1	2593.01		1	2538.18		1	2542.91		1	2783.47		1	2435.81		1	2589.35		1	2718.27
2564.07		1	2729.7		1	2555.85		1	2722.33		1	2747.4		1	2424.28		1	2650.93		1	2748.09		1	2481.09		1	2717.74		1	2593.82		1	2538.21		1	2543.36		1	2783.54		1	2436.04		1	2589.51		1	2718.44
2564.82		1	2730.12		1	2555.85		1	2722.48		1	2747.64		1	2424.42		1	2650.95		1	2748.15		1	2481.1		1	2717.74		1	2593.87		1	2538.95		1	2543.39		1	2783.74		1	2436.5		1	2590.92		1	2718.77
2565.07		1	2730.28		1	2555.89		1	2722.54		1	2747.65		1	2424.52		1	2651.07		1	2748.29		1	2481.22		1	2718.08		1	2594.08		1	2539.23		1	2543.59		1	2783.98		1	2436.69		1	2591.6		1	2719.02
2565.24		1	2730.32		1	2555.96		1	2722.59		1	2748.12		1	2424.88		1	2651.94		1	2748.44		1	2481.33		1	2718.73		1	2594.55		1	2539.36		1	2544.44		1	2784.25		1	2437.03		1	2591.89		1	2719.12
2565.34		1	2730.37		1	2556.3		1	2722.74		1	2748.23		1	2425.32		1	2652.05		1	2748.69		1	2481.45		1	2719.02		1	2594.61		1	2539.38		1	2544.45		1	2784.34		1	2437.04		1	2592.12		1	2719.18
2565.54		1	2730.88		1	2556.64		1	2722.76		1	2748.37		1	2425.36		1	2652.56		1	2749.06		1	2481.66		1	2720.2		1	2594.8		1	2539.96		1	2545.03		1	2784.64		1	2437.05		1	2592.26		1	2719.25
2565.66		1	2731.25		1	2556.71		1	2722.8		1	2748.37		1	2425.72		1	2652.8		1	2749.21		1	2481.67		1	2720.55		1	2595.27		1	2540.17		1	2545.27		1	2784.67		1	2437.12		1	2592.44		1	2719.28
2565.76		1	2732.27		1	2556.75		1	2722.81		1	2748.69		1	2425.78		1	2653.11		1	2749.29		1	2482.1		1	2720.8		1	2595.28		1	2540.21		1	2545.63		1	2785.73		1	2437.31		1	2592.48		1	2719.4
2566.13		1	2732.85		1	2556.86		1	2723.17		1	2748.69		1	2426.1		1	2653.13		1	2749.66		1	2482.34		1	2721.13		1	2595.53		1	2540.79		1	2546.02		1	2785.8		1	2437.38		1	2592.84		1	2719.42
2566.14		1	2733.68		1	2557.12		1	2723.17		1	2748.99		1	2426.13		1	2653.22		1	2749.81		1	2482.38		1	2721.48		1	2595.68		1	2540.8		1	2546.92		1	2786.25		1	2437.61		1	2593.01		1	2719.8
2566.48		1	2733.86		1	2557.47		1	2723.48		1	2749.04		1	2426.17		1	2653.33		1	2750.1		1	2482.85		1	2721.62		1	2595.82		1	2540.97		1	2548.44		1	2786.41		1	2437.81		1	2593.58		1	2719.9
2566.5		1	2733.94		1	2557.55		1	2723.51		1	2749.04		1	2426.35		1	2653.53		1	2750.21		1	2483.01		1	2722.42		1	2595.84		1	2541.05		1	2549.11		1	2786.46		1	2437.96		1	2594		1	2720.27
2566.62		1	2733.95		1	2557.57		1	2723.67		1	2749.08		1	2426.36		1	2653.65		1	2750.36		1	2483.2		1	2722.79		1	2595.95		1	2541.12		1	2549.53		1	2786.56		1	2438.21		1	2594.17		1	2720.33
2566.65		1	2735.11		1	2557.67		1	2723.9		1	2749.12		1	2426.38		1	2653.88		1	2750.42		1	2483.42		1	2722.93		1	2596.14		1	2541.82		1	2549.6		1	2786.66		1	2438.3		1	2594.52		1	2720.68
2566.88		1	2735.14		1	2557.85		1	2723.95		1	2749.13		1	2426.44		1	2654.12		1	2750.6		1	2483.83		1	2723.16		1	2596.27		1	2542.09		1	2549.88		1	2786.69		1	2438.31		1	2594.62		1	2720.68
2566.91		1	2735.3		1	2558.07		1	2723.96		1	2749.4		1	2426.45		1	2654.3		1	2750.64		1	2483.9		1	2723.93		1	2596.52		1	2542.55		1	2550.42		1	2786.71		1	2438.38		1	2594.95		1	2720.69
2567.19		1	2735.35		1	2558.36		1	2724.45		1	2749.66		1	2426.65		1	2654.36		1	2750.88		1	2483.91		1	2724.01		1	2596.65		1	2542.88		1	2551.08		1	2787.05		1	2438.44		1	2595.62		1	2720.93
2567.36		1	2735.59		1	2558.55		1	2724.83		1	2749.76		1	2426.77		1	2654.55		1	2750.91		1	2484.22		1	2724.59		1	2597.64		1	2542.88		1	2551.16		1	2787.17		1	2438.55		1	2595.82		1	2720.94
2567.37		1	2736		1	2558.57		1	2724.99		1	2749.88		1	2427.19		1	2654.56		1	2751.13		1	2484.33		1	2724.86		1	2597.72		1	2542.99		1	2551.73		1	2787.38		1	2438.68		1	2595.85		1	2720.94
2567.66		1	2736.18		1	2558.61		1	2725.06		1	2750.11		1	2427.43		1	2654.56		1	2751.13		1	2484.66		1	2725.72		1	2598.12		1	2543.26		1	2551.83		1	2787.38		1	2439.11		1	2596.33		1	2721.02
2568		1	2736.36		1	2558.77		1	2725.22		1	2750.13		1	2427.52		1	2654.77		1	2751.52		1	2484.7		1	2725.82		1	2598.17		1	2543.66		1	2552.71		1	2787.43		1	2439.22		1	2596.52		1	2721.71
2568.56		1	2736.61		1	2558.97		1	2725.28		1	2750.55		1	2427.59		1	2654.83		1	2751.54		1	2485.15		1	2725.98		1	2598.21		1	2543.81		1	2553.05		1	2787.75		1	2439.24		1	2597.02		1	2721.81
2568.68		1	2736.81		1	2559.1		1	2725.46		1	2750.59		1	2427.88		1	2654.94		1	2751.72		1	2485.75		1	2726.32		1	2598.29		1	2544.13		1	2553.37		1	2787.76		1	2439.77		1	2597.19		1	2721.85
2568.72		1	2737.37		1	2559.39		1	2725.5		1	2750.87		1	2427.89		1	2655.06		1	2751.87		1	2485.79		1	2726.6		1	2598.55		1	2544.14		1	2553.43		1	2787.85		1	2439.79		1	2597.52		1	2721.87
2569.85		1	2738.25		1	2559.43		1	2725.66		1	2751.16		1	2427.97		1	2655.06		1	2751.93		1	2485.8		1	2726.87		1	2598.8		1	2544.16		1	2554.36		1	2787.94		1	2440.27		1	2597.59		1	2722.01
2569.98		1	2738.67		1	2559.47		1	2726.1		1	2751.31		1	2428.07		1	2655.14		1	2752.49		1	2485.85		1	2726.98		1	2598.89		1	2544.82		1	2554.47		1	2787.95		1	2440.53		1	2597.69		1	2722.31
2570.67		1	2738.89		1	2559.56		1	2726.22		1	2751.32		1	2428.14		1	2655.43		1	2752.6		1	2486.06		1	2727.08		1	2599.01		1	2545.3		1	2554.72		1	2788.01		1	2440.61		1	2597.93		1	2722.53
2571.13		1	2738.92		1	2559.56		1	2726.4		1	2751.61		1	2428.23		1	2655.7		1	2752.77		1	2486.29		1	2727.4		1	2599.01		1	2545.97		1	2554.77		1	2788.03		1	2440.64		1	2598.1		1	2722.72
2571.34		1	2739.22		1	2560.18		1	2726.41		1	2751.71		1	2428.35		1	2656.05		1	2752.78		1	2486.36		1	2727.44		1	2599.13		1	2546.01		1	2554.97		1	2788.13		1	2440.82		1	2598.35		1	2722.78
2571.81		1	2739.24		1	2560.72		1	2726.42		1	2751.82		1	2428.39		1	2656.22		1	2752.92		1	2486.64		1	2727.45		1	2599.26		1	2546.07		1	2555.29		1	2788.19		1	2441.19		1	2598.38		1	2722.95
2572.64		1	2739.59		1	2560.75		1	2727.04		1	2751.9		1	2428.63		1	2656.29		1	2753.01		1	2486.73		1	2727.46		1	2599.27		1	2546.16		1	2555.48		1	2788.21		1	2441.32		1	2598.38		1	2723.02
2572.84		1	2739.65		1	2560.95		1	2727.29		1	2752.08		1	2428.72		1	2656.43		1	2753.15		1	2486.78		1	2727.71		1	2599.33		1	2546.48		1	2555.56		1	2788.44		1	2441.96		1	2598.41		1	2723.41
2573.17		1	2740.5		1	2561.06		1	2727.32		1	2752.17		1	2429.25		1	2656.94		1	2753.17		1	2486.9		1	2727.8		1	2599.53		1	2546.59		1	2555.6		1	2788.51		1	2442.08		1	2598.85		1	2723.71
2573.95		1	2740.51		1	2561.24		1	2727.35		1	2752.23		1	2429.38		1	2656.95		1	2753.19		1	2487.06		1	2728.32		1	2599.66		1	2546.83		1	2556.3		1	2788.54		1	2442.16		1	2599.09		1	2723.87
2574.65		1	2740.71		1	2561.47		1	2727.45		1	2752.48		1	2429.81		1	2657		1	2753.22		1	2487.22		1	2728.32		1	2599.97		1	2547.23		1	2556.58		1	2788.65		1	2442.23		1	2599.27		1	2723.88
2575.2		1	2740.72		1	2561.65		1	2727.87		1	2752.5		1	2429.92		1	2657.17		1	2753.58		1	2487.32		1	2728.72		1	2600.05		1	2547.23		1	2556.85		1	2788.79		1	2442.28		1	2599.66		1	2723.97
2575.24		1	2741.06		1	2561.87		1	2728.01		1	2752.65		1	2430.01		1	2657.23		1	2753.64		1	2487.33		1	2729.36		1	2601.6		1	2547.25		1	2556.85		1	2788.99		1	2442.35		1	2600.08		1	2724.16
2575.49		1	2741.61		1	2561.95		1	2728.07		1	2752.71		1	2430.06		1	2657.33		1	2753.76		1	2487.7		1	2729.76		1	2601.66		1	2547.27		1	2557.03		1	2789.01		1	2442.59		1	2600.95		1	2724.18
2575.69		1	2741.69		1	2561.95		1	2728.09		1	2752.8		1	2430.13		1	2657.59		1	2753.86		1	2487.77		1	2730.28		1	2601.7		1	2547.3		1	2558.48		1	2789.05		1	2442.85		1	2601.19		1	2724.27
2575.86		1	2741.77		1	2561.99		1	2728.25		1	2753.18		1	2430.18		1	2657.74		1	2753.92		1	2487.84		1	2730.88		1	2601.75		1	2547.37		1	2558.96		1	2789.1		1	2442.85		1	2601.9		1	2724.63
2576		1	2741.97		1	2562.14		1	2728.61		1	2753.33		1	2430.29		1	2657.76		1	2753.96		1	2487.95		1	2731.01		1	2601.75		1	2547.56		1	2559.07		1	2789.26		1	2442.91		1	2602.22		1	2725.06
2576.04		1	2742.05		1	2562.36		1	2728.62		1	2753.39		1	2430.31		1	2658.33		1	2754.02		1	2488.03		1	2731.37		1	2601.9		1	2547.59		1	2559.35		1	2789.44		1	2442.95		1	2602.41		1	2725.5
2576.06		1	2742.1		1	2562.4		1	2728.85		1	2753.53		1	2430.72		1	2658.44		1	2754.07		1	2488.1		1	2731.65		1	2602.42		1	2548		1	2560.19		1	2789.88		1	2443.02		1	2602.57		1	2726.12
2576.33		1	2742.24		1	2562.45		1	2729.14		1	2753.54		1	2430.74		1	2658.67		1	2754.59		1	2488.42		1	2731.68		1	2602.47		1	2548.39		1	2560.26		1	2790.15		1	2443.21		1	2603.04		1	2726.28
2577.18		1	2742.25		1	2562.56		1	2729.3		1	2753.67		1	2430.88		1	2659.28		1	2754.83		1	2488.87		1	2731.71		1	2602.72		1	2549.05		1	2560.31		1	2790.31		1	2443.51		1	2603.15		1	2726.57
2577.47		1	2742.26		1	2562.62		1	2729.39		1	2754.04		1	2430.94		1	2659.36		1	2754.92		1	2488.98		1	2732.09		1	2602.79		1	2549.11		1	2560.85		1	2790.49		1	2443.8		1	2603.16		1	2726.68
2577.65		1	2742.27		1	2562.73		1	2729.55		1	2754.12		1	2430.97		1	2659.55		1	2755.27		1	2489.17		1	2732.8		1	2602.86		1	2549.19		1	2561.35		1	2790.55		1	2443.93		1	2603.17		1	2726.76
2578.28		1	2742.37		1	2562.79		1	2730.16		1	2754.24		1	2430.97		1	2660.08		1	2755.29		1	2489.25		1	2733.31		1	2602.98		1	2549.29		1	2561.63		1	2790.69		1	2444.02		1	2603.65		1	2727.19
2578.5		1	2742.45		1	2563.05		1	2730.36		1	2754.47		1	2431.18		1	2660.47		1	2755.3		1	2489.26		1	2733.36		1	2603		1	2549.3		1	2561.92		1	2790.92		1	2444.43		1	2604		1	2727.48
2578.56		1	2742.48		1	2563.17		1	2730.51		1	2754.98		1	2431.63		1	2660.48		1	2755.4		1	2489.3		1	2733.53		1	2603.01		1	2549.8		1	2562.49		1	2791.05		1	2444.54		1	2604.48		1	2727.57
2578.74		1	2742.65		1	2563.24		1	2730.67		1	2755.43		1	2431.84		1	2660.58		1	2755.87		1	2489.46		1	2733.55		1	2603.17		1	2549.95		1	2562.56		1	2791.07		1	2444.6		1	2605.78		1	2727.89
2578.84		1	2742.75		1	2563.42		1	2731.05		1	2755.49		1	2431.94		1	2660.83		1	2755.98		1	2489.8		1	2734.02		1	2603.71		1	2550.05		1	2563.21		1	2791.31		1	2444.6		1	2605.82		1	2728.17
2578.89		1	2742.78		1	2563.58		1	2731.09		1	2755.5		1	2432.07		1	2660.88		1	2756.46		1	2489.97		1	2734.33		1	2604.13		1	2550.15		1	2563.97		1	2791.53		1	2445.02		1	2605.86		1	2728.32
2578.91		1	2742.93		1	2563.79		1	2731.25		1	2755.65		1	2432.11		1	2661.33		1	2756.81		1	2490.28		1	2735.19		1	2604.36		1	2550.29		1	2564.11		1	2791.97		1	2445.42		1	2605.96		1	2728.39
2578.92		1	2743.39		1	2563.84		1	2731.43		1	2755.71		1	2432.16		1	2661.33		1	2756.83		1	2490.37		1	2735.21		1	2604.39		1	2550.51		1	2564.26		1	2792.18		1	2445.51		1	2606.06		1	2728.87
2579.01		1	2743.82		1	2563.86		1	2731.48		1	2755.75		1	2432.44		1	2661.55		1	2756.91		1	2490.47		1	2735.62		1	2604.44		1	2550.65		1	2564.54		1	2792.61		1	2445.67		1	2606.08		1	2728.89
2579.29		1	2743.93		1	2564.1		1	2731.53		1	2756.27		1	2432.52		1	2661.74		1	2756.98		1	2490.61		1	2735.99		1	2604.52		1	2551.1		1	2564.55		1	2792.91		1	2446.09		1	2606.4		1	2729
2579.39		1	2744.42		1	2564.29		1	2731.6		1	2756.29		1	2432.65		1	2661.88		1	2757.21		1	2490.62		1	2736.45		1	2604.65		1	2551.13		1	2564.82		1	2793.27		1	2446.32		1	2607.25		1	2729.3
2579.42		1	2744.69		1	2564.31		1	2731.64		1	2756.45		1	2432.7		1	2662.18		1	2757.48		1	2490.97		1	2736.81		1	2604.77		1	2551.81		1	2564.87		1	2793.27		1	2446.37		1	2607.38		1	2729.44
2579.51		1	2745.04		1	2564.43		1	2731.78		1	2756.63		1	2432.79		1	2663.61		1	2757.61		1	2491.42		1	2737.05		1	2604.87		1	2551.85		1	2565.17		1	2793.29		1	2446.37		1	2607.88		1	2729.51
2579.73		1	2745.08		1	2564.53		1	2732.17		1	2756.9		1	2432.87		1	2663.63		1	2758.19		1	2491.48		1	2737.1		1	2605.12		1	2551.94		1	2565.47		1	2793.34		1	2446.45		1	2608.28		1	2730.02
2580		1	2745.14		1	2564.62		1	2732.18		1	2757.06		1	2432.97		1	2663.67		1	2758.29		1	2491.48		1	2737.2		1	2605.58		1	2552.17		1	2565.51		1	2793.38		1	2446.61		1	2608.4		1	2730.15
2580.17		1	2745.2		1	2564.64		1	2732.27		1	2757.37		1	2433.09		1	2663.71		1	2758.36		1	2491.54		1	2737.52		1	2605.67		1	2552.46		1	2565.75		1	2793.43		1	2446.8		1	2608.71		1	2730.39
2580.33		1	2745.32		1	2564.85		1	2732.28		1	2757.38		1	2433.1		1	2664.32		1	2758.4		1	2491.56		1	2737.54		1	2606.03		1	2552.54		1	2566.25		1	2793.64		1	2446.85		1	2609.21		1	2730.52
2580.35		1	2745.34		1	2565.05		1	2732.43		1	2757.44		1	2433.28		1	2664.41		1	2758.7		1	2491.74		1	2737.74		1	2606.24		1	2552.74		1	2567.61		1	2793.76		1	2446.97		1	2610.33		1	2730.58
2581.73		1	2745.71		1	2565.54		1	2732.54		1	2757.45		1	2433.45		1	2664.87		1	2759.02		1	2491.77		1	2739.82		1	2606.53		1	2552.78		1	2567.69		1	2794.2		1	2447.03		1	2610.51		1	2730.8
2582.04		1	2745.77		1	2565.72		1	2732.56		1	2757.47		1	2433.52		1	2664.96		1	2759.05		1	2491.97		1	2740.1		1	2606.54		1	2552.91		1	2567.87		1	2794.23		1	2447.08		1	2611.87		1	2731.01
2582.1		1	2745.79		1	2565.72		1	2732.74		1	2757.56		1	2433.59		1	2665.14		1	2759.07		1	2492.14		1	2740.17		1	2606.71		1	2552.93		1	2568.19		1	2794.29		1	2447.21		1	2612.09		1	2731.05
2582.22		1	2746.05		1	2565.83		1	2732.79		1	2757.8		1	2433.62		1	2665.19		1	2759.2		1	2492.52		1	2740.57		1	2607.25		1	2553.12		1	2568.49		1	2794.5		1	2447.23		1	2612.31		1	2731.19
2582.38		1	2746.08		1	2566		1	2732.84		1	2757.97		1	2433.64		1	2665.24		1	2759.23		1	2492.52		1	2741.29		1	2607.61		1	2553.21		1	2568.79		1	2794.62		1	2447.24		1	2612.34		1	2731.45
2582.41		1	2746.19		1	2566.16		1	2733.07		1	2758		1	2433.77		1	2665.26		1	2759.26		1	2492.87		1	2741.37		1	2607.7		1	2553.35		1	2568.84		1	2794.62		1	2447.25		1	2612.4		1	2731.73
2582.44		1	2746.26		1	2566.3		1	2733.34		1	2758.23		1	2433.91		1	2665.26		1	2759.39		1	2493.28		1	2741.56		1	2607.78		1	2553.73		1	2568.88		1	2795.03		1	2447.31		1	2612.45		1	2731.76
2582.45		1	2746.27		1	2566.33		1	2733.86		1	2758.31		1	2434		1	2665.33		1	2759.46		1	2493.58		1	2741.6		1	2607.78		1	2553.95		1	2568.89		1	2795.08		1	2447.36		1	2612.95		1	2731.81
2582.76		1	2746.31		1	2566.37		1	2734.05		1	2758.39		1	2434.08		1	2665.34		1	2759.5		1	2493.84		1	2742.33		1	2607.97		1	2554.2		1	2568.92		1	2795.11		1	2447.44		1	2613.5		1	2732.05
2582.79		1	2746.43		1	2566.39		1	2734.11		1	2758.46		1	2434.19		1	2665.36		1	2759.68		1	2493.9		1	2742.46		1	2607.99		1	2554.27		1	2569.05		1	2795.22		1	2447.51		1	2613.62		1	2732.05
2582.86		1	2746.49		1	2566.45		1	2734.18		1	2758.64		1	2434.31		1	2665.51		1	2759.84		1	2493.98		1	2742.83		1	2608.08		1	2554.36		1	2569.43		1	2795.37		1	2447.62		1	2613.81		1	2732.53
2583.11		1	2746.58		1	2566.48		1	2734.21		1	2758.94		1	2434.35		1	2665.9		1	2759.94		1	2494.05		1	2742.94		1	2608.36		1	2554.59		1	2569.76		1	2795.39		1	2447.64		1	2613.84		1	2732.68
2583.55		1	2746.9		1	2566.5		1	2734.31		1	2759.17		1	2434.39		1	2665.91		1	2760.1		1	2494.32		1	2743.04		1	2608.4		1	2554.7		1	2570.11		1	2795.56		1	2447.67		1	2614.24		1	2732.82
2583.61		1	2746.98		1	2566.57		1	2734.33		1	2759.18		1	2434.47		1	2665.98		1	2760.13		1	2494.66		1	2743.21		1	2608.59		1	2554.77		1	2570.15		1	2795.56		1	2447.87		1	2614.37		1	2733.11
2583.81		1	2747.01		1	2566.83		1	2734.89		1	2759.21		1	2434.52		1	2665.98		1	2760.42		1	2494.9		1	2743.22		1	2608.61		1	2554.92		1	2570.27		1	2795.63		1	2448.12		1	2614.49		1	2733.52
2584.17		1	2747.9		1	2566.93		1	2734.94		1	2759.22		1	2434.55		1	2666.02		1	2760.67		1	2495.01		1	2743.3		1	2608.63		1	2555.09		1	2571.43		1	2795.96		1	2448.19		1	2614.51		1	2733.65
2584.2		1	2748.09		1	2566.94		1	2734.96		1	2759.31		1	2434.67		1	2666.36		1	2760.68		1	2495.28		1	2743.4		1	2608.82		1	2555.77		1	2571.48		1	2796.03		1	2448.37		1	2614.6		1	2733.66
2584.52		1	2748.78		1	2566.97		1	2735.36		1	2759.48		1	2434.67		1	2666.4		1	2760.91		1	2495.28		1	2744.15		1	2609.13		1	2555.86		1	2571.74		1	2796.29		1	2448.51		1	2615.22		1	2733.67
2584.55		1	2748.89		1	2567.19		1	2735.53		1	2759.59		1	2434.77		1	2666.46		1	2761.16		1	2495.35		1	2744.35		1	2609.16		1	2555.89		1	2571.77		1	2796.35		1	2448.6		1	2615.94		1	2733.74
2584.8		1	2749.2		1	2567.24		1	2735.72		1	2759.6		1	2435.14		1	2666.49		1	2761.19		1	2495.66		1	2745.24		1	2609.28		1	2555.98		1	2571.92		1	2796.41		1	2448.74		1	2616.31		1	2733.86
2584.84		1	2749.4		1	2567.49		1	2735.78		1	2759.6		1	2435.32		1	2666.56		1	2761.25		1	2495.74		1	2746.05		1	2609.54		1	2556.07		1	2572.07		1	2796.46		1	2448.77		1	2616.49		1	2734
2584.9		1	2749.58		1	2567.62		1	2736.12		1	2760.23		1	2435.36		1	2666.72		1	2761.3		1	2495.74		1	2746.13		1	2609.84		1	2556.21		1	2572.32		1	2796.59		1	2448.81		1	2616.62		1	2734.27
2584.98		1	2749.68		1	2567.67		1	2736.44		1	2760.33		1	2435.48		1	2666.75		1	2761.33		1	2495.75		1	2746.25		1	2610.53		1	2556.23		1	2572.52		1	2796.93		1	2449.06		1	2617.05		1	2734.37
2585.02		1	2749.72		1	2567.72		1	2736.68		1	2760.37		1	2435.56		1	2666.86		1	2761.35		1	2495.83		1	2746.4		1	2610.55		1	2556.42		1	2572.53		1	2797.07		1	2449.12		1	2617.13		1	2734.39
2585.37		1	2749.84		1	2568.08		1	2736.87		1	2760.44		1	2435.57		1	2667.12		1	2761.41		1	2495.94		1	2747.07		1	2610.87		1	2556.75		1	2572.67		1	2797.24		1	2449.71		1	2617.15		1	2734.93
2585.42		1	2749.92		1	2568.14		1	2737.09		1	2760.55		1	2435.85		1	2667.29		1	2761.51		1	2495.98		1	2747.34		1	2610.89		1	2556.89		1	2572.69		1	2797.29		1	2450.12		1	2617.32		1	2735.42
2586.07		1	2750.47		1	2568.15		1	2737.1		1	2761.2		1	2436.06		1	2667.48		1	2761.57		1	2496.16		1	2747.47		1	2611		1	2557.3		1	2572.95		1	2797.95		1	2450.37		1	2617.81		1	2735.47
2586.37		1	2750.84		1	2568.57		1	2737.15		1	2761.34		1	2436.09		1	2667.71		1	2761.6		1	2496.32		1	2747.62		1	2611.04		1	2557.35		1	2573		1	2797.96		1	2450.49		1	2618.93		1	2735.49
2586.95		1	2751.02		1	2568.81		1	2737.2		1	2761.37		1	2436.13		1	2668.29		1	2761.73		1	2496.33		1	2748.11		1	2611.13		1	2557.57		1	2574		1	2798.1		1	2450.53		1	2619.07		1	2736.33
2587.04		1	2751.21		1	2568.86		1	2737.23		1	2761.39		1	2436.18		1	2668.46		1	2761.78		1	2496.34		1	2748.13		1	2611.15		1	2557.84		1	2574.27		1	2798.25		1	2450.54		1	2619.22		1	2736.62
2587.59		1	2751.88		1	2568.88		1	2737.3		1	2761.41		1	2436.19		1	2668.63		1	2762.06		1	2496.48		1	2748.53		1	2611.22		1	2557.93		1	2575.16		1	2798.4		1	2450.62		1	2619.28		1	2736.69
2587.79		1	2752.28		1	2568.9		1	2737.36		1	2761.6		1	2436.24		1	2668.86		1	2762.13		1	2496.8		1	2748.56		1	2611.33		1	2558.07		1	2575.27		1	2798.47		1	2450.86		1	2619.38		1	2736.8
2588.04		1	2752.38		1	2568.93		1	2737.82		1	2761.89		1	2436.34		1	2668.95		1	2762.27		1	2497.06		1	2748.96		1	2611.4		1	2558.17		1	2575.4		1	2798.66		1	2451.1		1	2619.54		1	2736.98
2589.34		1	2752.64		1	2569.03		1	2738.05		1	2762.07		1	2436.48		1	2669.38		1	2762.45		1	2497.19		1	2749.01		1	2611.49		1	2558.22		1	2575.43		1	2798.71		1	2451.48		1	2619.58		1	2737.05
2589.38		1	2752.66		1	2569.06		1	2738.07		1	2762.17		1	2436.52		1	2669.86		1	2763.05		1	2497.44		1	2749.48		1	2611.55		1	2558.25		1	2575.57		1	2798.8		1	2451.84		1	2619.63		1	2737.05
2589.94		1	2752.75		1	2569.19		1	2738.27		1	2762.24		1	2436.7		1	2670.04		1	2763.05		1	2497.58		1	2749.48		1	2611.61		1	2558.29		1	2575.61		1	2798.98		1	2451.88		1	2619.89		1	2737.49
2589.95		1	2752.78		1	2569.36		1	2738.29		1	2762.63		1	2436.77		1	2670.23		1	2763.25		1	2497.65		1	2749.78		1	2611.65		1	2558.3		1	2575.72		1	2798.99		1	2452.05		1	2620.12		1	2737.49
2590.11		1	2752.98		1	2569.38		1	2738.32		1	2762.64		1	2437.09		1	2670.48		1	2763.26		1	2498.05		1	2750		1	2612.19		1	2558.42		1	2575.72		1	2799.18		1	2452.09		1	2620.57		1	2737.55
2590.6		1	2753.27		1	2569.39		1	2738.43		1	2762.96		1	2437.39		1	2670.63		1	2763.27		1	2498.09		1	2751.07		1	2612.2		1	2558.51		1	2575.85		1	2799.41		1	2452.17		1	2620.8		1	2737.88
2591.07		1	2753.69		1	2569.6		1	2739.17		1	2763.02		1	2437.5		1	2670.68		1	2763.33		1	2498.14		1	2751.4		1	2612.5		1	2558.54		1	2576.04		1	2799.43		1	2452.64		1	2621.27		1	2737.99
2591.15		1	2753.71		1	2569.6		1	2739.21		1	2763.04		1	2437.79		1	2670.78		1	2763.44		1	2498.21		1	2751.62		1	2612.7		1	2558.64		1	2576.93		1	2799.93		1	2452.84		1	2621.38		1	2738.14
2591.56		1	2753.71		1	2569.89		1	2739.23		1	2763.04		1	2437.82		1	2671.43		1	2763.45		1	2498.54		1	2752.04		1	2612.75		1	2558.93		1	2577.31		1	2800		1	2452.89		1	2621.86		1	2738.24
2592.15		1	2753.93		1	2569.9		1	2739.23		1	2763.05		1	2438.47		1	2671.48		1	2763.57		1	2498.55		1	2752.09		1	2612.95		1	2559.2		1	2577.51		1	2800.13		1	2452.89		1	2622.16		1	2738.31
2592.18		1	2754.24		1	2570.13		1	2739.38		1	2763.1		1	2438.58		1	2671.76		1	2763.95		1	2498.82		1	2752.1		1	2613		1	2559.65		1	2577.99		1	2800.2		1	2453.04		1	2623.18		1	2738.42
2592.79		1	2754.64		1	2570.15		1	2739.49		1	2763.19		1	2438.62		1	2672.19		1	2764.01		1	2498.83		1	2752.25		1	2613.18		1	2560.49		1	2578.22		1	2800.71		1	2453.45		1	2623.33		1	2738.52
2592.96		1	2754.68		1	2570.18		1	2739.75		1	2763.41		1	2438.81		1	2672.99		1	2764.03		1	2498.91		1	2752.36		1	2613.2		1	2560.6		1	2578.24		1	2800.78		1	2454.03		1	2623.73		1	2738.54
2593		1	2755.02		1	2570.42		1	2739.83		1	2763.44		1	2439.04		1	2673		1	2764.17		1	2498.96		1	2752.45		1	2613.68		1	2560.76		1	2578.71		1	2800.98		1	2454.07		1	2623.82		1	2738.58
2593.18		1	2755.04		1	2570.95		1	2739.85		1	2763.72		1	2439.04		1	2673.14		1	2764.17		1	2499.03		1	2752.51		1	2613.68		1	2560.86		1	2578.83		1	2801.01		1	2454.15		1	2624.39		1	2738.63
2593.19		1	2755.13		1	2571.02		1	2739.92		1	2763.72		1	2439.19		1	2673.84		1	2764.22		1	2499.06		1	2752.58		1	2613.77		1	2560.93		1	2579.1		1	2801.05		1	2454.34		1	2624.46		1	2738.77
2593.36		1	2755.64		1	2571.46		1	2739.94		1	2763.75		1	2439.23		1	2673.85		1	2764.28		1	2499.2		1	2752.86		1	2613.89		1	2560.95		1	2579.1		1	2801.27		1	2454.48		1	2624.89		1	2738.79
2594.1		1	2755.73		1	2571.61		1	2740.21		1	2763.76		1	2439.34		1	2673.9		1	2764.4		1	2499.31		1	2753.02		1	2614.24		1	2561.22		1	2579.14		1	2801.33		1	2454.62		1	2625.06		1	2738.86
2594.11		1	2755.76		1	2571.92		1	2740.25		1	2763.85		1	2439.38		1	2673.99		1	2764.53		1	2499.35		1	2753.38		1	2614.35		1	2561.38		1	2579.17		1	2801.42		1	2454.83		1	2625.06		1	2739.08
2594.91		1	2755.82		1	2572.04		1	2740.64		1	2764.07		1	2439.85		1	2674.26		1	2764.63		1	2499.4		1	2753.38		1	2614.46		1	2561.53		1	2580.08		1	2801.65		1	2454.85		1	2626.05		1	2739.4
2595		1	2755.83		1	2572.2		1	2740.67		1	2764.11		1	2440.07		1	2674.33		1	2764.87		1	2499.43		1	2753.47		1	2614.62		1	2561.56		1	2580.11		1	2801.73		1	2455.4		1	2626.28		1	2739.61
2595.4		1	2756.08		1	2572.39		1	2740.69		1	2764.14		1	2440.11		1	2674.65		1	2764.9		1	2499.79		1	2753.55		1	2614.71		1	2561.59		1	2580.71		1	2801.75		1	2455.51		1	2626.33		1	2739.66
2595.88		1	2756.09		1	2572.43		1	2740.74		1	2764.43		1	2440.33		1	2674.69		1	2764.91		1	2499.94		1	2753.69		1	2614.77		1	2561.64		1	2580.82		1	2801.76		1	2455.55		1	2626.72		1	2739.92
2596.04		1	2756.15		1	2572.52		1	2740.85		1	2764.44		1	2440.41		1	2674.69		1	2765.02		1	2500.02		1	2753.74		1	2615.14		1	2562.18		1	2580.97		1	2802.1		1	2455.61		1	2626.8		1	2739.92
2596.06		1	2756.64		1	2572.84		1	2740.95		1	2764.46		1	2440.46		1	2675		1	2765.09		1	2500.15		1	2753.82		1	2615.15		1	2562.68		1	2581.43		1	2802.21		1	2456.05		1	2627.14		1	2740.05
2596.38		1	2756.77		1	2573.13		1	2741.18		1	2764.85		1	2440.48		1	2675.29		1	2765.15		1	2500.19		1	2753.9		1	2615.16		1	2562.79		1	2581.65		1	2802.24		1	2456.13		1	2627.4		1	2740.21
2596.47		1	2756.82		1	2573.29		1	2741.28		1	2764.9		1	2440.48		1	2675.63		1	2765.16		1	2500.86		1	2753.97		1	2615.49		1	2562.93		1	2581.79		1	2802.82		1	2456.34		1	2627.41		1	2740.26
2596.55		1	2757.22		1	2573.49		1	2741.3		1	2764.92		1	2440.53		1	2675.9		1	2765.52		1	2500.87		1	2754.14		1	2615.54		1	2562.97		1	2581.81		1	2803.12		1	2456.63		1	2628.26		1	2740.42
2597.44		1	2757.91		1	2573.61		1	2741.35		1	2765.01		1	2440.69		1	2675.9		1	2765.55		1	2501.01		1	2754.81		1	2615.55		1	2563.09		1	2582.07		1	2803.51		1	2456.66		1	2628.5		1	2740.81
2598.09		1	2758.03		1	2573.76		1	2741.39		1	2765.35		1	2440.94		1	2676.17		1	2765.63		1	2501.07		1	2756.25		1	2615.69		1	2563.2		1	2582.3		1	2803.65		1	2456.8		1	2628.65		1	2740.96
2598.54		1	2758.57		1	2573.88		1	2741.49		1	2765.4		1	2440.96		1	2676.37		1	2765.85		1	2501.1		1	2756.36		1	2615.71		1	2563.21		1	2583		1	2803.82		1	2457.14		1	2628.92		1	2741.01
2598.65		1	2759.08		1	2573.9		1	2741.6		1	2765.41		1	2440.97		1	2676.49		1	2765.86		1	2501.12		1	2757.04		1	2615.86		1	2563.4		1	2583.49		1	2804.28		1	2457.37		1	2629.45		1	2741.01
2598.77		1	2759.55		1	2573.93		1	2741.61		1	2765.45		1	2441.01		1	2676.49		1	2765.93		1	2501.2		1	2757.48		1	2615.9		1	2563.41		1	2584.69		1	2804.5		1	2457.44		1	2629.67		1	2741.06
2599.67		1	2759.95		1	2573.98		1	2741.64		1	2765.57		1	2441.25		1	2676.77		1	2765.97		1	2501.24		1	2758.04		1	2616.02		1	2563.55		1	2584.95		1	2804.58		1	2457.51		1	2629.67		1	2741.17
2599.74		1	2760		1	2574.34		1	2741.66		1	2766.02		1	2441.44		1	2676.83		1	2766.13		1	2501.3		1	2758.06		1	2616.39		1	2564.14		1	2584.98		1	2804.84		1	2457.65		1	2629.73		1	2741.22
2600.39		1	2760.01		1	2574.37		1	2741.72		1	2766.06		1	2441.55		1	2676.95		1	2766.41		1	2501.35		1	2758.11		1	2616.4		1	2564.39		1	2585.23		1	2805.43		1	2457.76		1	2629.76		1	2741.35
2600.48		1	2760.1		1	2574.6		1	2741.96		1	2766.07		1	2441.58		1	2677.09		1	2766.44		1	2501.44		1	2758.2		1	2616.78		1	2564.39		1	2585.34		1	2805.78		1	2457.9		1	2629.77		1	2741.47
2600.55		1	2760.23		1	2574.78		1	2742.01		1	2766.1		1	2441.66		1	2677.43		1	2766.57		1	2501.52		1	2758.6		1	2617.15		1	2564.75		1	2586		1	2805.84		1	2457.96		1	2629.85		1	2741.49
2600.71		1	2760.45		1	2574.8		1	2742.07		1	2766.27		1	2441.71		1	2677.54		1	2766.64		1	2501.56		1	2758.86		1	2617.7		1	2564.79		1	2586.09		1	2805.84		1	2458.03		1	2630.18		1	2741.63
2600.72		1	2760.48		1	2574.81		1	2742.08		1	2766.38		1	2441.84		1	2677.95		1	2766.67		1	2501.61		1	2758.88		1	2617.97		1	2565.3		1	2586.25		1	2805.96		1	2458.05		1	2630.35		1	2741.64
2600.82		1	2760.52		1	2574.92		1	2742.35		1	2766.49		1	2441.88		1	2678.37		1	2766.68		1	2501.64		1	2758.93		1	2618		1	2565.54		1	2586.47		1	2806.19		1	2458.14		1	2630.38		1	2741.89
2600.82		1	2760.79		1	2574.95		1	2742.41		1	2766.66		1	2441.91		1	2678.78		1	2767.11		1	2501.68		1	2759.2		1	2618.01		1	2566.09		1	2586.49		1	2806.66		1	2458.16		1	2630.54		1	2742.29
2601.07		1	2760.96		1	2575.3		1	2742.42		1	2766.9		1	2441.99		1	2678.8		1	2767.14		1	2501.88		1	2759.26		1	2618.1		1	2566.24		1	2586.61		1	2806.72		1	2458.38		1	2630.72		1	2742.57
2601.28		1	2761.16		1	2575.31		1	2743.13		1	2766.96		1	2442.14		1	2678.88		1	2767.37		1	2502.06		1	2759.48		1	2618.4		1	2566.24		1	2587.64		1	2806.79		1	2458.57		1	2630.95		1	2743.11
2601.64		1	2761.42		1	2575.34		1	2743.32		1	2766.99		1	2442.25		1	2679.12		1	2767.53		1	2502.06		1	2759.57		1	2618.56		1	2566.47		1	2587.9		1	2806.86		1	2458.59		1	2631.11		1	2743.22
2601.81		1	2761.47		1	2575.43		1	2743.5		1	2767.15		1	2442.32		1	2679.23		1	2767.76		1	2502.12		1	2759.66		1	2618.76		1	2566.6		1	2587.91		1	2806.87		1	2458.65		1	2631.81		1	2743.56
2602.29		1	2761.51		1	2575.82		1	2743.5		1	2767.24		1	2442.36		1	2679.41		1	2767.78		1	2502.29		1	2759.67		1	2619.27		1	2566.62		1	2588.4		1	2806.97		1	2458.68		1	2631.85		1	2743.71
2602.41		1	2761.71		1	2575.89		1	2743.63		1	2767.25		1	2442.71		1	2679.47		1	2767.97		1	2502.99		1	2759.74		1	2619.44		1	2566.79		1	2588.45		1	2806.99		1	2459.03		1	2632.2		1	2744.09
2602.5		1	2761.96		1	2575.99		1	2743.74		1	2767.34		1	2443.16		1	2679.49		1	2768.11		1	2503.1		1	2759.81		1	2619.5		1	2566.88		1	2588.84		1	2807.21		1	2459.2		1	2632.8		1	2744.44
2602.62		1	2762.53		1	2575.99		1	2743.76		1	2767.35		1	2443.19		1	2679.5		1	2768.16		1	2503.1		1	2760.61		1	2619.53		1	2567		1	2588.89		1	2807.71		1	2459.31		1	2632.84		1	2744.63
2602.69		1	2762.69		1	2576.24		1	2743.83		1	2767.44		1	2443.24		1	2680.04		1	2768.2		1	2503.15		1	2761.11		1	2619.59		1	2567.04		1	2589.02		1	2807.86		1	2459.32		1	2632.98		1	2745.22
2603		1	2762.73		1	2576.34		1	2743.87		1	2767.76		1	2443.25		1	2680.11		1	2768.23		1	2503.57		1	2761.26		1	2619.68		1	2567.24		1	2589.06		1	2808.11		1	2459.47		1	2633.61		1	2745.28
2603.12		1	2762.81		1	2576.36		1	2743.95		1	2767.94		1	2443.53		1	2680.29		1	2768.39		1	2503.89		1	2761.41		1	2619.7		1	2567.26		1	2589.4		1	2808.13		1	2459.6		1	2633.72		1	2745.93
2603.27		1	2762.82		1	2576.56		1	2743.99		1	2768.35		1	2443.61		1	2680.47		1	2768.57		1	2504.11		1	2761.74		1	2620.11		1	2567.36		1	2589.43		1	2808.16		1	2459.66		1	2633.79		1	2745.94
2603.36		1	2762.91		1	2576.75		1	2744.3		1	2768.46		1	2443.66		1	2680.75		1	2768.66		1	2504.12		1	2762.22		1	2620.15		1	2567.85		1	2590.07		1	2808.17		1	2459.9		1	2633.97		1	2745.94
2603.51		1	2763.1		1	2576.76		1	2744.36		1	2768.49		1	2443.66		1	2680.78		1	2768.71		1	2504.13		1	2762.49		1	2620.32		1	2568.02		1	2590.11		1	2808.2		1	2460.13		1	2634.37		1	2746.12
2603.61		1	2763.23		1	2576.84		1	2744.51		1	2768.77		1	2443.72		1	2680.94		1	2768.89		1	2504.14		1	2762.77		1	2620.52		1	2568.02		1	2590.21		1	2808.21		1	2460.52		1	2634.41		1	2746.14
2603.8		1	2763.56		1	2578.15		1	2744.59		1	2768.8		1	2443.9		1	2680.98		1	2768.93		1	2504.25		1	2763.17		1	2620.98		1	2568.26		1	2590.32		1	2808.53		1	2460.81		1	2634.53		1	2746.34
2603.82		1	2763.93		1	2578.27		1	2744.64		1	2768.81		1	2443.95		1	2681.07		1	2769.09		1	2504.43		1	2763.4		1	2621.03		1	2568.29		1	2590.48		1	2808.61		1	2460.95		1	2634.62		1	2746.54
2603.95		1	2763.98		1	2578.27		1	2744.94		1	2768.94		1	2444.04		1	2681.16		1	2769.1		1	2504.48		1	2763.7		1	2621.36		1	2568.31		1	2590.54		1	2809.32		1	2460.96		1	2634.97		1	2747
2604.08		1	2764.01		1	2578.29		1	2745.06		1	2769.36		1	2444.06		1	2681.43		1	2769.21		1	2504.52		1	2763.98		1	2621.67		1	2568.39		1	2590.55		1	2809.35		1	2461.04		1	2635.21		1	2747.43
2604.3		1	2764.17		1	2578.54		1	2745.11		1	2769.52		1	2444.27		1	2681.48		1	2769.54		1	2504.67		1	2764.11		1	2621.7		1	2568.57		1	2590.59		1	2809.4		1	2461.1		1	2635.7		1	2747.57
2604.53		1	2764.76		1	2578.62		1	2745.12		1	2769.86		1	2444.69		1	2682.21		1	2769.58		1	2504.88		1	2764.11		1	2621.99		1	2568.58		1	2590.84		1	2809.41		1	2461.12		1	2635.79		1	2747.87
2604.73		1	2764.8		1	2578.63		1	2745.16		1	2770.01		1	2444.69		1	2682.32		1	2769.66		1	2504.93		1	2764.14		1	2622.09		1	2568.72		1	2591.77		1	2809.71		1	2461.19		1	2635.8		1	2748.11
2604.81		1	2764.89		1	2578.63		1	2745.4		1	2770.2		1	2444.89		1	2682.36		1	2769.76		1	2505.02		1	2764.23		1	2622.46		1	2568.79		1	2591.88		1	2809.76		1	2461.23		1	2636.2		1	2748.28
2604.82		1	2764.93		1	2578.67		1	2745.44		1	2770.2		1	2444.93		1	2682.57		1	2769.81		1	2505.28		1	2764.34		1	2622.62		1	2568.8		1	2592.44		1	2809.95		1	2461.3		1	2636.6		1	2748.3
2604.86		1	2764.97		1	2578.74		1	2745.6		1	2770.21		1	2445.05		1	2682.81		1	2769.87		1	2505.56		1	2764.36		1	2622.75		1	2568.81		1	2593.04		1	2810.1		1	2461.61		1	2637.04		1	2748.79
2605.1		1	2765.07		1	2578.74		1	2745.97		1	2770.28		1	2445.1		1	2682.88		1	2769.94		1	2505.75		1	2764.39		1	2622.99		1	2568.83		1	2593.09		1	2810.28		1	2461.62		1	2637.12		1	2748.87
2605.94		1	2765.08		1	2578.98		1	2746.02		1	2770.36		1	2445.3		1	2683.01		1	2770.02		1	2506.01		1	2764.65		1	2623.17		1	2568.99		1	2593.2		1	2810.42		1	2461.71		1	2637.24		1	2748.92
2606.02		1	2765.15		1	2579.09		1	2746.1		1	2770.36		1	2445.45		1	2683.31		1	2770.09		1	2506.08		1	2764.8		1	2623.41		1	2569.08		1	2593.42		1	2810.53		1	2461.92		1	2637.4		1	2748.93
2606.37		1	2765.43		1	2579.25		1	2746.12		1	2770.61		1	2445.76		1	2683.33		1	2770.16		1	2506.17		1	2764.81		1	2623.47		1	2569.3		1	2593.46		1	2810.79		1	2461.96		1	2637.92		1	2749.15
2606.71		1	2765.51		1	2579.48		1	2746.39		1	2770.64		1	2445.79		1	2683.74		1	2770.27		1	2506.35		1	2765.03		1	2623.51		1	2569.33		1	2594.96		1	2810.85		1	2462.02		1	2638.12		1	2749.61
2606.74		1	2765.63		1	2579.52		1	2746.45		1	2770.67		1	2446.16		1	2684.46		1	2770.39		1	2506.62		1	2765.11		1	2624.45		1	2569.7		1	2595.95		1	2810.98		1	2462.12		1	2638.12		1	2749.66
2606.75		1	2765.76		1	2579.58		1	2746.66		1	2770.7		1	2446.3		1	2684.63		1	2770.42		1	2506.73		1	2765.15		1	2624.52		1	2570		1	2596.27		1	2811.2		1	2462.18		1	2638.58		1	2750.03
2606.93		1	2765.77		1	2579.6		1	2746.78		1	2770.87		1	2446.43		1	2685.16		1	2770.61		1	2507.24		1	2765.27		1	2624.54		1	2570.04		1	2597.32		1	2811.34		1	2462.38		1	2638.68		1	2750.25
2606.97		1	2765.79		1	2579.61		1	2746.9		1	2770.93		1	2446.45		1	2685.35		1	2770.92		1	2507.37		1	2765.46		1	2624.69		1	2570.17		1	2597.73		1	2811.4		1	2462.57		1	2638.81		1	2750.32
2607.03		1	2765.81		1	2579.61		1	2747.1		1	2771.13		1	2446.59		1	2685.64		1	2770.94		1	2507.65		1	2765.76		1	2624.74		1	2570.42		1	2597.78		1	2811.64		1	2462.66		1	2638.92		1	2750.46
2607.51		1	2766.11		1	2579.64		1	2747.12		1	2771.16		1	2446.66		1	2685.64		1	2771.5		1	2507.97		1	2766.57		1	2624.87		1	2570.42		1	2597.84		1	2811.8		1	2462.89		1	2639.06		1	2750.52
2607.92		1	2766.37		1	2579.78		1	2747.15		1	2771.21		1	2446.83		1	2685.69		1	2771.58		1	2508.08		1	2766.68		1	2625.05		1	2570.63		1	2597.86		1	2812.22		1	2462.96		1	2639.44		1	2750.53
2608.17		1	2766.41		1	2579.83		1	2747.21		1	2771.3		1	2446.9		1	2685.74		1	2771.95		1	2508.33		1	2766.74		1	2625.46		1	2570.64		1	2598.04		1	2812.32		1	2463.09		1	2639.47		1	2750.76
2608.46		1	2766.67		1	2579.88		1	2747.24		1	2771.43		1	2446.92		1	2685.89		1	2772.09		1	2508.62		1	2766.94		1	2625.71		1	2571.09		1	2598.56		1	2812.48		1	2463.49		1	2639.48		1	2750.87
2608.54		1	2767.31		1	2579.91		1	2747.27		1	2771.76		1	2447.06		1	2686.32		1	2772.57		1	2508.81		1	2767.11		1	2625.77		1	2571.46		1	2598.74		1	2812.75		1	2464.07		1	2640.02		1	2750.95
2608.57		1	2767.39		1	2579.98		1	2747.42		1	2771.8		1	2447.3		1	2686.35		1	2772.64		1	2508.85		1	2767.21		1	2625.94		1	2571.71		1	2598.99		1	2812.77		1	2464.14		1	2640.41		1	2751.05
2609.78		1	2769.07		1	2580.1		1	2747.52		1	2771.93		1	2447.47		1	2686.5		1	2772.66		1	2509.06		1	2767.36		1	2625.95		1	2571.76		1	2599.15		1	2812.79		1	2464.24		1	2641.06		1	2751.17
2609.82		1	2769.07		1	2580.12		1	2747.56		1	2771.99		1	2447.64		1	2686.85		1	2772.67		1	2509.33		1	2767.38		1	2626.44		1	2571.81		1	2599.89		1	2812.99		1	2464.32		1	2641.43		1	2751.18
2609.91		1	2769.37		1	2580.16		1	2747.61		1	2772.02		1	2447.7		1	2687.08		1	2772.79		1	2509.42		1	2767.41		1	2626.6		1	2571.86		1	2600.04		1	2813.58		1	2464.46		1	2641.44		1	2751.44
2610.01		1	2769.41		1	2580.17		1	2747.74		1	2772.19		1	2447.81		1	2687.26		1	2772.86		1	2509.45		1	2767.57		1	2626.8		1	2571.91		1	2600.42		1	2813.6		1	2464.47		1	2641.58		1	2751.45
2610.27		1	2769.56		1	2580.17		1	2747.79		1	2772.34		1	2447.97		1	2687.46		1	2772.91		1	2509.57		1	2767.64		1	2626.8		1	2572.07		1	2600.48		1	2813.74		1	2464.47		1	2641.79		1	2751.76
2610.4		1	2769.69		1	2580.35		1	2747.84		1	2772.38		1	2448.05		1	2687.72		1	2773.15		1	2509.74		1	2767.74		1	2626.88		1	2572.1		1	2600.49		1	2813.84		1	2464.51		1	2642.37		1	2751.91
2610.4		1	2770.18		1	2581.04		1	2748.45		1	2772.43		1	2448.25		1	2687.95		1	2773.18		1	2510.08		1	2767.94		1	2627.14		1	2572.2		1	2600.56		1	2814		1	2464.68		1	2642.58		1	2752
2610.73		1	2770.37		1	2581.27		1	2748.77		1	2772.52		1	2448.39		1	2688.29		1	2773.42		1	2510.34		1	2768.16		1	2627.16		1	2572.7		1	2600.89		1	2814.18		1	2464.79		1	2642.7		1	2752.18
2611.02		1	2770.44		1	2581.28		1	2748.87		1	2772.78		1	2448.45		1	2688.57		1	2773.63		1	2510.58		1	2768.25		1	2627.2		1	2572.8		1	2601.72		1	2814.62		1	2464.95		1	2643.14		1	2752.2
2611.12		1	2770.45		1	2581.59		1	2748.96		1	2772.84		1	2448.54		1	2688.69		1	2773.89		1	2510.63		1	2768.42		1	2627.63		1	2573.04		1	2602.42		1	2814.73		1	2465.06		1	2643.91		1	2752.36
2611.26		1	2770.57		1	2581.7		1	2749.06		1	2773.14		1	2448.62		1	2688.75		1	2774.07		1	2510.63		1	2768.69		1	2627.65		1	2573.04		1	2602.72		1	2815.1		1	2465.18		1	2644		1	2752.74
2611.43		1	2770.67		1	2581.8		1	2749.13		1	2773.19		1	2448.69		1	2689.02		1	2774.11		1	2510.78		1	2768.81		1	2627.82		1	2573.51		1	2602.75		1	2815.27		1	2465.26		1	2644.3		1	2752.78
2611.53		1	2770.72		1	2581.83		1	2749.21		1	2773.36		1	2448.79		1	2689.32		1	2774.39		1	2510.96		1	2768.92		1	2627.82		1	2573.52		1	2602.98		1	2815.46		1	2465.39		1	2644.36		1	2752.99
2611.6		1	2770.98		1	2581.9		1	2749.38		1	2773.37		1	2448.8		1	2689.34		1	2774.45		1	2510.97		1	2769.03		1	2627.93		1	2573.84		1	2603.07		1	2815.71		1	2465.63		1	2644.55		1	2753.05
2611.99		1	2771.26		1	2581.94		1	2749.72		1	2773.39		1	2448.87		1	2689.36		1	2774.45		1	2511.47		1	2769.04		1	2628.19		1	2573.87		1	2603.47		1	2815.79		1	2465.82		1	2644.82		1	2753.25
2612.06		1	2771.49		1	2582.1		1	2749.93		1	2773.5		1	2448.95		1	2689.68		1	2774.51		1	2511.55		1	2769.06		1	2628.19		1	2573.9		1	2603.49		1	2815.83		1	2465.83		1	2645.08		1	2753.3
2612.36		1	2771.55		1	2582.22		1	2750.05		1	2773.51		1	2449.67		1	2689.79		1	2774.52		1	2511.6		1	2769.26		1	2628.25		1	2573.96		1	2603.5		1	2816.1		1	2466		1	2645.74		1	2753.56
2612.4		1	2771.6		1	2582.22		1	2750.16		1	2773.98		1	2449.7		1	2689.98		1	2774.71		1	2511.85		1	2769.28		1	2628.31		1	2574		1	2604.12		1	2816.1		1	2466.28		1	2646.28		1	2753.61
2612.42		1	2771.64		1	2582.31		1	2750.23		1	2774.01		1	2449.91		1	2690.06		1	2774.91		1	2511.88		1	2769.36		1	2628.56		1	2575.02		1	2604.93		1	2816.32		1	2466.33		1	2646.84		1	2753.77
2612.46		1	2771.82		1	2582.48		1	2750.3		1	2774.16		1	2450.05		1	2690.47		1	2774.98		1	2511.88		1	2769.59		1	2628.68		1	2575.04		1	2605.41		1	2816.39		1	2466.37		1	2647.09		1	2753.95
2612.51		1	2771.91		1	2582.84		1	2750.58		1	2774.19		1	2450.17		1	2690.48		1	2775.02		1	2511.96		1	2769.73		1	2629.01		1	2575.22		1	2605.66		1	2816.41		1	2466.41		1	2647.44		1	2754.13
2612.68		1	2772.03		1	2583.04		1	2750.85		1	2774.35		1	2450.39		1	2690.49		1	2775.37		1	2511.97		1	2769.75		1	2629.19		1	2575.8		1	2605.71		1	2816.47		1	2466.49		1	2647.76		1	2754.29
2612.97		1	2772.05		1	2583.29		1	2751.39		1	2774.36		1	2450.48		1	2690.54		1	2775.52		1	2512.27		1	2770.14		1	2629.19		1	2576.27		1	2605.88		1	2816.81		1	2466.59		1	2647.78		1	2754.55
2612.99		1	2772.1		1	2583.58		1	2751.45		1	2774.45		1	2450.48		1	2690.59		1	2775.68		1	2512.59		1	2770.43		1	2629.43		1	2576.31		1	2606.07		1	2816.92		1	2466.72		1	2647.8		1	2754.62
2613.19		1	2772.12		1	2583.78		1	2751.53		1	2774.47		1	2450.48		1	2690.67		1	2775.69		1	2512.6		1	2770.6		1	2629.51		1	2576.32		1	2606.27		1	2817.31		1	2466.8		1	2647.95		1	2754.66
2613.42		1	2772.16		1	2583.79		1	2751.6		1	2774.52		1	2450.6		1	2690.87		1	2775.75		1	2512.6		1	2770.63		1	2629.61		1	2576.48		1	2606.34		1	2817.46		1	2467.08		1	2648.13		1	2754.76
2613.81		1	2772.39		1	2583.81		1	2751.67		1	2774.6		1	2450.71		1	2691.09		1	2775.78		1	2512.63		1	2771.92		1	2629.85		1	2576.51		1	2606.41		1	2817.63		1	2467.13		1	2648.25		1	2754.87
2613.86		1	2772.58		1	2583.83		1	2751.74		1	2774.72		1	2450.71		1	2691.37		1	2775.79		1	2512.64		1	2771.99		1	2630.05		1	2576.58		1	2606.67		1	2817.9		1	2467.17		1	2648.29		1	2754.94
2614.22		1	2772.82		1	2583.91		1	2752.09		1	2774.76		1	2450.75		1	2691.66		1	2775.8		1	2513.28		1	2772.08		1	2630.08		1	2576.69		1	2607.35		1	2818.02		1	2467.54		1	2648.48		1	2755.06
2614.26		1	2772.92		1	2583.94		1	2752.19		1	2774.78		1	2450.96		1	2691.74		1	2775.93		1	2513.37		1	2772.22		1	2630.14		1	2576.74		1	2607.86		1	2818.08		1	2467.59		1	2648.64		1	2755.09
2614.31		1	2773.03		1	2584		1	2752.49		1	2774.91		1	2450.96		1	2691.8		1	2776.07		1	2513.38		1	2772.28		1	2630.32		1	2576.83		1	2608.43		1	2818.13		1	2468.09		1	2649.11		1	2755.34
2614.44		1	2773.19		1	2584.15		1	2752.77		1	2774.96		1	2450.97		1	2692.03		1	2776.12		1	2513.47		1	2773.43		1	2630.4		1	2576.92		1	2608.66		1	2818.15		1	2468.13		1	2649.13		1	2755.5
2614.73		1	2773.74		1	2584.28		1	2752.79		1	2775.04		1	2451.03		1	2692.09		1	2776.23		1	2513.56		1	2773.64		1	2630.66		1	2577.05		1	2608.71		1	2818.63		1	2468.15		1	2649.38		1	2755.67
2614.92		1	2774.48		1	2584.43		1	2753.03		1	2775.09		1	2451.14		1	2692.32		1	2776.44		1	2513.72		1	2773.92		1	2630.68		1	2577.1		1	2608.73		1	2818.66		1	2468.3		1	2649.97		1	2755.78
2614.94		1	2774.54		1	2584.49		1	2753.16		1	2775.66		1	2451.22		1	2692.36		1	2776.44		1	2513.73		1	2774.05		1	2630.96		1	2577.17		1	2608.82		1	2819.16		1	2468.55		1	2650.09		1	2755.79
2615.19		1	2774.7		1	2584.61		1	2753.22		1	2775.72		1	2451.33		1	2692.52		1	2776.58		1	2513.77		1	2774.2		1	2631.02		1	2577.56		1	2609.07		1	2819.27		1	2468.6		1	2650.39		1	2756.08
2615.28		1	2774.98		1	2584.65		1	2753.31		1	2775.79		1	2451.52		1	2692.65		1	2776.62		1	2513.79		1	2774.43		1	2631.04		1	2577.62		1	2609.15		1	2819.61		1	2468.72		1	2650.47		1	2756.13
2615.7		1	2775.17		1	2584.68		1	2753.32		1	2775.81		1	2451.73		1	2693.01		1	2776.66		1	2514.19		1	2774.45		1	2631.1		1	2577.92		1	2609.16		1	2819.64		1	2468.85		1	2650.66		1	2756.18
2616.15		1	2775.22		1	2584.82		1	2753.42		1	2775.82		1	2451.83		1	2693.12		1	2776.66		1	2514.2		1	2774.56		1	2631.1		1	2578.1		1	2609.47		1	2819.69		1	2468.97		1	2650.93		1	2756.25
2616.51		1	2775.49		1	2584.83		1	2753.52		1	2775.96		1	2451.86		1	2693.35		1	2776.7		1	2514.27		1	2775.26		1	2631.12		1	2578.23		1	2609.71		1	2819.9		1	2469.38		1	2651		1	2756.26
2616.65		1	2775.53		1	2584.99		1	2753.62		1	2775.99		1	2451.93		1	2693.95		1	2776.76		1	2514.39		1	2775.26		1	2631.2		1	2578.3		1	2609.84		1	2819.93		1	2469.46		1	2651.01		1	2756.3
2617.25		1	2775.58		1	2585.07		1	2753.88		1	2776.15		1	2451.94		1	2694.22		1	2776.8		1	2514.5		1	2775.7		1	2631.2		1	2578.39		1	2610.16		1	2819.95		1	2469.51		1	2651.2		1	2756.35
2617.3		1	2775.64		1	2585.09		1	2753.92		1	2776.21		1	2452.08		1	2694.31		1	2777.03		1	2514.55		1	2776.3		1	2631.24		1	2578.4		1	2610.26		1	2819.97		1	2469.62		1	2651.91		1	2756.47
2617.7		1	2775.65		1	2585.19		1	2753.96		1	2776.22		1	2452.18		1	2694.4		1	2777.05		1	2514.56		1	2776.84		1	2631.33		1	2578.92		1	2610.27		1	2820.03		1	2469.66		1	2651.95		1	2756.52
2617.78		1	2775.68		1	2585.25		1	2754.02		1	2776.5		1	2452.25		1	2694.51		1	2777.12		1	2514.65		1	2777.38		1	2631.72		1	2579.03		1	2610.4		1	2820.08		1	2469.75		1	2652.29		1	2756.6
2617.8		1	2776.81		1	2585.29		1	2754.03		1	2776.57		1	2452.31		1	2694.63		1	2777.14		1	2514.67		1	2777.46		1	2632.1		1	2579.08		1	2610.41		1	2820.2		1	2469.77		1	2652.51		1	2756.66
2617.85		1	2776.91		1	2585.35		1	2754.06		1	2776.67		1	2452.34		1	2694.91		1	2777.34		1	2515.17		1	2777.68		1	2632.16		1	2579.53		1	2610.54		1	2820.21		1	2469.78		1	2652.75		1	2756.86
2617.95		1	2777.28		1	2585.48		1	2754.07		1	2776.84		1	2452.39		1	2695.05		1	2777.36		1	2515.25		1	2777.89		1	2632.17		1	2579.59		1	2610.72		1	2820.3		1	2469.86		1	2652.85		1	2757.01
2617.97		1	2777.97		1	2585.48		1	2754.3		1	2776.99		1	2452.39		1	2695.05		1	2777.5		1	2515.34		1	2778.14		1	2632.49		1	2580.01		1	2610.89		1	2820.69		1	2470.22		1	2652.89		1	2757.41
2618.04		1	2778.4		1	2585.58		1	2754.36		1	2777.15		1	2452.49		1	2695.48		1	2777.77		1	2515.35		1	2778.36		1	2632.51		1	2580.04		1	2611.22		1	2820.71		1	2470.29		1	2652.9		1	2757.45
2618.16		1	2778.48		1	2585.62		1	2754.42		1	2777.16		1	2452.56		1	2695.8		1	2777.82		1	2515.38		1	2778.38		1	2632.63		1	2580.16		1	2611.51		1	2821		1	2470.36		1	2653.04		1	2757.9
2618.36		1	2778.48		1	2585.64		1	2754.51		1	2777.33		1	2452.59		1	2696.5		1	2777.91		1	2515.41		1	2778.49		1	2632.66		1	2580.3		1	2611.54		1	2821.65		1	2470.7		1	2653.4		1	2758.38
2618.58		1	2778.52		1	2585.76		1	2754.82		1	2777.39		1	2452.61		1	2696.51		1	2777.96		1	2515.55		1	2778.5		1	2632.73		1	2580.42		1	2611.9		1	2821.68		1	2470.71		1	2653.52		1	2758.53
2618.58		1	2778.66		1	2585.9		1	2755.01		1	2777.7		1	2452.71		1	2696.6		1	2778.08		1	2515.57		1	2778.8		1	2632.84		1	2580.45		1	2612.1		1	2821.76		1	2470.84		1	2653.83		1	2758.71
2618.97		1	2778.93		1	2586.07		1	2755.47		1	2777.73		1	2452.8		1	2696.62		1	2778.18		1	2515.64		1	2779.61		1	2632.88		1	2580.46		1	2612.11		1	2821.92		1	2470.88		1	2654.06		1	2758.86
2619.28		1	2778.96		1	2586.17		1	2755.59		1	2777.73		1	2452.96		1	2696.71		1	2778.22		1	2515.66		1	2779.66		1	2632.99		1	2580.61		1	2612.22		1	2821.96		1	2471.16		1	2654.49		1	2759.04
2619.43		1	2779.17		1	2586.3		1	2755.71		1	2777.83		1	2453		1	2696.72		1	2778.4		1	2515.9		1	2780.17		1	2633.26		1	2580.67		1	2612.36		1	2822.06		1	2471.32		1	2655.06		1	2759.09
2619.89		1	2779.17		1	2586.34		1	2755.72		1	2777.95		1	2453.13		1	2696.82		1	2778.69		1	2515.95		1	2780.31		1	2633.44		1	2581.02		1	2612.38		1	2822.12		1	2471.76		1	2655.87		1	2759.29
2619.99		1	2779.47		1	2586.54		1	2755.86		1	2778.16		1	2453.16		1	2697.34		1	2778.82		1	2515.98		1	2780.39		1	2633.78		1	2581.06		1	2612.38		1	2822.26		1	2472.36		1	2655.88		1	2759.29
2620.08		1	2779.61		1	2586.67		1	2755.87		1	2778.21		1	2453.21		1	2697.37		1	2778.98		1	2516.24		1	2780.7		1	2633.85		1	2581.1		1	2612.53		1	2822.32		1	2472.48		1	2655.94		1	2759.47
2620.09		1	2779.77		1	2586.79		1	2755.95		1	2778.72		1	2453.23		1	2697.43		1	2779		1	2516.29		1	2780.76		1	2634.14		1	2581.61		1	2612.76		1	2822.43		1	2472.49		1	2656.29		1	2759.7
2620.31		1	2779.94		1	2586.86		1	2756.05		1	2778.74		1	2453.24		1	2697.68		1	2779.02		1	2516.58		1	2780.81		1	2634.36		1	2581.63		1	2612.96		1	2822.94		1	2472.49		1	2656.89		1	2759.71
2620.33		1	2780.04		1	2587.08		1	2756.07		1	2778.88		1	2453.3		1	2697.89		1	2779.05		1	2516.61		1	2780.84		1	2634.44		1	2581.83		1	2613.08		1	2823.07		1	2472.79		1	2657.1		1	2759.92
2620.53		1	2780.06		1	2587.17		1	2756.22		1	2778.97		1	2453.37		1	2697.91		1	2779.14		1	2516.67		1	2781.35		1	2634.54		1	2581.85		1	2613.09		1	2823.09		1	2473.01		1	2657.12		1	2759.97
2620.9		1	2780.12		1	2587.18		1	2756.3		1	2779.05		1	2453.44		1	2697.95		1	2779.32		1	2516.85		1	2781.86		1	2634.79		1	2582.12		1	2613.2		1	2823.41		1	2473.39		1	2657.12		1	2760.06
2620.96		1	2780.13		1	2587.34		1	2756.4		1	2779.45		1	2453.83		1	2698.02		1	2779.37		1	2516.89		1	2781.89		1	2634.81		1	2582.32		1	2613.22		1	2823.71		1	2473.48		1	2657.35		1	2760.11
2621.82		1	2780.22		1	2587.34		1	2756.55		1	2779.48		1	2454.01		1	2698.25		1	2779.45		1	2516.92		1	2782.17		1	2634.92		1	2582.48		1	2613.28		1	2823.98		1	2473.66		1	2657.38		1	2760.29
2622.06		1	2780.5		1	2587.44		1	2756.6		1	2779.51		1	2454.05		1	2698.47		1	2779.47		1	2517.07		1	2782.24		1	2635.15		1	2582.8		1	2613.45		1	2824.52		1	2474.15		1	2657.4		1	2760.35
2622.07		1	2780.66		1	2587.66		1	2756.85		1	2779.63		1	2454.05		1	2698.67		1	2779.51		1	2517.07		1	2782.33		1	2635.28		1	2582.9		1	2613.64		1	2824.63		1	2474.18		1	2657.52		1	2760.54
2623.35		1	2780.71		1	2587.8		1	2756.91		1	2780.11		1	2454.05		1	2699		1	2779.7		1	2517.17		1	2782.49		1	2635.32		1	2582.97		1	2613.67		1	2824.63		1	2474.74		1	2658.07		1	2760.8
2623.56		1	2780.75		1	2588.02		1	2757.09		1	2780.14		1	2454.31		1	2699.7		1	2779.8		1	2517.67		1	2782.69		1	2635.34		1	2583.1		1	2614		1	2824.68		1	2474.81		1	2658.17		1	2760.85
2623.71		1	2780.79		1	2588.1		1	2757.17		1	2780.28		1	2454.75		1	2699.72		1	2779.83		1	2517.81		1	2782.76		1	2635.75		1	2583.11		1	2614.31		1	2824.87		1	2475		1	2658.45		1	2760.89
2623.88		1	2780.85		1	2588.2		1	2757.23		1	2780.81		1	2455.17		1	2699.73		1	2779.93		1	2517.83		1	2782.85		1	2635.83		1	2583.14		1	2614.31		1	2825.04		1	2475.26		1	2658.77		1	2760.89
2624.02		1	2780.97		1	2588.26		1	2757.51		1	2781.04		1	2455.18		1	2699.74		1	2780		1	2517.9		1	2783.19		1	2635.93		1	2583.24		1	2614.42		1	2825.07		1	2475.44		1	2658.9		1	2761.37
2624.03		1	2781.04		1	2588.33		1	2757.78		1	2781.2		1	2455.26		1	2699.75		1	2780		1	2518.09		1	2783.48		1	2636.03		1	2583.26		1	2614.78		1	2825.15		1	2475.46		1	2659.38		1	2761.56
2624.75		1	2781.13		1	2588.44		1	2757.83		1	2781.3		1	2455.8		1	2699.78		1	2780.04		1	2518.14		1	2783.5		1	2636.12		1	2584.03		1	2614.91		1	2825.2		1	2475.74		1	2659.45		1	2761.62
2625		1	2781.16		1	2588.45		1	2757.93		1	2781.44		1	2455.97		1	2699.83		1	2780.22		1	2518.31		1	2783.6		1	2636.19		1	2584.3		1	2615.05		1	2825.34		1	2476.07		1	2659.45		1	2761.7
2625.16		1	2781.76		1	2588.49		1	2757.93		1	2781.61		1	2456.01		1	2699.97		1	2780.58		1	2518.54		1	2783.64		1	2636.2		1	2584.38		1	2615.09		1	2825.82		1	2476.08		1	2660.1		1	2761.85
2625.52		1	2781.8		1	2588.49		1	2757.94		1	2781.64		1	2456.28		1	2700.15		1	2780.79		1	2518.64		1	2783.7		1	2636.43		1	2584.46		1	2615.28		1	2825.94		1	2476.08		1	2660.13		1	2761.94
2625.58		1	2781.91		1	2588.55		1	2758.31		1	2781.78		1	2456.54		1	2700.26		1	2780.88		1	2518.73		1	2783.79		1	2636.56		1	2584.67		1	2615.42		1	2825.99		1	2477.09		1	2660.6		1	2762.05
2625.74		1	2781.95		1	2588.64		1	2758.63		1	2781.97		1	2456.61		1	2700.5		1	2781.11		1	2518.78		1	2784.66		1	2636.64		1	2584.68		1	2615.49		1	2825.99		1	2477.38		1	2660.67		1	2762.55
2625.95		1	2782.09		1	2588.73		1	2758.65		1	2782.29		1	2456.74		1	2700.98		1	2781.18		1	2518.84		1	2784.72		1	2636.69		1	2584.79		1	2615.61		1	2826.21		1	2477.72		1	2660.74		1	2762.59
2626.38		1	2782.1		1	2589.11		1	2758.68		1	2782.4		1	2456.97		1	2701.1		1	2781.44		1	2518.87		1	2784.81		1	2636.71		1	2584.79		1	2615.8		1	2826.28		1	2477.91		1	2660.82		1	2762.95
2626.47		1	2782.22		1	2589.16		1	2758.74		1	2782.64		1	2456.99		1	2701.44		1	2781.57		1	2519.05		1	2784.82		1	2637.11		1	2584.82		1	2615.93		1	2826.63		1	2477.94		1	2660.98		1	2762.98
2626.71		1	2782.63		1	2589.24		1	2758.74		1	2783.04		1	2457.04		1	2701.55		1	2781.73		1	2519.09		1	2784.98		1	2637.15		1	2584.99		1	2616.21		1	2826.69		1	2477.95		1	2661.01		1	2762.98
2626.85		1	2782.72		1	2589.32		1	2759.05		1	2783.05		1	2457.17		1	2701.6		1	2781.91		1	2519.69		1	2785.41		1	2637.28		1	2585.09		1	2616.4		1	2826.69		1	2478.16		1	2661.28		1	2763.08
2626.9		1	2782.81		1	2589.5		1	2759.37		1	2783.07		1	2457.21		1	2701.66		1	2781.91		1	2519.77		1	2785.52		1	2637.51		1	2585.16		1	2617.02		1	2826.81		1	2478.31		1	2661.45		1	2763.16
2627.08		1	2782.84		1	2589.52		1	2759.47		1	2783.14		1	2457.52		1	2701.68		1	2782.01		1	2519.99		1	2785.61		1	2637.53		1	2585.19		1	2617.26		1	2826.97		1	2478.6		1	2661.56		1	2763.2
2627.54		1	2782.88		1	2589.77		1	2759.52		1	2783.17		1	2457.61		1	2701.83		1	2782.08		1	2520.09		1	2785.66		1	2637.77		1	2585.27		1	2617.52		1	2827.03		1	2478.72		1	2661.85		1	2763.49
2627.63		1	2782.95		1	2589.85		1	2759.75		1	2783.24		1	2457.63		1	2701.95		1	2782.1		1	2520.28		1	2785.71		1	2637.9		1	2585.33		1	2617.54		1	2827.05		1	2479.16		1	2662.27		1	2763.62
2627.66		1	2782.96		1	2589.91		1	2760.41		1	2783.24		1	2457.64		1	2702.03		1	2782.14		1	2520.44		1	2785.72		1	2637.91		1	2585.34		1	2617.71		1	2827.09		1	2479.63		1	2662.35		1	2763.74
2627.77		1	2783.23		1	2590.03		1	2760.64		1	2783.36		1	2458.24		1	2702.41		1	2782.2		1	2520.54		1	2785.97		1	2637.92		1	2585.34		1	2617.96		1	2827.37		1	2479.65		1	2662.66		1	2764.22
2627.91		1	2783.83		1	2590.18		1	2760.76		1	2783.43		1	2458.28		1	2702.51		1	2782.26		1	2520.63		1	2786.13		1	2638.32		1	2585.67		1	2618.45		1	2827.45		1	2479.66		1	2662.8		1	2764.74
2627.98		1	2783.92		1	2590.34		1	2760.87		1	2783.92		1	2458.34		1	2702.89		1	2782.41		1	2521.16		1	2786.18		1	2638.34		1	2585.72		1	2618.72		1	2827.52		1	2479.71		1	2663.23		1	2764.83
2628.32		1	2784.27		1	2590.38		1	2761.12		1	2783.93		1	2458.49		1	2702.94		1	2782.41		1	2521.22		1	2786.39		1	2638.46		1	2586.05		1	2618.74		1	2827.6		1	2479.86		1	2663.25		1	2764.91
2628.33		1	2784.49		1	2590.38		1	2761.14		1	2783.96		1	2458.49		1	2703		1	2782.46		1	2521.23		1	2786.4		1	2638.53		1	2586.1		1	2619		1	2827.77		1	2480.1		1	2663.29		1	2764.96
2628.56		1	2784.55		1	2590.39		1	2761.19		1	2784.03		1	2458.57		1	2703.3		1	2782.5		1	2521.26		1	2786.51		1	2638.58		1	2586.56		1	2619.36		1	2827.82		1	2480.15		1	2663.38		1	2765.1
2628.58		1	2784.64		1	2590.62		1	2761.4		1	2784.03		1	2458.59		1	2703.3		1	2782.55		1	2521.29		1	2786.68		1	2638.64		1	2586.61		1	2619.38		1	2827.85		1	2480.31		1	2663.53		1	2765.21
2629.18		1	2784.87		1	2590.76		1	2761.66		1	2784.12		1	2458.63		1	2703.32		1	2782.58		1	2521.38		1	2786.97		1	2638.88		1	2586.69		1	2619.57		1	2827.99		1	2480.54		1	2663.56		1	2765.41
2629.26		1	2785.04		1	2590.89		1	2761.96		1	2784.25		1	2458.68		1	2703.64		1	2782.61		1	2521.58		1	2787.29		1	2639.27		1	2586.73		1	2620		1	2828		1	2480.61		1	2663.62		1	2765.55
2629.44		1	2785.13		1	2590.91		1	2762.19		1	2784.49		1	2458.78		1	2703.73		1	2782.62		1	2521.58		1	2787.4		1	2639.52		1	2586.91		1	2620.07		1	2828.29		1	2480.83		1	2663.76		1	2765.62
2629.54		1	2785.19		1	2590.99		1	2762.52		1	2784.64		1	2459.06		1	2704.04		1	2782.62		1	2521.68		1	2787.54		1	2639.53		1	2586.92		1	2620.28		1	2828.3		1	2481.09		1	2664.19		1	2765.85
2629.79		1	2785.26		1	2590.99		1	2762.58		1	2784.78		1	2459.07		1	2704.19		1	2782.62		1	2521.72		1	2787.92		1	2639.61		1	2587.26		1	2620.35		1	2828.84		1	2481.23		1	2664.2		1	2765.86
2629.87		1	2785.49		1	2591.05		1	2762.59		1	2785.06		1	2459.14		1	2704.21		1	2782.98		1	2521.77		1	2787.96		1	2639.8		1	2587.27		1	2620.37		1	2829.19		1	2481.26		1	2664.26		1	2765.93
2629.92		1	2785.67		1	2591.07		1	2762.82		1	2785.1		1	2459.29		1	2704.37		1	2783.18		1	2521.82		1	2788.53		1	2639.82		1	2587.38		1	2620.54		1	2829.33		1	2481.27		1	2664.66		1	2765.94
2630.25		1	2785.95		1	2591.13		1	2762.91		1	2785.21		1	2459.42		1	2704.39		1	2783.18		1	2521.92		1	2788.55		1	2639.96		1	2587.43		1	2620.54		1	2829.37		1	2481.33		1	2664.86		1	2765.98
2630.57		1	2786.48		1	2591.19		1	2763.05		1	2785.37		1	2459.56		1	2704.55		1	2783.26		1	2521.98		1	2788.58		1	2640.44		1	2587.48		1	2620.62		1	2829.41		1	2481.39		1	2665.13		1	2766.01
2630.66		1	2786.53		1	2591.22		1	2763.09		1	2785.66		1	2459.61		1	2704.94		1	2783.27		1	2522.07		1	2788.69		1	2640.61		1	2587.52		1	2620.94		1	2829.45		1	2481.45		1	2665.32		1	2766.22
2631.11		1	2786.64		1	2591.28		1	2763.2		1	2785.71		1	2460.18		1	2705.19		1	2783.52		1	2522.13		1	2788.79		1	2640.63		1	2587.55		1	2621.01		1	2829.58		1	2481.53		1	2665.49		1	2766.41
2631.11		1	2787.07		1	2591.28		1	2763.23		1	2785.83		1	2460.3		1	2705.19		1	2783.53		1	2522.13		1	2788.87		1	2640.78		1	2587.59		1	2621.09		1	2829.6		1	2481.6		1	2665.67		1	2766.52
2631.13		1	2787.2		1	2591.31		1	2763.25		1	2785.87		1	2460.35		1	2705.21		1	2783.58		1	2522.19		1	2788.94		1	2640.79		1	2587.61		1	2621.15		1	2829.81		1	2481.65		1	2665.81		1	2766.53
2631.14		1	2787.35		1	2591.58		1	2763.36		1	2785.96		1	2460.41		1	2705.34		1	2783.8		1	2523.22		1	2788.96		1	2640.9		1	2587.63		1	2621.23		1	2830.03		1	2481.69		1	2666.15		1	2766.58
2631.33		1	2787.35		1	2591.73		1	2763.39		1	2785.99		1	2460.66		1	2705.83		1	2783.86		1	2523.34		1	2789.06		1	2640.97		1	2587.83		1	2621.52		1	2830.04		1	2481.81		1	2666.5		1	2766.64
2631.6		1	2787.65		1	2591.92		1	2763.43		1	2786.01		1	2460.79		1	2705.83		1	2783.86		1	2523.53		1	2789.07		1	2641.07		1	2587.89		1	2621.98		1	2830.09		1	2481.84		1	2666.6		1	2767.03
2631.64		1	2787.65		1	2591.97		1	2763.53		1	2786.17		1	2460.98		1	2705.85		1	2783.88		1	2523.78		1	2789.15		1	2641.2		1	2587.95		1	2622		1	2830.47		1	2481.85		1	2666.65		1	2767.07
2631.92		1	2787.7		1	2591.99		1	2763.85		1	2786.35		1	2461.01		1	2705.85		1	2784.1		1	2524.01		1	2789.33		1	2641.25		1	2588.07		1	2622.38		1	2830.5		1	2481.91		1	2666.72		1	2767.21
2632.26		1	2787.77		1	2592.02		1	2763.86		1	2786.58		1	2461.02		1	2706.03		1	2784.17		1	2524.28		1	2789.38		1	2641.32		1	2588.3		1	2622.83		1	2830.6		1	2481.96		1	2666.73		1	2767.23
2632.62		1	2787.78		1	2592.13		1	2764.13		1	2786.6		1	2461.05		1	2706.4		1	2784.28		1	2524.29		1	2789.4		1	2641.46		1	2588.63		1	2622.93		1	2830.7		1	2482.02		1	2666.77		1	2767.33
2632.79		1	2787.88		1	2592.19		1	2764.18		1	2786.64		1	2461.16		1	2706.43		1	2784.49		1	2524.5		1	2789.48		1	2641.56		1	2588.79		1	2623.04		1	2830.76		1	2482.06		1	2666.93		1	2767.4
2632.79		1	2788		1	2592.2		1	2764.29		1	2786.96		1	2461.42		1	2706.62		1	2784.68		1	2524.5		1	2789.71		1	2641.87		1	2588.81		1	2623.22		1	2831.22		1	2482.1		1	2667.19		1	2767.42
2632.89		1	2788.28		1	2592.26		1	2764.6		1	2786.99		1	2461.63		1	2706.63		1	2784.69		1	2524.51		1	2789.84		1	2642.05		1	2588.94		1	2623.24		1	2831.41		1	2482.32		1	2667.23		1	2767.43
2632.95		1	2788.36		1	2592.26		1	2764.61		1	2787.01		1	2461.66		1	2706.96		1	2785		1	2524.55		1	2790.05		1	2642.34		1	2588.98		1	2623.3		1	2831.62		1	2482.6		1	2667.28		1	2767.44
2632.98		1	2788.45		1	2592.28		1	2764.7		1	2787.03		1	2461.69		1	2707.06		1	2785.09		1	2524.63		1	2790.14		1	2642.47		1	2589.07		1	2623.5		1	2831.74		1	2482.61		1	2667.42		1	2767.53
2633.1		1	2788.71		1	2592.34		1	2764.93		1	2787.21		1	2461.7		1	2707.28		1	2785.18		1	2524.7		1	2790.19		1	2642.56		1	2589.19		1	2624.38		1	2831.77		1	2482.67		1	2667.79		1	2767.82
2633.49		1	2789.21		1	2592.39		1	2765.05		1	2787.44		1	2461.74		1	2707.3		1	2785.26		1	2524.71		1	2790.23		1	2642.64		1	2589.3		1	2624.39		1	2831.81		1	2482.74		1	2667.86		1	2768
2633.54		1	2789.29		1	2592.54		1	2765.34		1	2787.48		1	2461.91		1	2707.42		1	2785.29		1	2524.76		1	2790.41		1	2642.81		1	2589.35		1	2624.74		1	2831.94		1	2482.92		1	2668.08		1	2768.09
2633.66		1	2789.3		1	2592.56		1	2765.35		1	2787.48		1	2462.41		1	2707.55		1	2785.29		1	2524.8		1	2790.42		1	2643.24		1	2589.47		1	2624.92		1	2832.2		1	2483.08		1	2668.28		1	2768.09
2634.15		1	2789.4		1	2592.56		1	2765.65		1	2787.54		1	2462.77		1	2707.86		1	2785.31		1	2524.82		1	2790.63		1	2643.38		1	2589.55		1	2625.37		1	2832.2		1	2483.22		1	2668.59		1	2768.1
2634.38		1	2789.85		1	2592.59		1	2766.12		1	2787.58		1	2462.92		1	2707.95		1	2785.38		1	2524.86		1	2790.72		1	2643.42		1	2589.59		1	2625.39		1	2832.21		1	2483.45		1	2668.73		1	2768.15
2634.4		1	2789.98		1	2592.59		1	2766.12		1	2787.81		1	2463.14		1	2708.18		1	2785.75		1	2524.86		1	2790.78		1	2643.85		1	2589.72		1	2625.49		1	2832.37		1	2483.98		1	2668.77		1	2768.87
2634.42		1	2790.02		1	2592.84		1	2766.35		1	2787.96		1	2463.15		1	2708.43		1	2785.89		1	2524.95		1	2791.26		1	2644.1		1	2590.06		1	2625.58		1	2832.4		1	2484.18		1	2668.81		1	2768.9
2634.6		1	2790.12		1	2592.95		1	2766.37		1	2788.02		1	2463.2		1	2708.54		1	2786.15		1	2524.97		1	2791.29		1	2644.15		1	2590.2		1	2625.64		1	2832.55		1	2484.24		1	2668.87		1	2769.04
2634.62		1	2790.3		1	2593.01		1	2766.55		1	2788.04		1	2463.24		1	2708.68		1	2786.28		1	2525.06		1	2791.43		1	2644.25		1	2590.42		1	2625.72		1	2832.66		1	2484.31		1	2669.14		1	2769.11
2634.74		1	2790.39		1	2593.1		1	2766.78		1	2788.11		1	2463.31		1	2708.71		1	2786.36		1	2525.1		1	2791.45		1	2644.33		1	2590.5		1	2625.91		1	2832.85		1	2484.41		1	2669.87		1	2769.8
2635.17		1	2790.43		1	2593.12		1	2767.18		1	2788.14		1	2463.34		1	2708.93		1	2786.52		1	2525.28		1	2791.51		1	2644.56		1	2590.51		1	2625.94		1	2832.86		1	2484.52		1	2670.32		1	2769.85
2635.17		1	2790.54		1	2593.2		1	2767.26		1	2788.23		1	2463.37		1	2709.06		1	2786.66		1	2525.31		1	2791.63		1	2645.11		1	2590.8		1	2625.97		1	2832.9		1	2484.93		1	2670.34		1	2769.95
2635.2		1	2790.55		1	2593.59		1	2767.3		1	2788.23		1	2463.4		1	2709.43		1	2786.67		1	2525.37		1	2792.31		1	2645.27		1	2590.88		1	2626.15		1	2833.09		1	2484.95		1	2670.48		1	2770.14
2635.43		1	2790.6		1	2593.79		1	2767.69		1	2788.28		1	2463.7		1	2709.47		1	2786.91		1	2525.39		1	2792.33		1	2645.4		1	2590.97		1	2626.27		1	2833.27		1	2485.4		1	2670.97		1	2770.18
2635.72		1	2790.61		1	2593.84		1	2767.71		1	2788.35		1	2463.86		1	2709.5		1	2787.12		1	2525.42		1	2792.36		1	2645.43		1	2590.98		1	2626.28		1	2833.6		1	2485.51		1	2671.01		1	2770.36
2635.9		1	2790.66		1	2593.85		1	2767.75		1	2788.4		1	2464.24		1	2709.66		1	2787.29		1	2525.45		1	2792.91		1	2645.65		1	2591.08		1	2627.09		1	2833.78		1	2485.77		1	2671.08		1	2770.48
2636.15		1	2790.82		1	2593.94		1	2767.76		1	2788.46		1	2464.26		1	2709.67		1	2787.43		1	2525.66		1	2792.93		1	2645.79		1	2591.24		1	2627.38		1	2833.89		1	2486.14		1	2671.09		1	2770.69
2636.23		1	2790.92		1	2593.99		1	2767.86		1	2788.55		1	2464.49		1	2709.76		1	2787.46		1	2525.7		1	2792.98		1	2645.79		1	2591.24		1	2627.47		1	2834.01		1	2486.17		1	2671.32		1	2770.71
2636.41		1	2791.01		1	2594		1	2768.11		1	2788.72		1	2464.5		1	2709.8		1	2787.47		1	2526.07		1	2793.11		1	2645.94		1	2591.3		1	2627.69		1	2834.1		1	2486.21		1	2671.32		1	2771.03
2636.51		1	2791.04		1	2594.02		1	2768.18		1	2788.88		1	2464.75		1	2709.89		1	2787.48		1	2526.17		1	2793.37		1	2646.09		1	2591.37		1	2627.7		1	2834.38		1	2486.51		1	2671.42		1	2771.13
2636.61		1	2791.05		1	2594.11		1	2768.25		1	2788.95		1	2464.97		1	2709.9		1	2787.78		1	2526.19		1	2793.89		1	2646.11		1	2591.48		1	2627.94		1	2834.43		1	2486.52		1	2671.48		1	2771.45
2636.94		1	2791.06		1	2594.16		1	2768.33		1	2788.97		1	2465.14		1	2709.91		1	2787.81		1	2526.44		1	2793.89		1	2646.23		1	2591.51		1	2628.08		1	2834.58		1	2487.08		1	2671.8		1	2771.57
2636.95		1	2791.08		1	2594.37		1	2768.34		1	2789.32		1	2465.31		1	2710.02		1	2787.82		1	2526.46		1	2794.29		1	2646.3		1	2591.53		1	2628.24		1	2834.6		1	2487.39		1	2672.29		1	2771.63
2636.96		1	2791.2		1	2594.65		1	2768.37		1	2789.36		1	2465.65		1	2710.07		1	2787.94		1	2526.48		1	2794.36		1	2646.54		1	2591.55		1	2628.24		1	2834.77		1	2487.58		1	2672.44		1	2771.68
2637		1	2791.22		1	2594.7		1	2768.43		1	2789.52		1	2465.7		1	2710.26		1	2787.94		1	2526.52		1	2794.43		1	2646.72		1	2591.57		1	2629.14		1	2834.79		1	2487.7		1	2672.53		1	2771.75
2637.04		1	2791.41		1	2594.71		1	2768.57		1	2789.59		1	2465.86		1	2710.3		1	2788.02		1	2526.58		1	2794.51		1	2646.84		1	2591.7		1	2629.5		1	2834.85		1	2487.82		1	2672.89		1	2771.76
2637.04		1	2791.51		1	2594.85		1	2768.66		1	2789.6		1	2465.94		1	2710.31		1	2788.09		1	2526.94		1	2794.59		1	2646.85		1	2591.9		1	2629.51		1	2834.97		1	2487.95		1	2672.92		1	2771.81
2637.05		1	2791.55		1	2595.09		1	2768.78		1	2789.63		1	2465.94		1	2710.38		1	2788.1		1	2526.96		1	2794.79		1	2646.9		1	2592.05		1	2629.73		1	2835.13		1	2487.96		1	2672.92		1	2772.01
2637.26		1	2791.79		1	2595.11		1	2769.23		1	2789.89		1	2466.17		1	2710.55		1	2788.14		1	2527.01		1	2794.81		1	2647.21		1	2592.17		1	2630.16		1	2835.29		1	2488.06		1	2672.97		1	2772.14
2637.3		1	2791.87		1	2595.31		1	2769.41		1	2789.95		1	2466.29		1	2710.72		1	2788.5		1	2527.09		1	2794.82		1	2647.52		1	2592.34		1	2630.22		1	2835.4		1	2488.18		1	2673.24		1	2772.19
2637.31		1	2792.07		1	2595.39		1	2769.64		1	2790.16		1	2466.32		1	2710.9		1	2788.57		1	2527.15		1	2795.07		1	2647.57		1	2592.39		1	2630.31		1	2835.58		1	2488.31		1	2673.35		1	2772.21
2637.75		1	2792.16		1	2595.4		1	2769.71		1	2790.22		1	2466.4		1	2711.59		1	2788.59		1	2527.29		1	2795.4		1	2647.69		1	2592.49		1	2630.44		1	2835.66		1	2488.41		1	2673.6		1	2772.32
2637.77		1	2792.19		1	2595.41		1	2769.84		1	2790.3		1	2467.14		1	2711.63		1	2788.71		1	2527.29		1	2795.45		1	2647.71		1	2592.51		1	2631.11		1	2836.03		1	2488.5		1	2673.76		1	2772.36
2637.77		1	2792.4		1	2595.49		1	2769.98		1	2790.33		1	2467.36		1	2711.69		1	2788.98		1	2527.32		1	2795.5		1	2647.92		1	2592.68		1	2631.24		1	2836.03		1	2488.67		1	2673.96		1	2772.82
2637.88		1	2792.49		1	2595.51		1	2770.02		1	2790.57		1	2467.49		1	2711.86		1	2789.08		1	2527.44		1	2795.58		1	2647.97		1	2592.75		1	2631.32		1	2836.07		1	2488.83		1	2673.97		1	2772.98
2638.01		1	2792.57		1	2595.6		1	2770.05		1	2790.6		1	2467.61		1	2712.07		1	2789.11		1	2527.47		1	2795.66		1	2648.28		1	2592.76		1	2631.36		1	2836.09		1	2488.88		1	2674.25		1	2773.08
2638.04		1	2792.61		1	2595.71		1	2770.11		1	2790.82		1	2467.67		1	2712.47		1	2789.14		1	2527.67		1	2796.06		1	2648.38		1	2593		1	2631.43		1	2836.16		1	2488.97		1	2674.35		1	2773.24
2638.3		1	2792.61		1	2595.83		1	2770.25		1	2790.92		1	2467.8		1	2712.48		1	2789.17		1	2527.96		1	2796.11		1	2648.48		1	2593.01		1	2631.99		1	2836.16		1	2489.11		1	2674.41		1	2773.44
2638.61		1	2792.63		1	2595.88		1	2770.25		1	2790.96		1	2468.03		1	2712.62		1	2789.28		1	2528.03		1	2796.72		1	2648.65		1	2593.07		1	2632.09		1	2836.82		1	2489.12		1	2674.48		1	2773.47
2638.84		1	2792.87		1	2596.06		1	2770.36		1	2791		1	2468.08		1	2712.64		1	2789.31		1	2528.1		1	2796.74		1	2648.96		1	2593.12		1	2632.28		1	2837.17		1	2489.19		1	2674.61		1	2773.49
2638.99		1	2792.94		1	2596.11		1	2770.47		1	2791.07		1	2468.09		1	2712.64		1	2789.35		1	2528.17		1	2796.76		1	2649.14		1	2593.28		1	2632.41		1	2837.18		1	2489.22		1	2674.64		1	2773.51
2639.25		1	2793.01		1	2596.4		1	2770.48		1	2791.14		1	2468.14		1	2712.7		1	2789.37		1	2528.2		1	2796.92		1	2649.17		1	2593.33		1	2632.72		1	2837.18		1	2489.27		1	2674.64		1	2773.52
2639.51		1	2793.17		1	2596.42		1	2770.55		1	2791.2		1	2468.17		1	2712.81		1	2789.4		1	2528.22		1	2797.03		1	2649.29		1	2593.33		1	2632.76		1	2837.23		1	2489.41		1	2674.65		1	2773.71
2639.54		1	2793.24		1	2596.5		1	2770.73		1	2791.48		1	2468.32		1	2712.86		1	2789.42		1	2528.31		1	2797.04		1	2649.9		1	2593.49		1	2632.84		1	2837.25		1	2489.43		1	2674.86		1	2773.83
2639.68		1	2793.55		1	2596.66		1	2770.85		1	2791.53		1	2468.5		1	2713		1	2789.42		1	2528.32		1	2797.08		1	2650.01		1	2593.57		1	2633.25		1	2837.27		1	2489.46		1	2675.55		1	2773.85
2639.79		1	2793.95		1	2596.72		1	2771.37		1	2791.58		1	2468.64		1	2713.38		1	2789.5		1	2528.48		1	2797.51		1	2650.01		1	2593.58		1	2633.3		1	2837.52		1	2489.51		1	2675.83		1	2773.87
2640.19		1	2794.14		1	2596.76		1	2771.45		1	2791.66		1	2468.67		1	2713.6		1	2789.52		1	2528.62		1	2797.54		1	2650.07		1	2593.61		1	2633.58		1	2837.67		1	2489.65		1	2676.89		1	2773.91
2640.28		1	2794.29		1	2596.77		1	2771.47		1	2791.73		1	2469.17		1	2713.64		1	2789.6		1	2528.65		1	2797.62		1	2650.62		1	2593.64		1	2633.7		1	2837.78		1	2489.68		1	2676.91		1	2773.93
2640.48		1	2794.31		1	2596.99		1	2771.52		1	2791.74		1	2469.19		1	2713.76		1	2789.61		1	2528.77		1	2797.73		1	2650.69		1	2593.83		1	2633.84		1	2837.81		1	2489.79		1	2677.03		1	2773.93
2640.5		1	2794.46		1	2597.02		1	2771.53		1	2791.86		1	2469.19		1	2713.78		1	2789.88		1	2528.86		1	2797.8		1	2650.71		1	2593.95		1	2634.08		1	2837.97		1	2489.93		1	2677.06		1	2773.98
2640.7		1	2794.54		1	2597.18		1	2771.75		1	2791.91		1	2469.29		1	2714.19		1	2789.93		1	2529.05		1	2798.02		1	2650.85		1	2593.99		1	2634.18		1	2838.23		1	2490.05		1	2677.2		1	2774.11
2640.97		1	2794.73		1	2597.19		1	2771.84		1	2792		1	2469.47		1	2714.4		1	2790.06		1	2529.1		1	2798.21		1	2651.27		1	2594.13		1	2634.73		1	2838.24		1	2490.05		1	2677.66		1	2774.25
2641.13		1	2794.77		1	2597.24		1	2772.09		1	2792		1	2469.63		1	2714.47		1	2790.09		1	2529.14		1	2798.4		1	2651.53		1	2594.24		1	2635.03		1	2838.26		1	2490.07		1	2678.14		1	2774.5
2641.35		1	2794.78		1	2597.33		1	2772.16		1	2792.09		1	2469.84		1	2714.49		1	2790.13		1	2529.25		1	2798.56		1	2651.61		1	2594.79		1	2635.28		1	2838.28		1	2490.23		1	2678.16		1	2774.59
2641.4		1	2794.8		1	2597.46		1	2772.18		1	2792.1		1	2469.93		1	2714.52		1	2790.24		1	2529.34		1	2798.96		1	2651.8		1	2594.92		1	2635.32		1	2838.55		1	2490.25		1	2678.35		1	2775
2641.8		1	2794.92		1	2597.52		1	2772.23		1	2792.31		1	2469.95		1	2714.52		1	2790.26		1	2529.45		1	2799.17		1	2652.04		1	2594.95		1	2635.95		1	2838.88		1	2490.32		1	2678.4		1	2775.09
2641.8		1	2795		1	2597.69		1	2772.51		1	2792.42		1	2469.96		1	2714.62		1	2790.38		1	2529.48		1	2799.57		1	2652.04		1	2594.97		1	2636.01		1	2838.91		1	2490.52		1	2678.49		1	2775.18
2642.47		1	2795		1	2597.79		1	2772.56		1	2792.45		1	2469.96		1	2714.77		1	2790.39		1	2529.68		1	2799.68		1	2652.05		1	2594.98		1	2636.37		1	2838.95		1	2490.58		1	2678.51		1	2775.31
2643.01		1	2795.2		1	2597.81		1	2772.79		1	2792.55		1	2470.29		1	2715.05		1	2790.44		1	2529.72		1	2800.05		1	2652.3		1	2595.06		1	2636.43		1	2839.08		1	2490.59		1	2678.52		1	2775.35
2643.02		1	2795.26		1	2597.97		1	2772.86		1	2792.68		1	2470.99		1	2715.79		1	2790.6		1	2529.76		1	2801.14		1	2652.46		1	2595.3		1	2636.64		1	2839.09		1	2490.95		1	2678.61		1	2775.39
2643.94		1	2795.35		1	2598.07		1	2772.89		1	2792.7		1	2471.16		1	2715.81		1	2790.86		1	2530		1	2801.15		1	2652.52		1	2595.37		1	2636.67		1	2839.11		1	2491.24		1	2678.7		1	2775.44
2644.3		1	2795.35		1	2598.2		1	2773.38		1	2792.73		1	2471.21		1	2715.86		1	2790.95		1	2530.15		1	2801.19		1	2652.54		1	2595.43		1	2636.69		1	2839.13		1	2491.52		1	2678.89		1	2775.73
2644.48		1	2795.77		1	2598.47		1	2773.5		1	2792.81		1	2471.51		1	2715.97		1	2791.17		1	2530.22		1	2801.45		1	2652.58		1	2595.55		1	2636.8		1	2839.18		1	2491.56		1	2678.89		1	2775.79
2644.48		1	2795.83		1	2598.53		1	2773.51		1	2792.85		1	2471.6		1	2715.97		1	2791.39		1	2530.3		1	2801.86		1	2652.74		1	2595.56		1	2636.99		1	2839.74		1	2491.68		1	2678.92		1	2775.88
2644.52		1	2795.86		1	2598.59		1	2773.6		1	2792.86		1	2471.61		1	2716.11		1	2791.51		1	2530.54		1	2801.91		1	2652.8		1	2595.68		1	2637.13		1	2839.74		1	2491.89		1	2678.93		1	2775.94
2644.61		1	2795.99		1	2598.6		1	2773.74		1	2792.88		1	2471.73		1	2716.13		1	2791.6		1	2530.56		1	2802.06		1	2652.99		1	2595.82		1	2637.27		1	2839.76		1	2491.93		1	2678.96		1	2776.16
2644.73		1	2796.06		1	2598.77		1	2774		1	2792.96		1	2471.85		1	2717.07		1	2791.6		1	2530.85		1	2802.14		1	2653.06		1	2595.83		1	2637.69		1	2839.83		1	2491.99		1	2679.02		1	2776.34
2644.8		1	2796.18		1	2598.92		1	2774.04		1	2793		1	2471.86		1	2717.51		1	2791.63		1	2531.09		1	2802.33		1	2653.07		1	2595.84		1	2637.9		1	2840.07		1	2492.1		1	2679.15		1	2776.36
2644.85		1	2796.45		1	2598.94		1	2774.23		1	2793.13		1	2472.06		1	2717.94		1	2791.86		1	2531.32		1	2802.42		1	2653.11		1	2595.95		1	2638.22		1	2840.16		1	2492.46		1	2679.29		1	2776.63
2645.03		1	2796.47		1	2598.94		1	2774.27		1	2793.2		1	2472.12		1	2718.3		1	2792.14		1	2531.35		1	2802.51		1	2653.16		1	2595.96		1	2638.26		1	2840.34		1	2492.49		1	2679.29		1	2776.67
2645.13		1	2796.5		1	2598.95		1	2774.41		1	2793.27		1	2472.22		1	2718.37		1	2792.2		1	2531.36		1	2802.59		1	2653.16		1	2596.21		1	2638.31		1	2840.48		1	2492.5		1	2679.31		1	2776.7
2645.26		1	2796.68		1	2599.12		1	2774.59		1	2793.28		1	2472.3		1	2718.47		1	2792.23		1	2531.37		1	2802.81		1	2653.58		1	2596.23		1	2638.53		1	2840.49		1	2492.78		1	2679.33		1	2776.83
2645.42		1	2797.04		1	2599.12		1	2774.7		1	2793.35		1	2472.33		1	2718.72		1	2792.25		1	2531.45		1	2802.84		1	2653.68		1	2596.33		1	2638.54		1	2840.53		1	2492.82		1	2679.34		1	2776.86
2645.51		1	2797.3		1	2599.3		1	2775.08		1	2793.35		1	2472.45		1	2718.74		1	2792.43		1	2531.52		1	2802.89		1	2653.85		1	2596.39		1	2638.71		1	2840.54		1	2492.93		1	2679.36		1	2776.86
2645.98		1	2797.33		1	2599.33		1	2775.1		1	2793.54		1	2472.73		1	2718.8		1	2792.82		1	2531.55		1	2803.27		1	2653.93		1	2596.45		1	2638.82		1	2840.79		1	2493.09		1	2679.43		1	2776.88
2646.51		1	2797.4		1	2599.37		1	2775.21		1	2793.75		1	2472.91		1	2719.27		1	2793.23		1	2531.56		1	2803.34		1	2653.95		1	2596.55		1	2639.05		1	2840.8		1	2493.23		1	2679.55		1	2777.04
2646.67		1	2797.49		1	2599.45		1	2775.28		1	2794.07		1	2472.98		1	2719.63		1	2793.5		1	2531.56		1	2803.44		1	2654.13		1	2596.67		1	2639.44		1	2840.86		1	2493.31		1	2679.8		1	2777.24
2647.38		1	2797.74		1	2599.48		1	2775.36		1	2794.23		1	2473.67		1	2719.72		1	2793.52		1	2531.61		1	2803.52		1	2654.16		1	2596.92		1	2639.55		1	2840.89		1	2493.32		1	2679.87		1	2777.36
2647.44		1	2797.78		1	2599.49		1	2776.01		1	2794.42		1	2473.72		1	2719.82		1	2793.53		1	2531.78		1	2803.56		1	2654.3		1	2596.93		1	2639.66		1	2841.03		1	2493.45		1	2679.9		1	2777.5
2647.59		1	2797.96		1	2599.55		1	2776.15		1	2794.52		1	2473.76		1	2719.86		1	2793.54		1	2531.85		1	2803.8		1	2654.31		1	2597.16		1	2639.72		1	2841.09		1	2493.49		1	2680.03		1	2777.71
2647.59		1	2798.01		1	2599.83		1	2776.17		1	2794.61		1	2473.82		1	2720.14		1	2793.58		1	2532.14		1	2803.83		1	2654.6		1	2597.25		1	2639.74		1	2841.34		1	2493.5		1	2680.11		1	2777.71
2647.72		1	2798.02		1	2600		1	2776.45		1	2794.66		1	2473.84		1	2720.21		1	2793.58		1	2532.26		1	2803.88		1	2654.73		1	2597.29		1	2639.76		1	2841.39		1	2493.5		1	2680.39		1	2778.16
2647.72		1	2798.18		1	2600.01		1	2776.5		1	2794.73		1	2473.85		1	2720.23		1	2793.71		1	2532.66		1	2803.92		1	2654.96		1	2597.32		1	2639.83		1	2841.42		1	2493.54		1	2680.54		1	2778.21
2647.84		1	2798.49		1	2600.08		1	2776.64		1	2794.83		1	2473.93		1	2720.25		1	2794.09		1	2532.93		1	2804.05		1	2655.1		1	2597.33		1	2640.26		1	2841.44		1	2493.8		1	2680.96		1	2778.22
2647.86		1	2798.58		1	2600.16		1	2777.16		1	2795.04		1	2474.14		1	2720.31		1	2794.1		1	2532.97		1	2804.17		1	2655.45		1	2597.49		1	2640.33		1	2841.63		1	2493.82		1	2681.14		1	2778.27
2648.22		1	2798.65		1	2600.21		1	2777.24		1	2795.08		1	2474.22		1	2720.47		1	2794.24		1	2532.98		1	2804.43		1	2655.57		1	2597.49		1	2640.35		1	2841.69		1	2493.84		1	2681.97		1	2778.31
2648.27		1	2798.69		1	2600.27		1	2777.29		1	2795.12		1	2474.34		1	2720.73		1	2794.42		1	2533.03		1	2804.48		1	2656.15		1	2597.6		1	2640.48		1	2841.79		1	2493.91		1	2682.05		1	2778.5
2648.33		1	2798.97		1	2600.31		1	2777.44		1	2795.24		1	2474.4		1	2720.73		1	2794.43		1	2533.26		1	2804.53		1	2656.21		1	2597.68		1	2640.55		1	2841.79		1	2493.95		1	2682.11		1	2778.58
2648.73		1	2799.04		1	2600.45		1	2777.46		1	2795.72		1	2474.46		1	2720.85		1	2794.53		1	2533.32		1	2804.6		1	2656.22		1	2597.76		1	2640.57		1	2842.29		1	2494.01		1	2682.31		1	2778.62
2648.79		1	2799.17		1	2600.56		1	2777.8		1	2795.73		1	2474.47		1	2721.15		1	2794.63		1	2533.41		1	2804.71		1	2656.47		1	2597.83		1	2640.66		1	2842.33		1	2494.16		1	2682.49		1	2778.66
2649.17		1	2799.37		1	2600.7		1	2777.98		1	2795.8		1	2474.51		1	2721.25		1	2794.72		1	2533.48		1	2804.79		1	2656.98		1	2598.46		1	2640.85		1	2842.36		1	2494.21		1	2682.52		1	2778.68
2649.19		1	2799.55		1	2600.71		1	2777.99		1	2796.09		1	2474.54		1	2721.62		1	2794.93		1	2533.48		1	2804.87		1	2657.03		1	2598.51		1	2641.7		1	2842.44		1	2494.34		1	2682.61		1	2779.09
2649.43		1	2799.59		1	2600.92		1	2778.23		1	2796.1		1	2474.55		1	2721.65		1	2794.96		1	2533.55		1	2804.9		1	2657.07		1	2598.7		1	2641.75		1	2842.59		1	2494.57		1	2682.89		1	2779.11
2649.62		1	2799.69		1	2601.05		1	2778.39		1	2796.19		1	2474.61		1	2721.94		1	2795		1	2533.59		1	2805.44		1	2657.25		1	2598.7		1	2641.82		1	2842.59		1	2494.63		1	2683.13		1	2779.18
2649.63		1	2799.88		1	2601.08		1	2778.45		1	2796.31		1	2474.84		1	2721.96		1	2795.06		1	2533.69		1	2805.46		1	2657.56		1	2598.75		1	2641.83		1	2842.71		1	2494.7		1	2683.56		1	2779.25
2649.76		1	2800.11		1	2601.11		1	2778.45		1	2796.38		1	2474.86		1	2722.3		1	2795.06		1	2533.7		1	2805.49		1	2657.66		1	2599.1		1	2642.08		1	2843.08		1	2494.78		1	2683.63		1	2779.5
2650.96		1	2800.13		1	2601.36		1	2778.47		1	2796.57		1	2474.95		1	2722.31		1	2795.13		1	2534.04		1	2805.97		1	2657.8		1	2599.23		1	2642.11		1	2843.13		1	2494.88		1	2683.74		1	2779.61
2651.02		1	2800.3		1	2601.41		1	2778.49		1	2796.57		1	2475.03		1	2722.68		1	2795.35		1	2534.12		1	2806.34		1	2657.91		1	2599.33		1	2642.22		1	2843.3		1	2495.09		1	2683.75		1	2779.73
2651.21		1	2800.39		1	2601.73		1	2778.54		1	2796.87		1	2475.04		1	2722.8		1	2795.49		1	2534.37		1	2806.39		1	2658.12		1	2599.46		1	2642.36		1	2843.32		1	2495.24		1	2684.08		1	2779.81
2651.35		1	2800.75		1	2601.81		1	2778.55		1	2796.9		1	2475.14		1	2722.99		1	2795.51		1	2534.41		1	2806.41		1	2658.41		1	2599.6		1	2642.37		1	2843.41		1	2495.42		1	2684.39		1	2780.08
2651.53		1	2800.96		1	2601.96		1	2778.65		1	2796.94		1	2475.2		1	2723.16		1	2795.63		1	2534.56		1	2806.59		1	2658.46		1	2599.64		1	2642.42		1	2843.43		1	2495.49		1	2684.42		1	2780.2
2651.63		1	2801.01		1	2602.03		1	2778.71		1	2797.1		1	2475.34		1	2723.17		1	2795.67		1	2534.56		1	2806.86		1	2658.49		1	2599.75		1	2642.89		1	2843.52		1	2495.53		1	2684.61		1	2780.65
2652.34		1	2801.11		1	2602.08		1	2778.8		1	2797.15		1	2475.39		1	2723.19		1	2795.68		1	2534.64		1	2806.99		1	2658.49		1	2599.83		1	2642.89		1	2843.63		1	2495.67		1	2684.72		1	2780.71
2652.37		1	2801.13		1	2602.27		1	2778.91		1	2797.21		1	2475.44		1	2723.23		1	2795.71		1	2534.66		1	2807.06		1	2658.63		1	2599.89		1	2642.99		1	2843.69		1	2496.03		1	2684.78		1	2780.73
2652.48		1	2801.25		1	2602.33		1	2778.93		1	2797.41		1	2475.69		1	2723.25		1	2795.72		1	2535.07		1	2807.14		1	2658.86		1	2600		1	2643.1		1	2843.79		1	2496.05		1	2684.93		1	2780.93
2652.49		1	2801.59		1	2602.43		1	2778.94		1	2797.48		1	2475.79		1	2723.86		1	2795.87		1	2535.15		1	2807.41		1	2658.86		1	2600.09		1	2643.26		1	2843.8		1	2496.16		1	2685.06		1	2780.97
2652.65		1	2801.74		1	2602.43		1	2779.26		1	2797.54		1	2475.84		1	2723.88		1	2795.95		1	2535.26		1	2807.79		1	2659.17		1	2600.4		1	2643.31		1	2843.89		1	2496.35		1	2685.31		1	2781.3
2652.93		1	2801.75		1	2602.44		1	2779.29		1	2797.71		1	2475.88		1	2723.95		1	2795.98		1	2535.36		1	2807.82		1	2659.22		1	2600.56		1	2643.44		1	2843.98		1	2496.4		1	2685.37		1	2781.37
2653.03		1	2801.79		1	2602.49		1	2779.3		1	2797.79		1	2475.97		1	2724.21		1	2796.05		1	2535.37		1	2807.83		1	2659.25		1	2600.61		1	2643.73		1	2844		1	2496.48		1	2685.58		1	2781.37
2653.1		1	2802.2		1	2602.61		1	2779.37		1	2797.82		1	2476.02		1	2724.22		1	2796.06		1	2535.43		1	2808.02		1	2659.47		1	2600.77		1	2643.95		1	2844.22		1	2496.5		1	2685.77		1	2781.43
2653.14		1	2802.24		1	2603.19		1	2779.44		1	2797.82		1	2476.1		1	2724.27		1	2796.1		1	2535.43		1	2808.09		1	2659.51		1	2600.79		1	2644.21		1	2844.24		1	2496.56		1	2685.83		1	2781.52
2653.14		1	2802.26		1	2603.23		1	2779.47		1	2798.09		1	2476.12		1	2724.47		1	2796.41		1	2535.45		1	2808.26		1	2659.64		1	2600.89		1	2644.3		1	2844.53		1	2496.86		1	2685.84		1	2781.52
2653.17		1	2802.59		1	2603.33		1	2779.97		1	2798.1		1	2476.19		1	2724.81		1	2796.51		1	2535.71		1	2808.48		1	2659.85		1	2600.92		1	2644.39		1	2844.71		1	2496.89		1	2685.87		1	2781.61
2653.23		1	2802.8		1	2603.38		1	2780.13		1	2798.15		1	2476.2		1	2724.87		1	2796.53		1	2535.95		1	2808.61		1	2660.12		1	2600.94		1	2644.56		1	2844.95		1	2497.04		1	2685.89		1	2782.14
2653.38		1	2803.04		1	2603.48		1	2780.21		1	2798.18		1	2476.28		1	2724.89		1	2796.6		1	2535.98		1	2808.67		1	2660.22		1	2601.13		1	2644.62		1	2844.96		1	2497.23		1	2686.16		1	2782.2
2653.45		1	2803.09		1	2603.49		1	2780.32		1	2798.42		1	2476.39		1	2725.13		1	2796.74		1	2536.05		1	2808.69		1	2660.26		1	2601.18		1	2644.8		1	2844.98		1	2497.3		1	2686.36		1	2782.49
2653.63		1	2803.23		1	2603.68		1	2780.34		1	2798.47		1	2476.43		1	2725.19		1	2796.82		1	2536.08		1	2808.73		1	2660.39		1	2601.22		1	2644.82		1	2844.99		1	2497.31		1	2686.5		1	2782.64
2653.65		1	2803.25		1	2603.68		1	2780.56		1	2798.47		1	2476.46		1	2725.34		1	2796.92		1	2536.15		1	2808.73		1	2660.49		1	2601.22		1	2645.08		1	2845.03		1	2497.32		1	2686.52		1	2782.78
2653.67		1	2803.27		1	2603.68		1	2780.6		1	2798.51		1	2476.49		1	2725.39		1	2796.98		1	2536.35		1	2808.79		1	2660.57		1	2601.38		1	2645.17		1	2845.16		1	2497.57		1	2686.65		1	2782.81
2653.84		1	2803.48		1	2603.81		1	2780.69		1	2798.54		1	2476.55		1	2725.71		1	2797.23		1	2536.85		1	2808.86		1	2660.77		1	2601.44		1	2645.18		1	2845.23		1	2497.61		1	2686.66		1	2782.86
2653.86		1	2803.54		1	2603.85		1	2780.69		1	2798.89		1	2476.56		1	2725.89		1	2797.28		1	2536.99		1	2808.95		1	2660.9		1	2601.44		1	2645.67		1	2845.35		1	2497.88		1	2686.66		1	2782.91
2654.62		1	2803.55		1	2604.14		1	2780.74		1	2798.9		1	2476.59		1	2725.91		1	2797.35		1	2537.18		1	2809.1		1	2661.03		1	2601.58		1	2645.8		1	2845.47		1	2497.94		1	2686.7		1	2783.22
2654.68		1	2803.62		1	2604.19		1	2780.83		1	2798.91		1	2476.88		1	2725.93		1	2797.36		1	2537.2		1	2809.17		1	2661.13		1	2601.68		1	2645.94		1	2845.64		1	2497.97		1	2686.75		1	2783.3
2654.76		1	2803.68		1	2604.31		1	2780.83		1	2799.46		1	2477.18		1	2726.12		1	2797.68		1	2537.22		1	2809.24		1	2661.38		1	2601.71		1	2645.98		1	2845.75		1	2498.1		1	2686.78		1	2783.33
2655.16		1	2803.75		1	2604.5		1	2780.88		1	2799.47		1	2477.21		1	2726.19		1	2797.86		1	2537.33		1	2809.6		1	2661.65		1	2601.74		1	2646.06		1	2846.15		1	2498.18		1	2686.88		1	2783.45
2655.58		1	2803.8		1	2604.57		1	2781.24		1	2799.48		1	2477.24		1	2726.67		1	2797.88		1	2537.35		1	2809.63		1	2661.87		1	2601.76		1	2646.12		1	2846.16		1	2498.36		1	2686.94		1	2783.59
2655.96		1	2804.03		1	2604.69		1	2781.32		1	2799.53		1	2477.32		1	2726.87		1	2797.92		1	2537.38		1	2809.81		1	2661.87		1	2601.86		1	2646.64		1	2846.28		1	2498.62		1	2687.22		1	2783.82
2656.41		1	2804.41		1	2604.73		1	2781.51		1	2799.64		1	2477.38		1	2727.01		1	2798.37		1	2537.57		1	2809.9		1	2662.13		1	2602.06		1	2646.84		1	2846.46		1	2498.64		1	2687.33		1	2783.83
2656.47		1	2804.48		1	2604.94		1	2781.63		1	2799.69		1	2477.6		1	2727.06		1	2798.38		1	2537.63		1	2810.05		1	2662.16		1	2602.07		1	2646.93		1	2846.49		1	2498.71		1	2687.34		1	2783.99
2656.78		1	2804.93		1	2605.01		1	2781.71		1	2799.84		1	2477.78		1	2727.35		1	2798.47		1	2537.73		1	2810.07		1	2662.54		1	2602.07		1	2646.98		1	2846.51		1	2498.84		1	2687.47		1	2784.17
2657.56		1	2804.95		1	2605.05		1	2781.84		1	2799.86		1	2477.79		1	2727.66		1	2798.6		1	2537.82		1	2810.24		1	2662.85		1	2602.1		1	2647.41		1	2846.52		1	2499		1	2687.49		1	2784.2
2657.93		1	2805.2		1	2605.1		1	2782.02		1	2799.89		1	2477.8		1	2727.91		1	2798.71		1	2537.9		1	2810.82		1	2662.95		1	2602.21		1	2648.26		1	2846.53		1	2499.07		1	2687.54		1	2784.44
2657.94		1	2805.29		1	2605.11		1	2782.12		1	2799.91		1	2477.89		1	2727.92		1	2798.71		1	2537.93		1	2810.87		1	2663.35		1	2602.34		1	2648.44		1	2846.62		1	2499.11		1	2687.65		1	2784.62
2657.98		1	2805.31		1	2605.11		1	2782.25		1	2799.97		1	2478.46		1	2727.99		1	2798.72		1	2538		1	2810.88		1	2663.47		1	2602.42		1	2648.47		1	2846.63		1	2499.2		1	2687.67		1	2785.61
2658.04		1	2805.33		1	2605.15		1	2782.32		1	2800.01		1	2478.48		1	2728.08		1	2798.72		1	2538.07		1	2810.92		1	2663.53		1	2602.57		1	2648.64		1	2846.75		1	2499.31		1	2688		1	2785.72
2658.05		1	2805.37		1	2605.31		1	2782.32		1	2800.04		1	2479		1	2728.26		1	2798.8		1	2538.23		1	2810.92		1	2663.99		1	2602.66		1	2648.68		1	2847.03		1	2499.42		1	2688.4		1	2785.78
2658.1		1	2805.42		1	2605.32		1	2782.47		1	2800.08		1	2479.06		1	2728.37		1	2798.87		1	2538.27		1	2810.94		1	2664.13		1	2602.71		1	2648.75		1	2847.12		1	2499.47		1	2688.52		1	2785.86
2658.11		1	2805.61		1	2605.32		1	2782.61		1	2800.12		1	2479.07		1	2728.55		1	2798.9		1	2538.29		1	2810.94		1	2664.35		1	2602.75		1	2648.76		1	2847.21		1	2499.51		1	2688.61		1	2785.88
2658.23		1	2805.98		1	2605.32		1	2782.67		1	2800.18		1	2479.1		1	2728.58		1	2798.99		1	2538.31		1	2811.19		1	2664.53		1	2602.96		1	2648.92		1	2847.32		1	2499.65		1	2688.64		1	2786.01
2658.26		1	2806.11		1	2605.54		1	2783.06		1	2800.35		1	2479.21		1	2728.67		1	2799.05		1	2538.34		1	2811.22		1	2664.57		1	2603.22		1	2649.04		1	2847.43		1	2499.92		1	2688.72		1	2786.39
2658.5		1	2806.23		1	2605.55		1	2783.11		1	2800.51		1	2479.28		1	2728.74		1	2799.05		1	2538.57		1	2811.34		1	2664.59		1	2603.22		1	2649.32		1	2847.48		1	2500.19		1	2688.74		1	2786.74
2658.54		1	2806.57		1	2605.7		1	2783.18		1	2800.55		1	2479.36		1	2728.96		1	2799.2		1	2538.82		1	2811.69		1	2664.73		1	2603.34		1	2649.47		1	2847.94		1	2500.43		1	2688.76		1	2786.74
2658.64		1	2806.71		1	2605.7		1	2783.2		1	2800.69		1	2479.46		1	2729.15		1	2799.29		1	2538.92		1	2811.74		1	2664.73		1	2603.35		1	2649.47		1	2848.04		1	2500.48		1	2688.78		1	2786.75
2658.72		1	2806.77		1	2605.71		1	2783.3		1	2800.84		1	2479.54		1	2729.44		1	2799.46		1	2538.96		1	2811.76		1	2664.76		1	2603.39		1	2649.6		1	2848.04		1	2500.58		1	2688.83		1	2786.84
2658.85		1	2806.91		1	2605.74		1	2783.52		1	2800.87		1	2479.58		1	2729.49		1	2799.47		1	2539.01		1	2812.02		1	2664.85		1	2603.39		1	2649.61		1	2848.27		1	2500.79		1	2689.48		1	2787.1
2658.92		1	2806.97		1	2605.84		1	2783.74		1	2801.03		1	2479.59		1	2729.53		1	2799.49		1	2539.12		1	2812.06		1	2664.9		1	2603.49		1	2649.78		1	2848.3		1	2501.01		1	2689.86		1	2787.11
2658.95		1	2807.04		1	2605.86		1	2783.82		1	2801.03		1	2479.59		1	2729.82		1	2799.61		1	2539.2		1	2812.39		1	2664.93		1	2603.81		1	2650.05		1	2848.38		1	2501.05		1	2690.02		1	2787.16
2658.96		1	2807.06		1	2605.87		1	2783.86		1	2801.1		1	2479.77		1	2729.85		1	2799.72		1	2539.21		1	2812.5		1	2665.02		1	2603.83		1	2650.95		1	2848.51		1	2501.07		1	2690.05		1	2787.22
2658.97		1	2807.06		1	2605.89		1	2784.02		1	2801.16		1	2479.86		1	2729.89		1	2799.74		1	2539.49		1	2812.69		1	2665.07		1	2603.94		1	2651.22		1	2848.52		1	2501.14		1	2690.25		1	2787.25
2659.12		1	2807.11		1	2606.05		1	2784.04		1	2801.28		1	2480.04		1	2729.93		1	2799.94		1	2539.56		1	2812.78		1	2665.31		1	2604.41		1	2651.23		1	2848.58		1	2501.17		1	2690.34		1	2787.39
2659.55		1	2807.21		1	2606.2		1	2784.11		1	2801.32		1	2480.15		1	2730.05		1	2800.06		1	2539.64		1	2813.14		1	2665.33		1	2604.45		1	2651.35		1	2848.73		1	2501.18		1	2690.37		1	2787.41
2659.56		1	2807.55		1	2606.23		1	2784.29		1	2801.49		1	2480.24		1	2730.06		1	2800.14		1	2539.69		1	2813.27		1	2665.36		1	2604.51		1	2651.53		1	2848.8		1	2501.32		1	2690.41		1	2787.65
2659.59		1	2807.55		1	2606.23		1	2784.38		1	2801.57		1	2480.38		1	2730.12		1	2800.45		1	2539.69		1	2813.44		1	2665.77		1	2604.64		1	2651.62		1	2848.92		1	2501.32		1	2690.62		1	2787.73
2659.92		1	2807.69		1	2606.24		1	2784.45		1	2801.77		1	2480.38		1	2730.28		1	2800.45		1	2539.72		1	2813.54		1	2665.85		1	2604.85		1	2651.82		1	2849.16		1	2501.37		1	2690.73		1	2788
2659.95		1	2807.74		1	2606.64		1	2784.92		1	2801.8		1	2480.49		1	2730.47		1	2800.49		1	2539.92		1	2813.59		1	2666.07		1	2604.94		1	2652.21		1	2849.17		1	2501.77		1	2690.88		1	2788.1
2660.02		1	2807.84		1	2606.66		1	2784.93		1	2801.84		1	2480.65		1	2730.48		1	2800.49		1	2539.96		1	2813.73		1	2666.66		1	2605.11		1	2652.25		1	2849.2		1	2501.88		1	2690.95		1	2788.25
2660.21		1	2808.02		1	2606.67		1	2785.39		1	2802.17		1	2481.01		1	2730.5		1	2800.57		1	2540.74		1	2813.99		1	2666.96		1	2605.22		1	2652.42		1	2849.38		1	2501.98		1	2690.95		1	2788.39
2660.22		1	2808.17		1	2606.67		1	2785.56		1	2802.26		1	2481.15		1	2730.51		1	2800.63		1	2540.81		1	2814.02		1	2667.05		1	2605.23		1	2652.52		1	2849.46		1	2502.31		1	2691.31		1	2788.44
2660.27		1	2808.2		1	2607		1	2785.76		1	2802.34		1	2481.16		1	2730.59		1	2800.69		1	2540.85		1	2814.11		1	2667.07		1	2605.66		1	2652.81		1	2849.55		1	2502.45		1	2691.46		1	2788.51
2660.33		1	2808.32		1	2607.16		1	2785.91		1	2802.37		1	2481.19		1	2730.81		1	2800.93		1	2540.93		1	2814.29		1	2667.13		1	2605.69		1	2652.99		1	2849.62		1	2502.58		1	2691.62		1	2788.51
2660.34		1	2808.35		1	2607.5		1	2786.14		1	2802.67		1	2481.22		1	2730.89		1	2800.95		1	2541.01		1	2814.45		1	2667.18		1	2605.71		1	2653.05		1	2849.64		1	2502.93		1	2691.64		1	2788.84
2660.42		1	2808.39		1	2607.7		1	2786.18		1	2802.7		1	2481.24		1	2731.11		1	2800.98		1	2541.19		1	2814.59		1	2667.19		1	2606.01		1	2653.16		1	2849.74		1	2503.05		1	2691.82		1	2789.07
2660.51		1	2808.51		1	2607.76		1	2786.21		1	2802.72		1	2481.59		1	2731.16		1	2801		1	2541.47		1	2814.67		1	2667.35		1	2606.04		1	2653.26		1	2849.95		1	2503.1		1	2692.12		1	2789.25
2660.67		1	2808.84		1	2607.82		1	2786.34		1	2802.92		1	2481.83		1	2731.27		1	2801		1	2541.53		1	2814.7		1	2667.47		1	2606.2		1	2653.37		1	2850.03		1	2503.26		1	2692.15		1	2789.41
2660.74		1	2808.93		1	2607.84		1	2786.43		1	2803.17		1	2481.83		1	2731.31		1	2801.11		1	2541.57		1	2814.71		1	2667.64		1	2606.29		1	2653.73		1	2850.38		1	2503.38		1	2692.56		1	2789.48
2660.79		1	2808.98		1	2607.88		1	2786.59		1	2803.24		1	2481.85		1	2731.55		1	2801.11		1	2541.66		1	2814.96		1	2667.66		1	2606.41		1	2654.36		1	2850.43		1	2503.51		1	2692.64		1	2789.49
2660.86		1	2809.07		1	2607.89		1	2786.63		1	2803.29		1	2481.87		1	2731.62		1	2801.24		1	2541.88		1	2815.18		1	2667.67		1	2606.49		1	2654.7		1	2850.44		1	2503.55		1	2692.7		1	2789.55
2661.14		1	2809.1		1	2607.92		1	2786.66		1	2803.29		1	2481.97		1	2731.65		1	2801.5		1	2542.06		1	2815.22		1	2668.13		1	2606.54		1	2654.82		1	2850.79		1	2503.6		1	2692.73		1	2789.92
2661.65		1	2809.12		1	2608.03		1	2786.81		1	2803.31		1	2481.97		1	2731.78		1	2801.58		1	2542.13		1	2815.31		1	2668.2		1	2606.66		1	2654.85		1	2851.17		1	2503.76		1	2692.85		1	2790.08
2661.93		1	2809.22		1	2608.1		1	2786.83		1	2803.38		1	2482.02		1	2731.86		1	2801.63		1	2542.14		1	2815.56		1	2668.33		1	2606.69		1	2655.17		1	2851.35		1	2503.98		1	2693.08		1	2790.24
2662.04		1	2809.23		1	2608.23		1	2787.09		1	2803.39		1	2482.22		1	2731.93		1	2801.63		1	2542.16		1	2816.46		1	2668.58		1	2606.81		1	2655.22		1	2851.98		1	2504.25		1	2693.1		1	2790.49
2662.24		1	2809.34		1	2608.47		1	2787.13		1	2803.43		1	2482.33		1	2731.99		1	2801.68		1	2542.48		1	2816.76		1	2668.98		1	2606.98		1	2655.73		1	2852.02		1	2504.38		1	2693.1		1	2790.69
2662.36		1	2809.35		1	2608.53		1	2787.13		1	2803.59		1	2482.39		1	2732		1	2801.7		1	2542.58		1	2816.79		1	2669.18		1	2607.3		1	2655.73		1	2852.09		1	2504.4		1	2693.29		1	2790.73
2662.61		1	2809.5		1	2608.59		1	2787.14		1	2803.61		1	2482.4		1	2732.07		1	2801.71		1	2542.58		1	2816.95		1	2669.39		1	2607.41		1	2655.97		1	2852.1		1	2504.63		1	2693.34		1	2791.2
2662.76		1	2809.69		1	2608.83		1	2787.36		1	2803.63		1	2482.5		1	2732.13		1	2801.9		1	2542.59		1	2817.18		1	2669.39		1	2607.57		1	2656.01		1	2852.12		1	2504.65		1	2693.52		1	2791.38
2662.97		1	2809.76		1	2608.87		1	2787.75		1	2803.75		1	2482.51		1	2732.45		1	2801.99		1	2542.66		1	2817.27		1	2669.53		1	2607.72		1	2656.2		1	2852.16		1	2505.02		1	2693.55		1	2791.55
2663.07		1	2809.81		1	2609.24		1	2787.99		1	2803.83		1	2482.52		1	2732.49		1	2802.01		1	2542.78		1	2817.5		1	2669.56		1	2607.91		1	2656.33		1	2852.17		1	2505.11		1	2694.37		1	2791.58
2663.16		1	2809.84		1	2609.26		1	2788.01		1	2803.89		1	2482.59		1	2732.55		1	2802.12		1	2542.82		1	2817.76		1	2669.58		1	2608.01		1	2656.4		1	2852.2		1	2505.61		1	2694.44		1	2791.86
2663.19		1	2809.87		1	2609.28		1	2788.08		1	2803.9		1	2482.77		1	2732.55		1	2802.17		1	2542.88		1	2817.85		1	2669.68		1	2608.02		1	2656.42		1	2852.27		1	2505.73		1	2694.47		1	2792
2663.41		1	2810.19		1	2609.33		1	2788.19		1	2804		1	2482.79		1	2732.7		1	2802.23		1	2542.92		1	2817.9		1	2669.75		1	2608.14		1	2656.5		1	2852.29		1	2505.75		1	2694.5		1	2792.24
2663.49		1	2810.43		1	2609.35		1	2788.28		1	2804.01		1	2482.93		1	2733.09		1	2802.34		1	2543.02		1	2817.91		1	2669.85		1	2608.17		1	2656.51		1	2852.31		1	2506.02		1	2694.58		1	2792.24
2663.93		1	2810.54		1	2609.38		1	2788.37		1	2804.1		1	2482.94		1	2733.37		1	2802.65		1	2543.05		1	2817.93		1	2669.85		1	2608.17		1	2656.69		1	2852.4		1	2506.03		1	2694.64		1	2792.36
2664.14		1	2810.8		1	2609.39		1	2788.48		1	2804.11		1	2483.29		1	2733.45		1	2802.71		1	2543.05		1	2818.08		1	2669.9		1	2608.24		1	2656.76		1	2852.43		1	2506.19		1	2694.82		1	2792.36
2664.14		1	2810.82		1	2609.4		1	2788.57		1	2804.21		1	2483.31		1	2733.52		1	2802.72		1	2543.07		1	2818.13		1	2669.98		1	2608.39		1	2656.82		1	2852.46		1	2506.2		1	2694.84		1	2792.37
2664.2		1	2810.86		1	2609.41		1	2788.6		1	2804.25		1	2483.38		1	2733.65		1	2802.74		1	2543.1		1	2818.15		1	2670.08		1	2608.51		1	2657.05		1	2852.51		1	2506.27		1	2694.99		1	2792.38
2664.95		1	2811.24		1	2609.49		1	2788.61		1	2804.36		1	2483.43		1	2733.78		1	2802.74		1	2543.24		1	2818.15		1	2670.2		1	2608.52		1	2657.11		1	2852.57		1	2506.41		1	2695.09		1	2792.41
2665.01		1	2811.24		1	2609.53		1	2788.67		1	2804.38		1	2483.43		1	2733.79		1	2802.77		1	2543.3		1	2818.18		1	2670.29		1	2608.72		1	2657.11		1	2852.72		1	2506.43		1	2695.12		1	2792.59
2665.02		1	2811.28		1	2609.63		1	2788.71		1	2804.69		1	2483.45		1	2733.95		1	2802.83		1	2543.42		1	2818.21		1	2670.3		1	2608.73		1	2657.76		1	2852.73		1	2506.49		1	2695.87		1	2792.62
2665.03		1	2811.37		1	2609.91		1	2788.85		1	2804.73		1	2483.55		1	2733.97		1	2802.86		1	2543.48		1	2819.11		1	2670.62		1	2608.76		1	2657.8		1	2852.78		1	2506.59		1	2695.99		1	2792.92
2665.18		1	2811.55		1	2609.91		1	2788.93		1	2805.08		1	2483.57		1	2733.99		1	2802.97		1	2543.5		1	2819.13		1	2670.64		1	2608.79		1	2658.39		1	2852.85		1	2506.68		1	2696.23		1	2793.06
2665.51		1	2811.56		1	2609.92		1	2789.02		1	2805.31		1	2483.61		1	2734.08		1	2803.03		1	2543.54		1	2819.26		1	2670.78		1	2608.87		1	2659.02		1	2852.93		1	2506.76		1	2696.27		1	2793.34
2665.68		1	2811.57		1	2609.98		1	2789.03		1	2805.4		1	2483.65		1	2734.16		1	2803.13		1	2543.55		1	2819.49		1	2670.93		1	2609.1		1	2659.14		1	2852.98		1	2506.78		1	2696.32		1	2793.5
2665.85		1	2811.59		1	2610.01		1	2789.04		1	2805.5		1	2483.7		1	2734.26		1	2803.21		1	2543.56		1	2819.59		1	2671.15		1	2609.7		1	2659.15		1	2853.05		1	2506.81		1	2696.38		1	2793.52
2666.02		1	2811.62		1	2610.08		1	2789.1		1	2805.52		1	2483.7		1	2734.57		1	2803.59		1	2543.58		1	2819.69		1	2671.18		1	2609.71		1	2659.26		1	2853.25		1	2506.89		1	2696.51		1	2793.56
2666.24		1	2811.64		1	2610.09		1	2789.19		1	2805.79		1	2483.84		1	2734.73		1	2803.59		1	2543.86		1	2819.7		1	2671.26		1	2610.07		1	2659.27		1	2853.28		1	2506.97		1	2696.59		1	2793.8
2666.29		1	2812.11		1	2610.18		1	2789.24		1	2805.82		1	2483.87		1	2734.77		1	2803.78		1	2543.99		1	2819.76		1	2671.48		1	2610.08		1	2659.93		1	2853.37		1	2507.04		1	2696.6		1	2793.82
2666.4		1	2812.26		1	2610.18		1	2789.26		1	2805.84		1	2483.98		1	2734.82		1	2803.84		1	2544.01		1	2820.12		1	2671.7		1	2610.1		1	2660.08		1	2853.44		1	2507.09		1	2696.81		1	2793.85
2666.62		1	2812.3		1	2610.3		1	2789.38		1	2806		1	2484.02		1	2734.98		1	2803.89		1	2544.2		1	2820.4		1	2671.75		1	2610.27		1	2660.58		1	2853.57		1	2507.21		1	2697.11		1	2793.91
2666.68		1	2812.39		1	2610.37		1	2789.45		1	2806.06		1	2484.17		1	2734.98		1	2803.9		1	2544.24		1	2820.45		1	2671.81		1	2610.51		1	2660.67		1	2853.73		1	2507.32		1	2697.31		1	2794.05
2666.95		1	2812.42		1	2610.42		1	2789.63		1	2806.1		1	2484.38		1	2735.29		1	2804.04		1	2544.39		1	2820.46		1	2671.9		1	2610.54		1	2660.84		1	2853.75		1	2507.49		1	2697.64		1	2794.27
2667.18		1	2812.45		1	2610.49		1	2789.73		1	2806.15		1	2484.4		1	2735.56		1	2804.1		1	2544.46		1	2820.49		1	2671.94		1	2610.62		1	2660.9		1	2853.79		1	2507.5		1	2697.67		1	2794.49
2667.2		1	2812.48		1	2610.5		1	2789.75		1	2806.16		1	2484.47		1	2735.61		1	2804.26		1	2544.5		1	2820.72		1	2672.02		1	2610.69		1	2661.04		1	2853.93		1	2507.69		1	2697.77		1	2794.64
2667.5		1	2812.56		1	2610.59		1	2789.77		1	2806.28		1	2484.73		1	2735.62		1	2804.41		1	2544.6		1	2820.82		1	2672.02		1	2610.69		1	2661.18		1	2854.09		1	2507.72		1	2697.88		1	2794.93
2667.7		1	2812.86		1	2610.67		1	2790.01		1	2806.41		1	2485		1	2736.1		1	2804.5		1	2544.92		1	2821.14		1	2672.21		1	2610.71		1	2661.31		1	2854.22		1	2508.09		1	2698.15		1	2794.97
2668.01		1	2812.93		1	2610.67		1	2790.07		1	2806.49		1	2485.08		1	2736.15		1	2804.53		1	2544.95		1	2821.31		1	2672.32		1	2610.75		1	2661.52		1	2854.24		1	2508.36		1	2698.19		1	2795.03
2668.51		1	2813.09		1	2610.84		1	2790.22		1	2806.55		1	2485.25		1	2736.2		1	2804.55		1	2545.12		1	2821.37		1	2672.49		1	2610.82		1	2661.62		1	2854.37		1	2508.47		1	2698.71		1	2795.24
2668.61		1	2813.86		1	2610.9		1	2790.38		1	2806.63		1	2485.3		1	2736.49		1	2804.62		1	2545.14		1	2821.37		1	2672.53		1	2610.9		1	2662.13		1	2854.54		1	2508.53		1	2699.28		1	2795.25
2668.65		1	2813.88		1	2611.01		1	2790.49		1	2806.78		1	2485.33		1	2736.55		1	2804.63		1	2545.3		1	2821.83		1	2672.55		1	2610.94		1	2662.23		1	2854.64		1	2508.66		1	2699.31		1	2795.26
2668.79		1	2814.03		1	2611.09		1	2790.58		1	2806.84		1	2485.33		1	2736.56		1	2804.81		1	2545.56		1	2821.84		1	2672.61		1	2610.99		1	2662.36		1	2854.67		1	2508.67		1	2699.4		1	2795.41
2668.82		1	2814.33		1	2611.14		1	2790.67		1	2807.03		1	2485.43		1	2736.59		1	2804.88		1	2545.63		1	2822.08		1	2672.63		1	2611.01		1	2662.68		1	2854.72		1	2508.72		1	2699.71		1	2795.87
2669.03		1	2814.47		1	2611.27		1	2790.73		1	2807.05		1	2485.48		1	2736.66		1	2804.89		1	2545.72		1	2822.24		1	2672.63		1	2611.13		1	2662.73		1	2854.95		1	2508.77		1	2700.03		1	2795.92
2669.14		1	2814.6		1	2611.3		1	2790.84		1	2807.09		1	2485.49		1	2736.77		1	2804.93		1	2545.76		1	2822.36		1	2672.81		1	2611.21		1	2662.75		1	2855.08		1	2508.98		1	2700.09		1	2795.92
2669.21		1	2814.73		1	2611.39		1	2790.89		1	2807.18		1	2485.5		1	2737.11		1	2805.08		1	2545.78		1	2822.65		1	2672.89		1	2611.27		1	2662.82		1	2855.25		1	2509.22		1	2700.13		1	2796.16
2669.45		1	2814.81		1	2611.41		1	2791.06		1	2807.24		1	2485.6		1	2737.35		1	2805.11		1	2545.82		1	2822.85		1	2672.97		1	2611.3		1	2663.01		1	2855.47		1	2509.24		1	2700.18		1	2796.35
2669.5		1	2814.93		1	2611.43		1	2791.08		1	2807.39		1	2485.63		1	2737.49		1	2805.24		1	2545.92		1	2822.92		1	2673.06		1	2611.32		1	2663.08		1	2855.81		1	2509.4		1	2700.19		1	2796.38
2669.57		1	2814.97		1	2611.44		1	2791.08		1	2807.55		1	2485.85		1	2737.51		1	2805.32		1	2545.92		1	2823.07		1	2673.08		1	2611.36		1	2663.1		1	2855.96		1	2509.46		1	2700.32		1	2796.44
2669.94		1	2815.11		1	2611.46		1	2791.35		1	2807.77		1	2485.95		1	2737.55		1	2805.42		1	2545.93		1	2823.18		1	2673.15		1	2611.37		1	2663.27		1	2856.11		1	2509.47		1	2700.41		1	2796.54
2670.02		1	2815.32		1	2611.71		1	2791.67		1	2807.86		1	2485.97		1	2737.64		1	2805.45		1	2545.97		1	2823.24		1	2673.2		1	2611.45		1	2663.39		1	2856.16		1	2509.53		1	2700.41		1	2796.57
2670.13		1	2815.68		1	2611.78		1	2791.71		1	2808		1	2486.02		1	2737.86		1	2805.47		1	2546.02		1	2823.26		1	2673.21		1	2611.52		1	2663.45		1	2856.23		1	2509.58		1	2700.43		1	2796.86
2670.18		1	2815.79		1	2611.79		1	2791.71		1	2808.13		1	2486.09		1	2737.87		1	2805.63		1	2546.07		1	2823.36		1	2673.62		1	2611.58		1	2663.58		1	2856.29		1	2509.73		1	2701.1		1	2796.88
2670.36		1	2816.09		1	2611.98		1	2791.8		1	2808.17		1	2486.1		1	2737.96		1	2805.7		1	2546.18		1	2823.84		1	2673.86		1	2611.65		1	2663.6		1	2856.47		1	2509.85		1	2702.12		1	2797.03
2670.38		1	2816.31		1	2612.09		1	2791.82		1	2808.27		1	2486.17		1	2738.02		1	2805.81		1	2546.22		1	2823.88		1	2674.03		1	2611.71		1	2663.66		1	2856.48		1	2509.87		1	2702.12		1	2797.35
2670.59		1	2816.37		1	2612.1		1	2791.96		1	2808.37		1	2486.58		1	2738.09		1	2805.96		1	2546.57		1	2823.9		1	2674.23		1	2611.72		1	2663.74		1	2856.52		1	2509.96		1	2702.84		1	2797.36
2670.72		1	2816.5		1	2612.23		1	2791.97		1	2808.58		1	2486.71		1	2738.21		1	2806.23		1	2546.8		1	2824.01		1	2674.32		1	2611.77		1	2663.92		1	2856.52		1	2510.07		1	2702.84		1	2797.38
2670.98		1	2816.58		1	2612.37		1	2792.14		1	2808.72		1	2486.75		1	2738.27		1	2806.33		1	2546.85		1	2824.05		1	2674.33		1	2611.78		1	2664.03		1	2856.55		1	2510.26		1	2703		1	2797.44
2671.06		1	2816.79		1	2612.38		1	2792.34		1	2808.79		1	2487.12		1	2738.28		1	2806.57		1	2546.86		1	2824.07		1	2674.42		1	2611.91		1	2664.04		1	2856.68		1	2510.28		1	2703.1		1	2797.45
2671.86		1	2817.03		1	2612.55		1	2792.37		1	2808.99		1	2487.16		1	2738.46		1	2806.67		1	2547.05		1	2824.18		1	2674.54		1	2612.04		1	2664.06		1	2856.7		1	2510.33		1	2703.12		1	2797.49
2671.95		1	2817.04		1	2612.58		1	2792.37		1	2809.19		1	2487.3		1	2738.74		1	2806.69		1	2547.09		1	2824.37		1	2675.1		1	2612.16		1	2664.37		1	2856.75		1	2510.37		1	2703.15		1	2797.49
2672.1		1	2817.13		1	2612.63		1	2792.72		1	2809.24		1	2487.4		1	2738.75		1	2806.74		1	2547.13		1	2824.37		1	2675.12		1	2612.5		1	2664.44		1	2856.77		1	2510.52		1	2703.25		1	2797.49
2672.34		1	2817.32		1	2612.64		1	2792.72		1	2809.34		1	2487.41		1	2738.82		1	2806.79		1	2547.35		1	2824.48		1	2675.17		1	2612.7		1	2664.61		1	2856.84		1	2510.65		1	2703.32		1	2798.02
2672.65		1	2817.35		1	2612.8		1	2792.77		1	2809.38		1	2487.8		1	2738.86		1	2806.79		1	2547.39		1	2824.52		1	2675.28		1	2612.83		1	2664.63		1	2857.01		1	2510.79		1	2703.41		1	2798.03
2672.7		1	2817.36		1	2612.83		1	2792.87		1	2809.43		1	2487.8		1	2738.88		1	2806.87		1	2547.45		1	2824.59		1	2675.65		1	2612.86		1	2664.86		1	2857.17		1	2510.96		1	2703.42		1	2798.2
2672.75		1	2817.39		1	2612.87		1	2792.87		1	2809.46		1	2487.86		1	2738.95		1	2807.02		1	2547.49		1	2824.67		1	2675.67		1	2612.89		1	2664.9		1	2857.17		1	2510.98		1	2703.73		1	2798.37
2672.78		1	2817.47		1	2613		1	2792.98		1	2809.53		1	2487.92		1	2739.58		1	2807.14		1	2547.58		1	2824.89		1	2675.89		1	2613.03		1	2665.52		1	2857.27		1	2511.18		1	2703.91		1	2798.42
2673.08		1	2817.49		1	2613.04		1	2793.1		1	2809.54		1	2487.93		1	2739.61		1	2807.15		1	2547.62		1	2825.22		1	2676.02		1	2613.28		1	2665.6		1	2857.33		1	2511.25		1	2703.95		1	2798.48
2673.11		1	2818.08		1	2613.46		1	2793.14		1	2809.66		1	2487.94		1	2739.89		1	2807.24		1	2547.64		1	2825.44		1	2676.03		1	2613.32		1	2665.81		1	2857.47		1	2511.25		1	2704.2		1	2798.5
2673.49		1	2818.14		1	2613.5		1	2793.29		1	2809.77		1	2487.98		1	2739.96		1	2807.35		1	2547.78		1	2825.46		1	2676.12		1	2613.55		1	2665.89		1	2857.53		1	2511.29		1	2704.36		1	2798.59
2673.51		1	2818.37		1	2613.6		1	2793.31		1	2809.79		1	2488.02		1	2740.03		1	2807.36		1	2547.86		1	2825.61		1	2676.13		1	2613.55		1	2665.9		1	2857.55		1	2511.4		1	2704.5		1	2798.6
2673.6		1	2818.51		1	2613.65		1	2793.32		1	2809.86		1	2488.08		1	2740.17		1	2807.39		1	2547.95		1	2825.75		1	2676.2		1	2613.71		1	2665.91		1	2857.55		1	2511.41		1	2704.56		1	2798.65
2673.79		1	2818.51		1	2613.67		1	2793.44		1	2809.88		1	2488.17		1	2740.24		1	2807.56		1	2547.95		1	2826.13		1	2676.27		1	2613.91		1	2665.97		1	2857.79		1	2511.61		1	2704.61		1	2798.69
2673.79		1	2818.57		1	2613.74		1	2793.68		1	2809.95		1	2488.2		1	2740.29		1	2807.58		1	2547.98		1	2826.25		1	2676.39		1	2613.92		1	2666.18		1	2857.95		1	2511.8		1	2704.94		1	2798.74
2673.94		1	2818.95		1	2613.84		1	2793.72		1	2809.96		1	2488.36		1	2740.29		1	2807.6		1	2548		1	2826.5		1	2676.48		1	2613.99		1	2666.34		1	2858		1	2511.81		1	2704.97		1	2798.79
2673.94		1	2818.99		1	2613.99		1	2793.74		1	2810.04		1	2488.38		1	2740.58		1	2807.72		1	2548.06		1	2826.58		1	2676.56		1	2614.18		1	2666.4		1	2858.06		1	2512.18		1	2704.99		1	2799
2673.95		1	2819.01		1	2614.1		1	2793.78		1	2810.21		1	2488.51		1	2740.62		1	2807.78		1	2548.41		1	2826.6		1	2676.66		1	2614.22		1	2666.41		1	2858.09		1	2512.21		1	2705.02		1	2799.02
2674.17		1	2819.02		1	2614.21		1	2793.94		1	2810.24		1	2488.56		1	2740.63		1	2807.84		1	2548.46		1	2826.86		1	2676.84		1	2614.25		1	2666.44		1	2858.2		1	2512.22		1	2705.44		1	2799.08
2674.25		1	2819.05		1	2614.26		1	2794.02		1	2810.25		1	2488.59		1	2740.69		1	2807.87		1	2548.79		1	2827.03		1	2676.88		1	2614.29		1	2666.46		1	2858.25		1	2512.58		1	2705.62		1	2799.21
2674.4		1	2819.1		1	2614.35		1	2794.02		1	2810.34		1	2488.69		1	2740.7		1	2808.01		1	2548.8		1	2827.09		1	2677.01		1	2614.35		1	2666.47		1	2858.26		1	2512.8		1	2705.64		1	2799.36
2674.59		1	2819.11		1	2614.42		1	2794.04		1	2810.37		1	2488.81		1	2740.8		1	2808.6		1	2549.06		1	2827.27		1	2677.04		1	2614.64		1	2666.8		1	2858.27		1	2512.8		1	2705.72		1	2799.39
2674.66		1	2819.13		1	2614.44		1	2794.09		1	2810.72		1	2488.82		1	2741.04		1	2808.7		1	2549.06		1	2827.31		1	2677.23		1	2614.72		1	2666.81		1	2858.52		1	2512.9		1	2705.92		1	2799.44
2675.01		1	2819.19		1	2614.53		1	2794.1		1	2810.83		1	2488.96		1	2741.05		1	2808.73		1	2549.31		1	2827.32		1	2677.4		1	2614.74		1	2666.84		1	2858.59		1	2512.97		1	2705.96		1	2799.51
2675.26		1	2819.22		1	2614.77		1	2794.15		1	2810.88		1	2489.04		1	2741.16		1	2808.75		1	2549.34		1	2827.59		1	2677.47		1	2614.81		1	2667.24		1	2858.66		1	2513.16		1	2706.03		1	2799.58
2675.32		1	2819.25		1	2614.8		1	2794.61		1	2811		1	2489.08		1	2741.31		1	2808.79		1	2549.38		1	2827.72		1	2677.52		1	2614.92		1	2667.58		1	2858.84		1	2513.19		1	2706.39		1	2799.62
2675.53		1	2819.56		1	2614.85		1	2794.66		1	2811.04		1	2489.16		1	2741.57		1	2808.99		1	2549.42		1	2827.81		1	2677.56		1	2614.98		1	2667.67		1	2859.07		1	2513.22		1	2706.42		1	2799.65
2675.62		1	2819.62		1	2614.86		1	2794.69		1	2811.37		1	2489.22		1	2741.59		1	2809.05		1	2549.47		1	2827.98		1	2677.57		1	2615.08		1	2667.84		1	2859.07		1	2513.39		1	2706.45		1	2799.79
2675.74		1	2819.76		1	2614.89		1	2795.01		1	2811.48		1	2489.28		1	2741.61		1	2809.17		1	2549.63		1	2827.99		1	2677.72		1	2615.14		1	2667.87		1	2859.17		1	2513.4		1	2706.49		1	2800.02
2675.86		1	2819.76		1	2614.95		1	2795.1		1	2811.51		1	2489.37		1	2741.63		1	2809.36		1	2549.68		1	2828.11		1	2677.78		1	2615.17		1	2667.94		1	2859.32		1	2513.53		1	2706.74		1	2800.47
2676.14		1	2819.92		1	2614.95		1	2795.24		1	2811.64		1	2489.44		1	2741.67		1	2809.59		1	2549.81		1	2828.26		1	2678.06		1	2615.21		1	2667.95		1	2859.32		1	2513.56		1	2706.84		1	2800.63
2676.19		1	2820.06		1	2614.97		1	2795.32		1	2811.69		1	2489.48		1	2741.74		1	2809.73		1	2549.86		1	2828.3		1	2678.23		1	2615.3		1	2668.18		1	2859.32		1	2513.76		1	2707.12		1	2800.71
2676.34		1	2820.13		1	2615		1	2795.44		1	2811.78		1	2489.65		1	2742.08		1	2809.8		1	2549.89		1	2828.31		1	2678.32		1	2615.52		1	2668.37		1	2859.34		1	2513.79		1	2707.13		1	2800.73
2676.38		1	2820.38		1	2615.03		1	2795.49		1	2811.84		1	2489.76		1	2742.1		1	2809.83		1	2549.89		1	2828.45		1	2678.38		1	2615.56		1	2668.78		1	2859.34		1	2513.95		1	2707.45		1	2800.85
2676.46		1	2820.38		1	2615.11		1	2795.5		1	2811.84		1	2489.79		1	2742.11		1	2809.86		1	2549.92		1	2828.62		1	2678.58		1	2615.57		1	2668.88		1	2859.38		1	2514.24		1	2707.51		1	2800.96
2676.94		1	2820.76		1	2615.12		1	2795.58		1	2812.03		1	2489.85		1	2742.22		1	2810.05		1	2549.95		1	2828.67		1	2678.83		1	2615.6		1	2668.91		1	2859.49		1	2514.36		1	2707.57		1	2801.28
2677.18		1	2820.97		1	2615.24		1	2795.72		1	2812.03		1	2489.91		1	2742.52		1	2810.12		1	2550.39		1	2828.85		1	2679.31		1	2615.91		1	2668.95		1	2859.57		1	2514.41		1	2707.62		1	2801.33
2677.31		1	2821.05		1	2615.32		1	2795.77		1	2812.07		1	2490.16		1	2742.59		1	2810.14		1	2550.44		1	2828.9		1	2679.37		1	2616		1	2669.04		1	2859.71		1	2514.85		1	2707.62		1	2801.37
2677.77		1	2821.06		1	2615.33		1	2795.8		1	2812.13		1	2490.17		1	2742.6		1	2810.17		1	2550.46		1	2828.93		1	2679.4		1	2616.07		1	2669.15		1	2859.78		1	2514.92		1	2707.81		1	2801.41
2677.81		1	2821.15		1	2615.36		1	2795.92		1	2812.24		1	2490.18		1	2742.6		1	2810.17		1	2550.55		1	2829.15		1	2679.44		1	2616.23		1	2669.23		1	2859.8		1	2514.93		1	2708.03		1	2801.49
2677.96		1	2821.22		1	2615.36		1	2796.06		1	2812.25		1	2490.22		1	2742.61		1	2810.24		1	2550.58		1	2829.29		1	2679.55		1	2616.31		1	2669.28		1	2859.82		1	2514.97		1	2708.21		1	2801.55
2678.08		1	2821.26		1	2615.66		1	2796.26		1	2812.36		1	2490.63		1	2742.61		1	2810.25		1	2550.93		1	2829.37		1	2679.84		1	2616.35		1	2669.34		1	2859.84		1	2514.99		1	2708.3		1	2801.58
2678.24		1	2821.38		1	2615.71		1	2796.41		1	2812.42		1	2491.02		1	2742.7		1	2810.36		1	2550.95		1	2829.47		1	2679.85		1	2616.43		1	2669.44		1	2859.9		1	2514.99		1	2708.38		1	2801.66
2678.39		1	2821.44		1	2615.84		1	2796.43		1	2812.52		1	2491.05		1	2742.74		1	2810.44		1	2551.03		1	2829.5		1	2679.95		1	2616.7		1	2669.46		1	2859.92		1	2515.05		1	2708.45		1	2801.79
2678.6		1	2821.64		1	2615.97		1	2796.69		1	2812.63		1	2491.13		1	2742.85		1	2810.45		1	2551.17		1	2829.93		1	2679.99		1	2616.72		1	2669.46		1	2859.99		1	2515.05		1	2708.49		1	2801.91
2678.78		1	2821.81		1	2616.02		1	2796.93		1	2812.63		1	2491.23		1	2742.86		1	2810.48		1	2551.19		1	2830.09		1	2680		1	2616.76		1	2669.48		1	2860.14		1	2515.09		1	2708.77		1	2802.01
2678.79		1	2821.83		1	2616.3		1	2796.94		1	2812.68		1	2491.25		1	2742.9		1	2810.5		1	2551.52		1	2830.22		1	2680.21		1	2616.87		1	2669.49		1	2860.26		1	2515.11		1	2709.08		1	2802.17
2678.9		1	2821.84		1	2616.3		1	2796.98		1	2812.71		1	2491.42		1	2742.91		1	2810.54		1	2551.53		1	2830.23		1	2680.27		1	2616.88		1	2669.86		1	2860.32		1	2515.21		1	2709.27		1	2802.18
2678.93		1	2821.97		1	2616.45		1	2797.02		1	2812.8		1	2491.47		1	2743.09		1	2810.65		1	2551.59		1	2830.3		1	2680.35		1	2617.15		1	2669.87		1	2860.32		1	2515.21		1	2709.48		1	2802.45
2678.93		1	2821.99		1	2616.64		1	2797.21		1	2812.8		1	2491.48		1	2743.12		1	2811.01		1	2551.6		1	2830.34		1	2680.45		1	2617.17		1	2669.97		1	2860.54		1	2515.22		1	2709.88		1	2802.46
2679.02		1	2822.05		1	2616.65		1	2797.26		1	2812.83		1	2491.55		1	2743.2		1	2811.07		1	2551.62		1	2830.42		1	2680.9		1	2617.24		1	2670.04		1	2860.6		1	2515.28		1	2710.12		1	2802.47
2679.05		1	2822.05		1	2616.7		1	2797.35		1	2813.17		1	2491.7		1	2743.32		1	2811.07		1	2551.65		1	2830.61		1	2680.99		1	2617.27		1	2670.36		1	2860.64		1	2515.34		1	2710.26		1	2802.49
2679.08		1	2822.08		1	2616.75		1	2797.42		1	2813.28		1	2491.9		1	2743.73		1	2811.17		1	2551.72		1	2830.71		1	2681.16		1	2617.38		1	2670.45		1	2860.67		1	2515.35		1	2710.34		1	2802.62
2679.33		1	2822.14		1	2616.76		1	2797.51		1	2813.41		1	2492.11		1	2743.81		1	2811.25		1	2551.95		1	2830.72		1	2681.24		1	2617.46		1	2670.56		1	2860.72		1	2515.46		1	2710.37		1	2802.94
2679.73		1	2822.23		1	2616.84		1	2797.58		1	2813.41		1	2492.47		1	2743.83		1	2811.44		1	2552		1	2831.13		1	2681.31		1	2617.46		1	2670.79		1	2860.93		1	2515.46		1	2710.79		1	2803
2680.08		1	2822.27		1	2617.13		1	2797.72		1	2813.43		1	2492.5		1	2744.16		1	2811.77		1	2552.04		1	2831.25		1	2681.31		1	2617.49		1	2670.97		1	2860.97		1	2515.84		1	2711.06		1	2803.02
2680.13		1	2822.33		1	2617.24		1	2797.91		1	2813.64		1	2492.64		1	2744.25		1	2811.77		1	2552.1		1	2831.36		1	2681.57		1	2617.63		1	2671.01		1	2861.01		1	2516.02		1	2711.09		1	2803.07
2680.14		1	2822.36		1	2617.27		1	2797.99		1	2813.66		1	2492.64		1	2744.27		1	2811.85		1	2552.12		1	2831.45		1	2681.6		1	2617.79		1	2671.16		1	2861.01		1	2516.09		1	2711.17		1	2803.09
2680.29		1	2822.41		1	2617.47		1	2798.12		1	2813.71		1	2492.72		1	2744.48		1	2811.86		1	2552.13		1	2831.48		1	2681.61		1	2617.89		1	2671.16		1	2861.04		1	2516.24		1	2711.18		1	2803.12
2680.34		1	2822.47		1	2617.49		1	2798.24		1	2813.8		1	2493.04		1	2744.62		1	2811.96		1	2552.16		1	2831.63		1	2681.93		1	2617.99		1	2671.68		1	2861.52		1	2516.4		1	2711.35		1	2803.16
2680.49		1	2822.71		1	2617.53		1	2798.26		1	2813.93		1	2493.16		1	2744.76		1	2811.97		1	2552.18		1	2831.64		1	2681.96		1	2618.36		1	2671.73		1	2861.57		1	2516.43		1	2711.44		1	2803.21
2680.76		1	2822.71		1	2617.55		1	2798.35		1	2813.96		1	2493.18		1	2744.77		1	2811.99		1	2552.25		1	2831.78		1	2682.15		1	2618.37		1	2671.74		1	2861.6		1	2516.48		1	2711.48		1	2803.29
2680.82		1	2822.8		1	2617.57		1	2798.52		1	2813.98		1	2493.21		1	2744.79		1	2812.04		1	2552.52		1	2831.92		1	2682.16		1	2618.49		1	2671.76		1	2861.61		1	2516.61		1	2711.48		1	2803.29
2681.02		1	2822.82		1	2617.64		1	2798.68		1	2814		1	2493.44		1	2744.85		1	2812.08		1	2552.54		1	2831.99		1	2682.34		1	2618.52		1	2671.79		1	2861.65		1	2516.87		1	2711.68		1	2803.58
2681.14		1	2823.1		1	2617.68		1	2798.87		1	2814.06		1	2493.5		1	2745.25		1	2812.21		1	2552.59		1	2832.13		1	2682.66		1	2618.55		1	2671.84		1	2861.73		1	2517.09		1	2711.89		1	2803.86
2681.41		1	2823.31		1	2618.12		1	2798.89		1	2814.07		1	2493.58		1	2745.34		1	2812.29		1	2552.67		1	2832.2		1	2682.75		1	2618.6		1	2671.89		1	2861.74		1	2517.13		1	2711.94		1	2803.92
2681.42		1	2823.5		1	2618.28		1	2798.96		1	2814.29		1	2493.7		1	2745.38		1	2812.3		1	2552.82		1	2832.2		1	2682.98		1	2618.65		1	2672.01		1	2861.75		1	2517.49		1	2712.05		1	2803.96
2681.42		1	2823.67		1	2618.34		1	2799.01		1	2814.32		1	2494.09		1	2745.39		1	2812.34		1	2552.95		1	2832.46		1	2683.23		1	2618.66		1	2672.16		1	2862.09		1	2517.49		1	2712.39		1	2804.01
2681.44		1	2823.81		1	2618.43		1	2799.06		1	2814.33		1	2494.11		1	2745.71		1	2812.37		1	2553.06		1	2832.52		1	2683.32		1	2618.75		1	2672.5		1	2862.16		1	2517.53		1	2712.64		1	2804.02
2681.81		1	2823.87		1	2618.45		1	2799.1		1	2814.33		1	2494.47		1	2745.72		1	2812.38		1	2553.23		1	2832.64		1	2683.33		1	2618.98		1	2672.57		1	2862.19		1	2517.53		1	2712.75		1	2804.13
2681.98		1	2824.05		1	2618.82		1	2799.17		1	2814.46		1	2494.58		1	2745.77		1	2812.57		1	2553.24		1	2832.84		1	2683.35		1	2619.02		1	2672.84		1	2862.25		1	2517.56		1	2712.81		1	2804.13
2682.09		1	2824.25		1	2618.82		1	2799.36		1	2814.49		1	2494.6		1	2745.96		1	2812.6		1	2553.26		1	2833.01		1	2683.37		1	2619.14		1	2672.89		1	2862.27		1	2517.7		1	2712.86		1	2804.13
2682.31		1	2824.38		1	2618.85		1	2799.39		1	2814.59		1	2494.68		1	2746.17		1	2812.73		1	2553.26		1	2833.07		1	2683.62		1	2619.14		1	2672.91		1	2862.41		1	2517.84		1	2713.23		1	2804.14
2682.32		1	2824.38		1	2618.87		1	2799.41		1	2814.64		1	2494.69		1	2746.3		1	2812.8		1	2553.31		1	2833.4		1	2683.65		1	2619.26		1	2672.94		1	2862.46		1	2517.94		1	2713.27		1	2804.3
2682.46		1	2824.65		1	2619.01		1	2799.41		1	2814.71		1	2494.69		1	2746.3		1	2813.05		1	2553.37		1	2833.41		1	2683.81		1	2619.32		1	2673.05		1	2862.48		1	2518.04		1	2713.28		1	2804.3
2682.75		1	2824.8		1	2619.06		1	2799.95		1	2814.75		1	2494.73		1	2746.33		1	2813.08		1	2553.43		1	2833.46		1	2683.93		1	2619.4		1	2673.48		1	2862.62		1	2518.1		1	2713.31		1	2804.32
2682.85		1	2825.01		1	2619.12		1	2799.96		1	2815.1		1	2494.87		1	2746.38		1	2813.2		1	2553.54		1	2833.56		1	2684.28		1	2619.46		1	2673.52		1	2862.69		1	2518.17		1	2713.43		1	2804.35
2683.01		1	2825.08		1	2619.18		1	2800.01		1	2815.31		1	2494.93		1	2746.41		1	2813.32		1	2553.55		1	2833.59		1	2684.38		1	2619.5		1	2673.59		1	2862.8		1	2518.18		1	2713.44		1	2804.38
2683.02		1	2825.35		1	2619.23		1	2800.01		1	2815.34		1	2495.01		1	2746.53		1	2813.37		1	2553.75		1	2833.66		1	2684.49		1	2619.52		1	2673.76		1	2863.16		1	2518.18		1	2713.56		1	2804.88
2683.48		1	2825.38		1	2619.32		1	2800.02		1	2815.52		1	2495.2		1	2746.79		1	2813.58		1	2554.05		1	2833.81		1	2684.71		1	2619.57		1	2673.77		1	2863.29		1	2518.23		1	2713.58		1	2805.01
2683.72		1	2825.54		1	2619.51		1	2800.02		1	2815.73		1	2495.54		1	2746.99		1	2813.65		1	2554.15		1	2833.87		1	2684.82		1	2619.64		1	2673.78		1	2863.34		1	2518.34		1	2713.6		1	2805.07
2683.76		1	2825.6		1	2619.54		1	2800.05		1	2815.73		1	2495.59		1	2747.02		1	2813.78		1	2554.28		1	2833.91		1	2685		1	2619.78		1	2673.8		1	2863.88		1	2518.35		1	2713.6		1	2805.3
2684.16		1	2825.67		1	2619.72		1	2800.12		1	2815.94		1	2495.63		1	2747.15		1	2813.86		1	2554.29		1	2833.94		1	2685.41		1	2619.89		1	2674.02		1	2863.89		1	2518.38		1	2713.65		1	2805.54
2684.33		1	2825.79		1	2619.75		1	2800.17		1	2816.02		1	2495.64		1	2747.27		1	2813.88		1	2554.33		1	2834.08		1	2685.62		1	2620		1	2674.28		1	2863.91		1	2518.69		1	2713.89		1	2805.62
2684.38		1	2825.83		1	2619.99		1	2800.21		1	2816.07		1	2495.77		1	2747.31		1	2813.96		1	2554.4		1	2834.13		1	2685.67		1	2620.03		1	2674.51		1	2864		1	2518.74		1	2714.23		1	2805.75
2684.49		1	2825.92		1	2620.27		1	2800.25		1	2816.12		1	2495.91		1	2747.32		1	2814.06		1	2554.51		1	2834.21		1	2685.76		1	2620.03		1	2674.52		1	2864.15		1	2518.74		1	2714.77		1	2805.76
2684.74		1	2826.19		1	2620.31		1	2800.25		1	2816.17		1	2496.01		1	2747.45		1	2814.26		1	2554.65		1	2834.21		1	2686.11		1	2620.09		1	2674.52		1	2864.3		1	2518.76		1	2714.87		1	2805.86
2684.78		1	2826.27		1	2620.32		1	2800.28		1	2816.32		1	2496.26		1	2747.67		1	2814.35		1	2554.75		1	2834.35		1	2686.34		1	2620.11		1	2674.67		1	2864.31		1	2518.88		1	2714.87		1	2806.03
2685.01		1	2826.54		1	2620.44		1	2800.32		1	2816.36		1	2496.26		1	2747.71		1	2814.63		1	2554.85		1	2834.36		1	2686.51		1	2620.21		1	2674.69		1	2864.39		1	2519.01		1	2714.89		1	2806.32
2685.16		1	2826.66		1	2620.59		1	2800.34		1	2816.4		1	2496.35		1	2747.79		1	2814.67		1	2554.88		1	2834.41		1	2686.62		1	2620.23		1	2674.71		1	2864.4		1	2519.02		1	2715.07		1	2806.34
2685.37		1	2826.69		1	2620.7		1	2800.35		1	2816.41		1	2496.39		1	2747.8		1	2814.73		1	2554.91		1	2834.43		1	2686.72		1	2620.4		1	2675.06		1	2864.42		1	2519.1		1	2715.39		1	2806.49
2685.4		1	2826.79		1	2620.77		1	2800.36		1	2816.84		1	2496.4		1	2747.83		1	2815.03		1	2555.09		1	2834.81		1	2686.78		1	2620.45		1	2675.3		1	2864.78		1	2519.11		1	2715.5		1	2806.59
2685.41		1	2826.86		1	2620.82		1	2800.47		1	2816.9		1	2496.44		1	2747.9		1	2815.23		1	2555.16		1	2834.93		1	2686.79		1	2620.52		1	2675.32		1	2864.83		1	2519.15		1	2715.51		1	2806.66
2685.45		1	2826.88		1	2620.84		1	2800.54		1	2817.01		1	2496.47		1	2747.97		1	2815.29		1	2555.5		1	2835.21		1	2687.32		1	2620.53		1	2675.42		1	2864.91		1	2519.19		1	2715.56		1	2806.79
2685.64		1	2826.93		1	2620.87		1	2800.66		1	2817.22		1	2496.47		1	2747.97		1	2815.48		1	2555.56		1	2835.29		1	2687.43		1	2620.65		1	2675.51		1	2865.02		1	2519.49		1	2715.59		1	2807.44
2685.64		1	2826.97		1	2620.93		1	2800.67		1	2817.36		1	2496.51		1	2748.02		1	2815.49		1	2555.67		1	2835.36		1	2687.52		1	2620.81		1	2675.64		1	2865.2		1	2519.49		1	2715.62		1	2807.5
2685.72		1	2827.03		1	2621.19		1	2800.77		1	2817.39		1	2496.54		1	2748.18		1	2815.64		1	2555.7		1	2835.48		1	2687.58		1	2621.32		1	2675.75		1	2865.22		1	2519.59		1	2715.64		1	2807.52
2685.73		1	2827.26		1	2621.2		1	2800.84		1	2817.47		1	2496.57		1	2748.2		1	2815.74		1	2555.72		1	2835.53		1	2687.6		1	2621.32		1	2675.76		1	2865.35		1	2519.6		1	2715.83		1	2807.57
2685.9		1	2827.36		1	2621.21		1	2800.91		1	2817.59		1	2496.68		1	2748.49		1	2815.86		1	2555.8		1	2835.89		1	2687.61		1	2621.33		1	2675.89		1	2865.48		1	2519.62		1	2716.09		1	2807.68
2686.21		1	2827.43		1	2621.44		1	2800.96		1	2817.63		1	2496.71		1	2748.5		1	2815.92		1	2555.8		1	2836.21		1	2687.69		1	2621.34		1	2675.94		1	2865.5		1	2519.91		1	2716.11		1	2807.69
2686.36		1	2827.81		1	2621.49		1	2801.13		1	2817.7		1	2497.18		1	2748.71		1	2815.99		1	2555.98		1	2836.27		1	2687.78		1	2621.42		1	2676.07		1	2865.53		1	2519.91		1	2716.34		1	2808.2
2686.46		1	2827.83		1	2621.51		1	2801.2		1	2817.74		1	2497.23		1	2748.87		1	2816.03		1	2556.02		1	2836.57		1	2688.06		1	2621.47		1	2676.08		1	2865.65		1	2519.99		1	2716.67		1	2808.24
2686.58		1	2827.97		1	2621.53		1	2801.2		1	2817.85		1	2497.27		1	2748.89		1	2816.05		1	2556.14		1	2836.62		1	2688.13		1	2621.67		1	2676.1		1	2865.69		1	2520.03		1	2716.69		1	2808.26
2686.75		1	2828.07		1	2621.53		1	2801.22		1	2817.88		1	2497.29		1	2748.9		1	2816.17		1	2556.3		1	2836.65		1	2688.15		1	2621.68		1	2676.12		1	2865.76		1	2520.19		1	2716.7		1	2808.4
2686.93		1	2828.19		1	2621.55		1	2801.45		1	2817.97		1	2497.38		1	2749		1	2816.18		1	2556.59		1	2836.74		1	2688.2		1	2621.75		1	2676.13		1	2865.85		1	2520.23		1	2716.75		1	2808.52
2686.99		1	2828.4		1	2621.57		1	2801.51		1	2818.09		1	2497.44		1	2749.17		1	2816.26		1	2556.61		1	2836.81		1	2688.27		1	2621.79		1	2676.41		1	2865.89		1	2520.23		1	2716.82		1	2808.56
2686.99		1	2828.53		1	2621.6		1	2801.61		1	2818.11		1	2497.61		1	2749.41		1	2816.27		1	2556.64		1	2836.89		1	2688.33		1	2621.82		1	2676.45		1	2865.97		1	2520.29		1	2716.88		1	2808.74
2687.45		1	2828.55		1	2621.69		1	2801.82		1	2818.11		1	2497.62		1	2749.54		1	2816.38		1	2556.65		1	2836.92		1	2688.34		1	2621.92		1	2676.78		1	2866.35		1	2520.46		1	2716.92		1	2808.75
2687.47		1	2828.66		1	2621.78		1	2801.82		1	2818.12		1	2497.7		1	2749.66		1	2816.48		1	2556.79		1	2837.23		1	2688.74		1	2621.97		1	2676.86		1	2866.43		1	2520.61		1	2717.06		1	2808.75
2688.24		1	2828.85		1	2621.9		1	2801.89		1	2818.13		1	2497.74		1	2749.7		1	2816.52		1	2557.06		1	2837.56		1	2688.86		1	2622.11		1	2676.94		1	2866.46		1	2520.62		1	2717.11		1	2808.81
2688.34		1	2828.86		1	2621.93		1	2802		1	2818.18		1	2497.91		1	2749.78		1	2816.65		1	2557.1		1	2837.56		1	2688.92		1	2622.35		1	2676.97		1	2866.54		1	2520.71		1	2717.11		1	2808.86
2688.56		1	2829.16		1	2622.05		1	2802.05		1	2818.19		1	2497.96		1	2749.84		1	2816.93		1	2557.15		1	2837.58		1	2688.97		1	2622.5		1	2677.05		1	2866.64		1	2520.76		1	2717.36		1	2809.03
2688.98		1	2829.3		1	2622.06		1	2802.16		1	2818.19		1	2497.99		1	2749.85		1	2816.94		1	2557.31		1	2837.68		1	2689.11		1	2622.51		1	2677.08		1	2866.68		1	2520.91		1	2717.45		1	2809.14
2689.28		1	2829.48		1	2622.19		1	2802.17		1	2818.29		1	2498.04		1	2750.22		1	2817.02		1	2557.37		1	2837.71		1	2689.34		1	2622.54		1	2677.16		1	2866.69		1	2520.93		1	2717.47		1	2809.2
2689.31		1	2829.51		1	2622.21		1	2802.18		1	2818.33		1	2498.25		1	2750.76		1	2817.09		1	2557.39		1	2837.95		1	2689.35		1	2622.56		1	2677.35		1	2866.78		1	2521.04		1	2717.48		1	2809.27
2689.31		1	2829.86		1	2622.21		1	2802.25		1	2818.35		1	2498.48		1	2750.81		1	2817.14		1	2557.5		1	2837.99		1	2689.36		1	2622.63		1	2677.42		1	2866.92		1	2521.25		1	2717.65		1	2809.34
2689.58		1	2829.89		1	2622.22		1	2802.26		1	2818.61		1	2498.94		1	2751		1	2817.18		1	2557.54		1	2838.11		1	2689.43		1	2622.7		1	2677.64		1	2866.94		1	2521.38		1	2717.67		1	2809.34
2689.82		1	2829.89		1	2622.25		1	2802.37		1	2818.69		1	2498.99		1	2751		1	2817.26		1	2557.89		1	2838.2		1	2689.5		1	2622.73		1	2677.7		1	2866.94		1	2521.38		1	2717.71		1	2809.41
2689.87		1	2829.93		1	2622.27		1	2802.53		1	2818.83		1	2499.13		1	2751.06		1	2817.29		1	2557.91		1	2838.22		1	2689.5		1	2622.84		1	2677.93		1	2866.97		1	2521.46		1	2718.19		1	2809.44
2689.92		1	2830.02		1	2622.31		1	2802.63		1	2818.92		1	2499.23		1	2751.12		1	2817.35		1	2558.23		1	2838.53		1	2689.54		1	2622.94		1	2678.04		1	2867		1	2521.51		1	2718.29		1	2809.49
2689.99		1	2830.02		1	2622.35		1	2802.65		1	2818.93		1	2499.44		1	2751.14		1	2817.51		1	2558.24		1	2838.6		1	2689.72		1	2623.04		1	2678.29		1	2867.18		1	2521.67		1	2718.38		1	2809.64
2690.72		1	2830.02		1	2622.4		1	2802.75		1	2818.94		1	2499.54		1	2751.18		1	2817.9		1	2558.37		1	2838.73		1	2689.74		1	2623.07		1	2678.46		1	2867.37		1	2521.69		1	2718.85		1	2809.65
2690.79		1	2830.13		1	2622.46		1	2802.78		1	2818.96		1	2499.62		1	2751.25		1	2817.97		1	2558.46		1	2838.77		1	2689.87		1	2623.14		1	2678.48		1	2867.49		1	2521.87		1	2718.95		1	2809.67
2691.03		1	2830.26		1	2622.59		1	2802.83		1	2819.09		1	2499.72		1	2751.28		1	2818.32		1	2558.49		1	2838.77		1	2689.97		1	2623.26		1	2678.52		1	2867.59		1	2521.96		1	2719.11		1	2809.74
2691.06		1	2830.35		1	2622.69		1	2802.88		1	2819.25		1	2499.75		1	2751.36		1	2818.43		1	2558.5		1	2838.8		1	2690.01		1	2623.27		1	2678.69		1	2867.63		1	2521.97		1	2719.19		1	2810.08
2691.1		1	2830.83		1	2622.69		1	2803.06		1	2819.33		1	2499.75		1	2751.38		1	2818.54		1	2558.85		1	2838.85		1	2690.39		1	2623.31		1	2678.71		1	2867.68		1	2522.08		1	2719.3		1	2810.14
2691.14		1	2830.88		1	2622.82		1	2803.23		1	2819.47		1	2499.85		1	2751.6		1	2818.64		1	2558.86		1	2838.89		1	2690.42		1	2623.32		1	2678.79		1	2867.71		1	2522.11		1	2719.5		1	2810.4
2691.45		1	2830.9		1	2622.82		1	2803.46		1	2819.6		1	2499.98		1	2751.63		1	2818.86		1	2558.94		1	2839.02		1	2690.48		1	2623.33		1	2678.8		1	2867.9		1	2522.2		1	2719.6		1	2810.68
2691.51		1	2831.54		1	2622.83		1	2803.48		1	2819.6		1	2500.03		1	2751.72		1	2818.98		1	2559.11		1	2839.37		1	2690.65		1	2623.48		1	2678.85		1	2867.95		1	2522.27		1	2719.88		1	2810.84
2691.56		1	2831.76		1	2622.87		1	2803.53		1	2819.67		1	2500.04		1	2752.23		1	2819		1	2559.38		1	2839.64		1	2690.96		1	2623.48		1	2679.13		1	2868.03		1	2522.29		1	2720.14		1	2810.84
2691.81		1	2831.79		1	2622.97		1	2803.54		1	2819.67		1	2500.27		1	2752.25		1	2819.05		1	2559.46		1	2839.65		1	2691.17		1	2623.73		1	2679.49		1	2868.07		1	2522.43		1	2720.25		1	2810.98
2691.81		1	2831.84		1	2623.02		1	2803.55		1	2819.74		1	2500.28		1	2752.27		1	2819.22		1	2559.47		1	2839.68		1	2691.38		1	2623.74		1	2679.78		1	2868.22		1	2522.66		1	2720.28		1	2811.03
2692.22		1	2831.98		1	2623.02		1	2803.66		1	2819.81		1	2500.44		1	2752.51		1	2819.23		1	2559.5		1	2839.7		1	2691.58		1	2623.77		1	2679.83		1	2868.24		1	2522.66		1	2720.34		1	2811.15
2692.31		1	2832		1	2623.02		1	2803.66		1	2819.83		1	2500.51		1	2752.54		1	2819.35		1	2559.56		1	2839.77		1	2691.68		1	2623.79		1	2679.98		1	2868.27		1	2522.83		1	2720.36		1	2811.24
2692.83		1	2832.06		1	2623.14		1	2803.86		1	2819.96		1	2500.54		1	2752.61		1	2819.37		1	2559.66		1	2839.84		1	2691.76		1	2623.82		1	2680.03		1	2868.36		1	2522.84		1	2720.38		1	2811.25
2693.02		1	2832.18		1	2623.18		1	2803.87		1	2820		1	2500.6		1	2752.68		1	2819.43		1	2559.68		1	2839.85		1	2691.89		1	2623.88		1	2680.11		1	2868.52		1	2522.87		1	2720.66		1	2811.84
2693.4		1	2832.19		1	2623.23		1	2803.9		1	2820		1	2500.68		1	2752.76		1	2819.52		1	2559.72		1	2839.95		1	2691.96		1	2623.93		1	2680.17		1	2868.58		1	2522.87		1	2720.67		1	2811.89
2693.68		1	2832.27		1	2623.32		1	2804.15		1	2820.09		1	2500.94		1	2752.96		1	2819.53		1	2559.82		1	2840.09		1	2692.09		1	2624.01		1	2680.18		1	2868.65		1	2522.9		1	2720.99		1	2811.9
2693.7		1	2832.27		1	2623.59		1	2804.29		1	2820.32		1	2500.96		1	2753.13		1	2819.58		1	2559.85		1	2840.3		1	2692.13		1	2624.25		1	2680.3		1	2868.71		1	2523.04		1	2721.52		1	2812.03
2693.88		1	2832.38		1	2623.67		1	2804.36		1	2820.33		1	2501.07		1	2753.27		1	2819.71		1	2559.94		1	2840.58		1	2692.29		1	2624.42		1	2680.34		1	2868.79		1	2523.08		1	2721.56		1	2812.11
2693.95		1	2832.72		1	2623.68		1	2804.42		1	2820.35		1	2501.11		1	2753.4		1	2819.85		1	2559.95		1	2840.66		1	2692.48		1	2624.45		1	2680.4		1	2868.97		1	2523.1		1	2721.68		1	2812.15
2694.26		1	2832.75		1	2623.78		1	2804.86		1	2820.36		1	2501.61		1	2753.41		1	2819.87		1	2560.1		1	2840.69		1	2692.53		1	2624.46		1	2680.7		1	2869.01		1	2523.11		1	2722.34		1	2812.16
2694.47		1	2833.09		1	2624.04		1	2804.89		1	2820.39		1	2501.63		1	2753.53		1	2819.95		1	2560.1		1	2840.76		1	2692.75		1	2624.53		1	2680.72		1	2869.02		1	2523.24		1	2722.35		1	2812.33
2694.75		1	2833.31		1	2624.06		1	2804.94		1	2820.47		1	2501.64		1	2753.64		1	2820		1	2560.14		1	2840.76		1	2692.77		1	2624.59		1	2680.85		1	2869.07		1	2523.57		1	2722.36		1	2812.38
2694.77		1	2833.32		1	2624.07		1	2805.13		1	2820.5		1	2501.8		1	2753.68		1	2820.02		1	2560.23		1	2841.14		1	2692.9		1	2624.59		1	2680.87		1	2869.08		1	2523.62		1	2722.66		1	2812.5
2694.8		1	2833.54		1	2624.08		1	2805.21		1	2820.61		1	2501.84		1	2753.7		1	2820.05		1	2560.31		1	2841.21		1	2693.07		1	2624.63		1	2681.14		1	2869.33		1	2523.88		1	2722.68		1	2812.56
2694.85		1	2833.64		1	2624.13		1	2805.25		1	2820.64		1	2502.01		1	2753.75		1	2820.09		1	2560.33		1	2841.25		1	2693.08		1	2624.74		1	2681.43		1	2869.38		1	2523.9		1	2723.13		1	2812.61
2695		1	2833.73		1	2624.15		1	2805.3		1	2820.75		1	2502.18		1	2753.93		1	2820.31		1	2560.35		1	2841.27		1	2693.12		1	2624.75		1	2681.49		1	2869.41		1	2524.01		1	2723.32		1	2812.68
2695.09		1	2833.86		1	2624.19		1	2805.31		1	2820.88		1	2502.23		1	2754.01		1	2820.33		1	2560.46		1	2841.33		1	2693.29		1	2624.79		1	2681.61		1	2869.54		1	2524.03		1	2723.63		1	2812.73
2695.42		1	2833.99		1	2624.2		1	2805.31		1	2820.9		1	2502.31		1	2754.18		1	2820.51		1	2560.51		1	2841.35		1	2693.3		1	2624.81		1	2681.66		1	2869.78		1	2524.15		1	2723.86		1	2812.74
2695.42		1	2834.13		1	2624.26		1	2805.31		1	2821.18		1	2502.58		1	2754.24		1	2820.53		1	2560.59		1	2841.37		1	2693.44		1	2624.81		1	2681.84		1	2869.81		1	2524.33		1	2724.01		1	2812.76
2695.45		1	2834.17		1	2624.28		1	2805.39		1	2821.23		1	2502.71		1	2754.39		1	2820.61		1	2560.62		1	2841.42		1	2693.47		1	2624.88		1	2681.9		1	2869.95		1	2524.45		1	2724.22		1	2812.8
2695.58		1	2834.24		1	2624.28		1	2805.44		1	2821.49		1	2502.8		1	2754.51		1	2820.62		1	2560.66		1	2841.46		1	2693.57		1	2624.94		1	2682.09		1	2869.95		1	2524.45		1	2724.26		1	2812.82
2695.68		1	2834.26		1	2624.4		1	2805.5		1	2821.63		1	2502.84		1	2754.63		1	2820.62		1	2560.79		1	2841.47		1	2693.59		1	2624.97		1	2682.41		1	2869.96		1	2524.5		1	2724.28		1	2812.98
2695.72		1	2834.48		1	2624.41		1	2805.56		1	2821.76		1	2502.95		1	2754.65		1	2820.63		1	2560.8		1	2841.5		1	2693.64		1	2625.14		1	2682.54		1	2870.18		1	2524.6		1	2724.31		1	2813
2695.94		1	2834.56		1	2624.43		1	2805.59		1	2821.86		1	2503.06		1	2754.92		1	2820.69		1	2560.85		1	2841.54		1	2693.77		1	2625.29		1	2682.58		1	2870.38		1	2524.68		1	2724.65		1	2813.13
2696.19		1	2834.64		1	2624.43		1	2805.67		1	2821.88		1	2503.17		1	2755.06		1	2820.81		1	2560.96		1	2841.61		1	2693.78		1	2625.3		1	2682.67		1	2870.41		1	2524.76		1	2724.67		1	2813.15
2696.22		1	2834.67		1	2624.48		1	2805.75		1	2822.05		1	2503.22		1	2755.17		1	2820.91		1	2561.16		1	2841.67		1	2694.02		1	2625.35		1	2682.73		1	2870.47		1	2524.78		1	2724.79		1	2813.21
2696.26		1	2834.97		1	2624.74		1	2805.78		1	2822.27		1	2503.4		1	2755.2		1	2820.95		1	2561.25		1	2841.82		1	2694.08		1	2625.39		1	2682.75		1	2870.53		1	2524.86		1	2724.9		1	2813.23
2696.58		1	2835.13		1	2624.84		1	2805.83		1	2822.34		1	2503.41		1	2755.21		1	2821.03		1	2561.31		1	2841.91		1	2694.18		1	2625.53		1	2682.77		1	2870.58		1	2525.01		1	2725.03		1	2813.23
2696.74		1	2835.27		1	2624.85		1	2805.89		1	2822.35		1	2503.46		1	2755.35		1	2821.07		1	2561.32		1	2842.13		1	2694.32		1	2625.53		1	2682.87		1	2870.61		1	2525.18		1	2725.47		1	2813.25
2696.74		1	2835.3		1	2624.93		1	2806.03		1	2822.48		1	2503.56		1	2755.39		1	2821.09		1	2561.37		1	2842.16		1	2694.33		1	2625.56		1	2682.91		1	2870.69		1	2525.19		1	2725.56		1	2813.32
2697.07		1	2835.57		1	2624.97		1	2806.12		1	2822.52		1	2503.61		1	2755.41		1	2821.12		1	2561.38		1	2842.3		1	2694.5		1	2625.58		1	2683.18		1	2870.71		1	2525.21		1	2725.59		1	2813.42
2697.1		1	2835.58		1	2625.14		1	2806.29		1	2822.54		1	2503.72		1	2755.44		1	2821.17		1	2561.82		1	2842.41		1	2694.73		1	2625.71		1	2683.25		1	2870.73		1	2525.29		1	2725.82		1	2813.53
2697.18		1	2835.62		1	2625.18		1	2806.41		1	2822.62		1	2503.79		1	2755.44		1	2821.34		1	2561.87		1	2842.43		1	2694.75		1	2625.72		1	2683.43		1	2870.75		1	2525.35		1	2725.88		1	2813.63
2697.22		1	2835.76		1	2625.19		1	2806.43		1	2822.74		1	2504.2		1	2755.48		1	2821.56		1	2561.95		1	2842.48		1	2694.8		1	2625.74		1	2683.63		1	2870.77		1	2525.45		1	2725.96		1	2813.71
2697.38		1	2835.8		1	2625.28		1	2806.44		1	2822.74		1	2504.2		1	2755.53		1	2821.56		1	2562.02		1	2842.49		1	2694.94		1	2625.78		1	2683.68		1	2871.03		1	2525.48		1	2725.99		1	2813.77
2697.4		1	2835.98		1	2625.56		1	2806.47		1	2822.8		1	2504.21		1	2755.55		1	2821.72		1	2562.2		1	2842.54		1	2694.96		1	2625.97		1	2683.7		1	2871.17		1	2525.52		1	2726		1	2813.87
2697.47		1	2836.04		1	2625.68		1	2806.61		1	2822.83		1	2504.22		1	2755.56		1	2821.89		1	2562.31		1	2842.72		1	2695.11		1	2626.05		1	2683.79		1	2871.17		1	2525.62		1	2726.15		1	2814.03
2697.66		1	2836.09		1	2625.72		1	2806.61		1	2822.94		1	2504.29		1	2755.96		1	2822.02		1	2562.43		1	2842.78		1	2695.21		1	2626.17		1	2683.87		1	2871.2		1	2525.85		1	2726.23		1	2814.05
2697.67		1	2836.15		1	2625.77		1	2806.66		1	2823.01		1	2504.76		1	2755.99		1	2822.02		1	2562.5		1	2842.8		1	2695.21		1	2626.2		1	2683.98		1	2871.33		1	2525.87		1	2726.26		1	2814.06
2698.08		1	2836.25		1	2625.9		1	2806.68		1	2823.11		1	2504.79		1	2756.05		1	2822.05		1	2562.56		1	2842.86		1	2695.26		1	2626.22		1	2684.07		1	2871.45		1	2525.88		1	2726.26		1	2814.08
2698.36		1	2836.47		1	2625.93		1	2806.7		1	2823.2		1	2504.8		1	2756.13		1	2822.24		1	2562.71		1	2843.01		1	2695.38		1	2626.3		1	2684.24		1	2871.77		1	2526.26		1	2726.31		1	2814.17
2698.43		1	2836.64		1	2625.95		1	2806.87		1	2823.34		1	2504.83		1	2756.41		1	2822.25		1	2562.75		1	2843.01		1	2695.39		1	2626.39		1	2684.54		1	2871.81		1	2526.37		1	2726.32		1	2814.22
2698.62		1	2836.75		1	2625.96		1	2806.92		1	2823.48		1	2504.98		1	2756.47		1	2822.25		1	2562.91		1	2843.05		1	2695.66		1	2626.43		1	2684.84		1	2871.83		1	2526.38		1	2726.43		1	2814.31
2698.72		1	2836.84		1	2625.97		1	2806.98		1	2823.68		1	2505.03		1	2756.52		1	2822.28		1	2562.98		1	2843.06		1	2695.7		1	2626.44		1	2684.92		1	2872.04		1	2526.54		1	2726.5		1	2814.47
2698.93		1	2836.9		1	2626.01		1	2806.99		1	2823.84		1	2505.12		1	2756.89		1	2822.29		1	2563.07		1	2843.13		1	2696.09		1	2626.48		1	2684.92		1	2872.18		1	2526.68		1	2726.5		1	2814.6
2698.93		1	2836.98		1	2626.03		1	2807.1		1	2823.93		1	2505.34		1	2757.02		1	2822.31		1	2563.3		1	2843.18		1	2696.31		1	2626.6		1	2685.09		1	2872.42		1	2526.83		1	2726.5		1	2814.61
2698.98		1	2837.16		1	2626.05		1	2807.12		1	2824.09		1	2505.39		1	2757.03		1	2822.32		1	2563.42		1	2843.27		1	2696.43		1	2626.61		1	2685.2		1	2872.44		1	2526.84		1	2726.64		1	2814.63
2699.07		1	2837.23		1	2626.12		1	2807.15		1	2824.18		1	2505.39		1	2757.05		1	2822.37		1	2563.48		1	2843.3		1	2696.44		1	2626.68		1	2685.21		1	2872.46		1	2526.85		1	2726.66		1	2814.66
2699.24		1	2837.68		1	2626.16		1	2807.16		1	2824.19		1	2505.5		1	2757.26		1	2822.41		1	2563.48		1	2843.36		1	2696.45		1	2626.69		1	2685.3		1	2872.53		1	2526.93		1	2726.81		1	2814.89
2699.32		1	2837.84		1	2626.25		1	2807.19		1	2824.36		1	2505.51		1	2757.3		1	2822.7		1	2563.5		1	2843.38		1	2696.51		1	2626.78		1	2685.44		1	2872.58		1	2527.05		1	2727.19		1	2815.01
2699.54		1	2837.96		1	2626.35		1	2807.22		1	2824.42		1	2505.59		1	2757.34		1	2822.95		1	2563.52		1	2843.74		1	2696.53		1	2626.83		1	2685.66		1	2872.86		1	2527.26		1	2727.52		1	2815.15
2699.59		1	2838.16		1	2626.36		1	2807.24		1	2824.49		1	2505.6		1	2757.42		1	2823.17		1	2563.65		1	2843.84		1	2696.55		1	2626.85		1	2685.66		1	2872.89		1	2527.54		1	2727.81		1	2815.21
2699.88		1	2838.24		1	2626.43		1	2807.29		1	2824.53		1	2505.68		1	2757.5		1	2823.23		1	2563.89		1	2843.96		1	2696.56		1	2626.93		1	2685.78		1	2872.95		1	2527.62		1	2727.83		1	2815.34
2699.9		1	2838.28		1	2626.49		1	2807.36		1	2824.89		1	2505.74		1	2757.59		1	2823.26		1	2563.94		1	2844.13		1	2696.57		1	2626.96		1	2685.97		1	2872.98		1	2527.66		1	2728.19		1	2815.57
2699.93		1	2838.34		1	2626.61		1	2807.66		1	2825.04		1	2505.96		1	2757.98		1	2823.29		1	2564.03		1	2844.16		1	2696.65		1	2627.05		1	2686		1	2872.98		1	2527.67		1	2728.23		1	2815.62
2700.07		1	2838.53		1	2626.64		1	2807.71		1	2825.09		1	2506.05		1	2757.99		1	2823.38		1	2564.03		1	2844.18		1	2696.67		1	2627.07		1	2686.05		1	2872.99		1	2527.75		1	2728.33		1	2815.78
2700.11		1	2838.54		1	2626.7		1	2807.76		1	2825.1		1	2506.15		1	2758.23		1	2823.43		1	2564.08		1	2844.2		1	2696.78		1	2627.07		1	2686.22		1	2873.22		1	2528.08		1	2728.5		1	2815.95
2700.59		1	2838.63		1	2626.73		1	2807.8		1	2825.1		1	2506.15		1	2758.37		1	2823.44		1	2564.09		1	2844.35		1	2696.87		1	2627.34		1	2686.48		1	2873.25		1	2528.15		1	2728.58		1	2815.98
2701.32		1	2838.67		1	2626.8		1	2807.82		1	2825.14		1	2506.17		1	2758.42		1	2823.58		1	2564.1		1	2844.49		1	2697.56		1	2627.61		1	2686.54		1	2873.29		1	2528.22		1	2728.67		1	2816.01
2701.33		1	2838.8		1	2626.9		1	2807.88		1	2825.31		1	2506.22		1	2758.52		1	2823.65		1	2564.32		1	2844.8		1	2697.59		1	2627.7		1	2686.65		1	2873.32		1	2528.33		1	2728.75		1	2816.01
2701.33		1	2838.81		1	2626.94		1	2807.9		1	2825.38		1	2506.22		1	2758.53		1	2823.67		1	2564.45		1	2845.06		1	2697.75		1	2627.7		1	2686.74		1	2873.54		1	2528.35		1	2728.93		1	2816.3
2701.38		1	2838.81		1	2626.95		1	2807.93		1	2825.41		1	2506.25		1	2758.61		1	2823.72		1	2564.59		1	2845.11		1	2697.87		1	2627.71		1	2686.8		1	2873.55		1	2528.48		1	2729.68		1	2816.32
2701.39		1	2838.96		1	2627.02		1	2807.94		1	2825.72		1	2506.33		1	2758.73		1	2823.73		1	2564.62		1	2845.26		1	2698.01		1	2627.72		1	2686.83		1	2873.57		1	2528.57		1	2729.77		1	2816.32
2701.67		1	2839.03		1	2627.18		1	2808.05		1	2825.79		1	2506.41		1	2758.75		1	2823.8		1	2564.62		1	2845.27		1	2698.14		1	2627.86		1	2686.85		1	2873.89		1	2528.75		1	2729.88		1	2816.58
2701.82		1	2839.19		1	2627.36		1	2808.12		1	2826.04		1	2506.54		1	2758.79		1	2823.85		1	2564.68		1	2845.63		1	2698.3		1	2627.9		1	2687.21		1	2874.01		1	2528.86		1	2730.41		1	2816.72
2701.82		1	2839.19		1	2627.39		1	2808.14		1	2826.25		1	2506.55		1	2758.85		1	2823.88		1	2564.79		1	2845.65		1	2698.36		1	2627.91		1	2687.22		1	2874.08		1	2529.13		1	2730.6		1	2816.78
2701.83		1	2839.34		1	2627.41		1	2808.17		1	2826.35		1	2506.61		1	2759.31		1	2824.08		1	2564.8		1	2845.66		1	2698.44		1	2627.93		1	2687.28		1	2874.24		1	2529.16		1	2730.81		1	2816.91
2701.85		1	2839.36		1	2627.54		1	2808.19		1	2826.37		1	2506.64		1	2759.44		1	2824.13		1	2564.97		1	2846.05		1	2698.46		1	2628.01		1	2687.54		1	2874.3		1	2529.33		1	2730.9		1	2816.92
2701.85		1	2839.49		1	2627.63		1	2808.22		1	2826.39		1	2506.67		1	2759.48		1	2824.15		1	2564.98		1	2846.28		1	2698.53		1	2628.1		1	2687.58		1	2874.32		1	2529.5		1	2730.98		1	2817.06
2702.47		1	2839.49		1	2627.64		1	2808.25		1	2826.4		1	2506.7		1	2759.51		1	2824.16		1	2565.01		1	2846.39		1	2698.65		1	2628.28		1	2687.71		1	2874.36		1	2529.62		1	2731.07		1	2817.16
2702.54		1	2839.52		1	2627.72		1	2808.25		1	2826.58		1	2507.09		1	2759.56		1	2824.16		1	2565.13		1	2846.46		1	2698.71		1	2628.28		1	2687.87		1	2874.53		1	2529.73		1	2731.29		1	2817.18
2702.55		1	2839.57		1	2627.74		1	2808.29		1	2826.62		1	2507.35		1	2759.58		1	2824.19		1	2565.17		1	2846.49		1	2698.78		1	2628.31		1	2687.87		1	2874.77		1	2529.74		1	2731.3		1	2817.2
2702.75		1	2840		1	2628.09		1	2808.39		1	2826.7		1	2507.37		1	2759.64		1	2824.23		1	2565.18		1	2846.5		1	2698.84		1	2628.4		1	2688.04		1	2874.8		1	2529.86		1	2731.34		1	2817.44
2702.99		1	2840.12		1	2628.22		1	2808.41		1	2826.73		1	2507.45		1	2759.74		1	2824.35		1	2565.2		1	2846.55		1	2698.95		1	2628.51		1	2688.1		1	2874.8		1	2530		1	2731.55		1	2817.45
2703.17		1	2840.13		1	2628.25		1	2808.44		1	2826.75		1	2507.51		1	2759.78		1	2824.39		1	2565.24		1	2846.77		1	2699		1	2628.52		1	2688.36		1	2874.84		1	2530.01		1	2731.64		1	2817.5
2703.24		1	2840.25		1	2628.36		1	2808.45		1	2826.87		1	2507.52		1	2759.8		1	2824.42		1	2565.24		1	2846.93		1	2699.05		1	2628.61		1	2688.78		1	2874.92		1	2530.01		1	2731.67		1	2817.57
2703.43		1	2840.42		1	2628.39		1	2808.51		1	2826.91		1	2507.55		1	2759.87		1	2824.44		1	2565.32		1	2846.95		1	2699.2		1	2628.64		1	2688.8		1	2875.3		1	2530.07		1	2731.73		1	2817.58
2703.56		1	2840.61		1	2628.4		1	2808.53		1	2826.94		1	2507.79		1	2759.97		1	2824.51		1	2565.34		1	2847.08		1	2699.22		1	2628.8		1	2688.94		1	2875.46		1	2530.11		1	2732.03		1	2817.74
2703.91		1	2840.65		1	2628.4		1	2808.58		1	2826.95		1	2508.01		1	2760.1		1	2824.54		1	2565.4		1	2847.1		1	2699.4		1	2629.04		1	2688.96		1	2875.47		1	2530.16		1	2732.22		1	2818.02
2703.94		1	2840.68		1	2628.4		1	2808.6		1	2826.98		1	2508.06		1	2760.2		1	2824.65		1	2565.4		1	2847.14		1	2699.48		1	2629.06		1	2689		1	2875.5		1	2530.29		1	2732.26		1	2818.04
2704.02		1	2840.72		1	2628.42		1	2808.77		1	2826.99		1	2508.1		1	2760.3		1	2824.88		1	2565.54		1	2847.14		1	2699.49		1	2629.07		1	2689.02		1	2875.63		1	2530.32		1	2732.39		1	2818.1
2704.15		1	2840.72		1	2628.47		1	2808.83		1	2827.11		1	2508.11		1	2760.31		1	2825.05		1	2565.56		1	2847.14		1	2699.51		1	2629.18		1	2689.22		1	2875.89		1	2530.42		1	2732.45		1	2818.23
2704.21		1	2840.76		1	2628.58		1	2808.91		1	2827.24		1	2508.14		1	2760.32		1	2825.22		1	2565.58		1	2847.22		1	2699.52		1	2629.23		1	2689.23		1	2875.94		1	2530.51		1	2732.55		1	2818.32
2704.48		1	2840.79		1	2628.59		1	2809		1	2827.27		1	2508.36		1	2760.74		1	2825.36		1	2565.65		1	2847.29		1	2699.54		1	2629.32		1	2689.42		1	2875.95		1	2530.69		1	2732.68		1	2818.35
2704.56		1	2840.99		1	2628.59		1	2809.07		1	2827.3		1	2508.42		1	2760.97		1	2825.39		1	2565.7		1	2847.32		1	2699.61		1	2629.36		1	2689.44		1	2875.98		1	2530.97		1	2732.71		1	2818.4
2704.98		1	2841.1		1	2628.81		1	2809.23		1	2827.33		1	2508.42		1	2761.02		1	2825.46		1	2565.73		1	2847.38		1	2699.7		1	2629.4		1	2689.57		1	2876.02		1	2530.99		1	2732.76		1	2818.51
2705.11		1	2841.27		1	2628.83		1	2809.29		1	2827.42		1	2508.55		1	2761.02		1	2825.46		1	2565.78		1	2847.4		1	2699.72		1	2629.58		1	2689.63		1	2876.05		1	2530.99		1	2733.09		1	2818.54
2705.3		1	2841.3		1	2628.89		1	2809.3		1	2827.43		1	2508.56		1	2761.08		1	2825.54		1	2565.8		1	2847.43		1	2699.77		1	2629.6		1	2689.73		1	2876.21		1	2531.13		1	2733.15		1	2818.59
2705.34		1	2841.35		1	2629.01		1	2809.45		1	2827.55		1	2508.59		1	2761.1		1	2825.56		1	2566.03		1	2847.45		1	2699.93		1	2629.63		1	2690.03		1	2876.23		1	2531.72		1	2733.28		1	2818.61
2705.39		1	2841.48		1	2629.06		1	2809.45		1	2827.58		1	2508.77		1	2761.12		1	2825.64		1	2566.12		1	2847.5		1	2699.94		1	2629.99		1	2690.09		1	2876.38		1	2532.03		1	2733.41		1	2818.64
2705.4		1	2841.49		1	2629.06		1	2809.74		1	2827.89		1	2508.8		1	2761.17		1	2825.84		1	2566.14		1	2847.58		1	2700.02		1	2630.01		1	2690.28		1	2876.5		1	2532.18		1	2733.42		1	2818.66
2705.42		1	2841.61		1	2629.13		1	2809.99		1	2828.13		1	2508.81		1	2761.34		1	2825.86		1	2566.4		1	2847.67		1	2700.41		1	2630.17		1	2690.32		1	2876.52		1	2532.28		1	2734.04		1	2818.8
2705.53		1	2841.64		1	2629.2		1	2810.05		1	2828.35		1	2508.84		1	2761.36		1	2825.89		1	2566.47		1	2847.72		1	2700.59		1	2630.29		1	2690.38		1	2876.58		1	2532.35		1	2734.06		1	2818.92
2705.66		1	2841.64		1	2629.36		1	2810.06		1	2828.46		1	2508.84		1	2761.5		1	2825.99		1	2566.56		1	2847.88		1	2700.61		1	2630.47		1	2690.43		1	2876.59		1	2532.35		1	2734.37		1	2819.07
2705.69		1	2841.76		1	2629.54		1	2810.09		1	2828.67		1	2508.88		1	2761.58		1	2826.09		1	2566.64		1	2848.36		1	2700.61		1	2630.73		1	2690.44		1	2876.74		1	2532.46		1	2734.54		1	2819.16
2705.69		1	2841.81		1	2629.55		1	2810.16		1	2828.73		1	2508.89		1	2761.72		1	2826.1		1	2566.68		1	2848.49		1	2700.71		1	2630.73		1	2690.54		1	2876.89		1	2532.54		1	2734.66		1	2819.18
2705.73		1	2841.92		1	2629.59		1	2810.21		1	2828.74		1	2508.94		1	2761.92		1	2826.16		1	2566.69		1	2848.53		1	2700.71		1	2630.94		1	2690.59		1	2876.92		1	2532.65		1	2734.84		1	2819.2
2705.8		1	2841.94		1	2629.65		1	2810.29		1	2829.02		1	2508.98		1	2762		1	2826.2		1	2566.71		1	2848.59		1	2700.79		1	2630.98		1	2690.7		1	2876.94		1	2532.66		1	2734.9		1	2819.29
2706.04		1	2841.99		1	2629.75		1	2810.31		1	2829.05		1	2509.12		1	2762.21		1	2826.24		1	2566.74		1	2848.86		1	2700.81		1	2631.04		1	2690.75		1	2876.98		1	2532.71		1	2735.01		1	2819.35
2706.24		1	2842.21		1	2630.08		1	2810.33		1	2829.1		1	2509.31		1	2762.47		1	2826.33		1	2566.74		1	2848.89		1	2700.85		1	2631.05		1	2690.83		1	2877.03		1	2532.71		1	2735.03		1	2819.42
2706.48		1	2842.34		1	2630.11		1	2810.42		1	2829.19		1	2509.37		1	2762.54		1	2826.37		1	2566.9		1	2849		1	2700.98		1	2631.27		1	2690.89		1	2877.18		1	2532.73		1	2735.13		1	2819.51
2706.56		1	2842.38		1	2630.31		1	2810.49		1	2829.29		1	2509.47		1	2762.72		1	2826.4		1	2566.98		1	2849.11		1	2701.05		1	2631.27		1	2690.91		1	2877.22		1	2532.75		1	2735.42		1	2819.51
2706.58		1	2842.6		1	2630.34		1	2810.59		1	2829.29		1	2509.53		1	2762.97		1	2826.6		1	2567.07		1	2849.27		1	2701.26		1	2631.54		1	2691.08		1	2877.25		1	2533.03		1	2735.55		1	2819.67
2706.65		1	2842.64		1	2630.38		1	2810.6		1	2829.3		1	2509.72		1	2763.06		1	2826.63		1	2567.16		1	2849.34		1	2701.3		1	2631.61		1	2691.33		1	2877.35		1	2533.07		1	2735.74		1	2819.79
2706.97		1	2843.11		1	2630.39		1	2810.64		1	2829.3		1	2509.73		1	2763.13		1	2826.88		1	2567.51		1	2849.35		1	2701.31		1	2631.65		1	2691.61		1	2877.39		1	2533.31		1	2735.76		1	2819.95
2707.43		1	2843.38		1	2630.4		1	2810.73		1	2829.41		1	2509.75		1	2763.14		1	2826.95		1	2567.6		1	2849.43		1	2701.62		1	2631.75		1	2691.64		1	2877.42		1	2533.46		1	2735.85		1	2820
2707.48		1	2843.39		1	2630.45		1	2810.76		1	2829.57		1	2509.97		1	2763.2		1	2827.09		1	2567.79		1	2849.73		1	2701.67		1	2631.85		1	2691.68		1	2877.43		1	2533.51		1	2735.88		1	2820.01
2707.49		1	2843.4		1	2630.48		1	2810.83		1	2829.61		1	2510.02		1	2763.47		1	2827.1		1	2567.82		1	2850.28		1	2701.74		1	2631.92		1	2691.81		1	2877.44		1	2533.51		1	2735.91		1	2820.24
2707.6		1	2843.41		1	2630.59		1	2810.88		1	2829.73		1	2510.07		1	2763.57		1	2827.18		1	2568.01		1	2850.33		1	2701.86		1	2631.92		1	2691.83		1	2877.47		1	2533.78		1	2735.93		1	2820.31
2707.64		1	2843.46		1	2630.59		1	2811.02		1	2829.78		1	2510.12		1	2763.61		1	2827.2		1	2568.02		1	2850.59		1	2701.93		1	2632		1	2691.98		1	2877.47		1	2533.81		1	2735.96		1	2820.31
2707.83		1	2843.55		1	2630.62		1	2811.3		1	2830.02		1	2510.26		1	2763.76		1	2827.23		1	2568.06		1	2850.7		1	2701.96		1	2632.04		1	2692.04		1	2877.64		1	2533.81		1	2735.98		1	2820.37
2707.9		1	2843.66		1	2630.69		1	2811.55		1	2830.25		1	2510.45		1	2764.06		1	2827.3		1	2568.07		1	2850.77		1	2702.05		1	2632.17		1	2692.17		1	2878.01		1	2533.86		1	2736.22		1	2820.53
2707.94		1	2843.8		1	2630.71		1	2811.58		1	2830.25		1	2510.64		1	2764.17		1	2827.39		1	2568.08		1	2851.01		1	2702.22		1	2632.22		1	2692.5		1	2878.05		1	2533.91		1	2736.29		1	2820.68
2708.08		1	2843.9		1	2630.89		1	2811.7		1	2830.5		1	2510.75		1	2764.18		1	2827.48		1	2568.19		1	2851.18		1	2702.39		1	2632.23		1	2692.64		1	2878.09		1	2533.99		1	2736.63		1	2820.78
2708.09		1	2843.92		1	2631		1	2811.72		1	2830.58		1	2510.88		1	2764.23		1	2827.51		1	2568.22		1	2851.21		1	2702.58		1	2632.56		1	2692.73		1	2878.26		1	2534.03		1	2736.77		1	2820.81
2708.28		1	2844.15		1	2631.09		1	2811.8		1	2830.63		1	2510.92		1	2764.26		1	2827.54		1	2568.26		1	2851.23		1	2702.66		1	2632.62		1	2692.75		1	2878.3		1	2534.09		1	2736.78		1	2821.27
2708.36		1	2844.23		1	2631.13		1	2811.87		1	2830.91		1	2511.02		1	2764.27		1	2827.6		1	2568.58		1	2851.55		1	2702.72		1	2632.64		1	2692.79		1	2878.41		1	2534.29		1	2736.94		1	2821.28
2708.37		1	2844.31		1	2631.15		1	2811.88		1	2831.07		1	2511.04		1	2764.37		1	2827.63		1	2568.65		1	2851.81		1	2702.76		1	2632.68		1	2692.92		1	2878.42		1	2534.4		1	2737.32		1	2821.31
2708.6		1	2844.37		1	2631.2		1	2812.12		1	2831.12		1	2511.08		1	2764.52		1	2827.71		1	2568.86		1	2852.44		1	2702.77		1	2632.7		1	2693.25		1	2878.54		1	2534.67		1	2737.41		1	2821.36
2708.67		1	2844.43		1	2631.28		1	2812.19		1	2831.33		1	2511.09		1	2764.72		1	2827.8		1	2569.11		1	2852.75		1	2702.78		1	2632.71		1	2693.3		1	2878.55		1	2534.68		1	2737.45		1	2821.39
2708.71		1	2844.49		1	2631.34		1	2812.21		1	2831.49		1	2511.11		1	2764.77		1	2828		1	2569.14		1	2852.83		1	2702.87		1	2632.82		1	2693.32		1	2878.7		1	2534.77		1	2737.62		1	2821.58
2709.15		1	2844.6		1	2631.35		1	2812.37		1	2831.83		1	2511.12		1	2764.89		1	2828.03		1	2569.17		1	2852.88		1	2703.12		1	2632.84		1	2693.34		1	2878.99		1	2534.85		1	2737.73		1	2821.6
2709.52		1	2844.7		1	2631.48		1	2812.38		1	2831.92		1	2511.17		1	2764.92		1	2828.12		1	2569.18		1	2852.97		1	2703.19		1	2632.85		1	2693.39		1	2879.08		1	2534.95		1	2737.85		1	2821.67
2709.6		1	2844.7		1	2631.56		1	2812.41		1	2831.93		1	2511.21		1	2765.19		1	2828.21		1	2569.23		1	2853.09		1	2703.39		1	2632.87		1	2693.39		1	2879.11		1	2535.01		1	2737.99		1	2821.92
2709.62		1	2845.06		1	2631.56		1	2812.43		1	2831.99		1	2511.22		1	2765.47		1	2828.26		1	2569.26		1	2853.2		1	2703.94		1	2632.99		1	2693.49		1	2879.13		1	2535.09		1	2738.04		1	2822.02
2709.63		1	2845.12		1	2631.59		1	2812.46		1	2832.12		1	2511.29		1	2765.69		1	2828.27		1	2569.26		1	2853.51		1	2703.94		1	2633		1	2693.57		1	2879.14		1	2535.36		1	2738.19		1	2822.14
2709.73		1	2845.21		1	2631.59		1	2812.51		1	2832.16		1	2511.33		1	2765.71		1	2828.29		1	2569.27		1	2853.64		1	2703.96		1	2633.05		1	2693.57		1	2879.27		1	2535.4		1	2738.22		1	2822.22
2709.9		1	2845.33		1	2631.61		1	2812.52		1	2832.22		1	2511.36		1	2765.8		1	2828.35		1	2569.34		1	2853.7		1	2704.39		1	2633.15		1	2693.6		1	2879.33		1	2535.41		1	2738.28		1	2822.37
2709.92		1	2845.64		1	2631.8		1	2812.56		1	2832.24		1	2511.66		1	2766.01		1	2828.47		1	2569.43		1	2853.71		1	2704.51		1	2633.35		1	2693.66		1	2879.48		1	2535.44		1	2738.31		1	2822.39
2710.09		1	2845.66		1	2631.84		1	2812.57		1	2832.27		1	2511.9		1	2766.04		1	2828.63		1	2569.47		1	2853.74		1	2704.63		1	2633.37		1	2693.85		1	2879.63		1	2535.46		1	2738.33		1	2822.41
2710.14		1	2845.72		1	2631.88		1	2812.62		1	2832.27		1	2512.11		1	2766.12		1	2828.65		1	2569.48		1	2853.77		1	2704.81		1	2633.38		1	2693.87		1	2879.65		1	2535.54		1	2738.34		1	2822.43
2710.19		1	2845.85		1	2631.88		1	2812.66		1	2832.49		1	2512.24		1	2766.19		1	2828.66		1	2569.51		1	2853.86		1	2704.92		1	2633.4		1	2693.89		1	2880.16		1	2535.68		1	2738.35		1	2822.43
2710.23		1	2846.03		1	2631.99		1	2812.73		1	2832.54		1	2512.27		1	2766.45		1	2828.73		1	2569.72		1	2853.86		1	2704.99		1	2633.53		1	2694.15		1	2880.19		1	2536.03		1	2738.43		1	2822.52
2710.39		1	2846.04		1	2632.08		1	2812.75		1	2832.57		1	2512.32		1	2766.48		1	2828.74		1	2569.74		1	2853.92		1	2705.2		1	2633.54		1	2694.18		1	2880.2		1	2536.09		1	2738.61		1	2822.61
2710.84		1	2846.29		1	2632.1		1	2812.89		1	2832.65		1	2512.36		1	2766.64		1	2828.81		1	2570.01		1	2853.99		1	2705.66		1	2633.6		1	2694.25		1	2880.21		1	2536.18		1	2738.85		1	2822.63
2711.11		1	2846.34		1	2632.19		1	2812.9		1	2832.69		1	2512.37		1	2766.74		1	2828.9		1	2570.2		1	2854.24		1	2705.7		1	2633.73		1	2694.55		1	2880.32		1	2536.31		1	2738.88		1	2822.91
2711.33		1	2846.38		1	2632.39		1	2812.92		1	2832.82		1	2512.45		1	2766.75		1	2828.95		1	2570.27		1	2854.37		1	2705.7		1	2633.87		1	2694.63		1	2880.34		1	2536.35		1	2738.99		1	2822.93
2711.65		1	2846.67		1	2632.46		1	2812.94		1	2833.16		1	2512.5		1	2766.94		1	2828.96		1	2570.49		1	2854.44		1	2705.79		1	2633.88		1	2694.7		1	2880.47		1	2536.82		1	2739.26		1	2822.96
2711.78		1	2846.79		1	2632.52		1	2812.95		1	2833.17		1	2512.51		1	2767.34		1	2829.08		1	2570.49		1	2854.69		1	2705.89		1	2634.01		1	2694.79		1	2880.67		1	2536.86		1	2739.3		1	2823.03
2711.92		1	2846.84		1	2632.54		1	2812.98		1	2833.58		1	2512.62		1	2767.37		1	2829.13		1	2570.72		1	2854.84		1	2705.99		1	2634.03		1	2694.98		1	2880.69		1	2536.92		1	2739.36		1	2823.08
2712.11		1	2846.88		1	2632.67		1	2813.12		1	2833.66		1	2512.65		1	2767.51		1	2829.18		1	2570.79		1	2854.95		1	2705.99		1	2634.04		1	2695.05		1	2880.72		1	2536.98		1	2739.39		1	2823.1
2712.19		1	2847.02		1	2632.75		1	2813.16		1	2833.67		1	2512.7		1	2767.88		1	2829.3		1	2570.8		1	2855.08		1	2706.03		1	2634.09		1	2695.27		1	2880.74		1	2537.13		1	2739.4		1	2823.1
2712.23		1	2847.14		1	2632.82		1	2813.16		1	2833.71		1	2512.78		1	2767.97		1	2829.38		1	2570.85		1	2855.11		1	2706.04		1	2634.13		1	2695.29		1	2880.83		1	2537.16		1	2739.53		1	2823.11
2712.52		1	2847.14		1	2632.82		1	2813.23		1	2833.72		1	2512.78		1	2768.06		1	2829.46		1	2570.92		1	2855.17		1	2706.1		1	2634.22		1	2695.33		1	2880.84		1	2537.25		1	2739.6		1	2823.23
2712.59		1	2847.25		1	2632.85		1	2813.26		1	2833.77		1	2512.82		1	2768.09		1	2829.46		1	2571.02		1	2855.18		1	2706.11		1	2634.27		1	2695.35		1	2880.86		1	2537.36		1	2739.64		1	2823.24
2712.88		1	2847.38		1	2632.93		1	2813.28		1	2833.82		1	2512.97		1	2768.12		1	2829.48		1	2571.08		1	2855.2		1	2706.14		1	2634.42		1	2695.38		1	2880.93		1	2537.72		1	2739.65		1	2823.25
2712.95		1	2847.42		1	2632.95		1	2813.44		1	2833.85		1	2513.07		1	2768.25		1	2829.64		1	2571.19		1	2855.23		1	2706.25		1	2634.45		1	2695.52		1	2881.02		1	2537.77		1	2739.92		1	2823.28
2713.07		1	2847.69		1	2633.22		1	2813.52		1	2834		1	2513.13		1	2768.38		1	2829.8		1	2571.27		1	2855.29		1	2706.29		1	2634.53		1	2695.67		1	2881.22		1	2537.78		1	2740.09		1	2823.28
2713.09		1	2847.7		1	2633.46		1	2813.55		1	2834.11		1	2513.17		1	2768.43		1	2829.96		1	2571.38		1	2855.64		1	2706.4		1	2634.55		1	2695.7		1	2881.23		1	2537.96		1	2740.1		1	2823.3
2713.12		1	2847.74		1	2633.51		1	2813.62		1	2834.13		1	2513.2		1	2768.53		1	2830.03		1	2571.39		1	2855.68		1	2706.47		1	2634.65		1	2695.73		1	2881.39		1	2538.03		1	2740.18		1	2823.34
2713.17		1	2847.75		1	2633.53		1	2813.68		1	2834.13		1	2513.23		1	2768.59		1	2830.21		1	2571.47		1	2855.79		1	2706.5		1	2634.78		1	2695.81		1	2881.87		1	2538.12		1	2740.25		1	2823.41
2713.22		1	2847.8		1	2633.54		1	2813.76		1	2834.16		1	2513.26		1	2768.77		1	2830.24		1	2571.65		1	2855.83		1	2706.57		1	2634.83		1	2695.95		1	2881.88		1	2538.2		1	2740.37		1	2823.49
2713.39		1	2847.8		1	2633.55		1	2813.9		1	2834.23		1	2513.45		1	2768.8		1	2830.28		1	2572.1		1	2856.01		1	2706.82		1	2634.88		1	2696.02		1	2881.91		1	2538.3		1	2740.38		1	2823.54
2713.84		1	2847.9		1	2633.57		1	2814.01		1	2834.29		1	2513.47		1	2768.8		1	2830.38		1	2572.49		1	2856.05		1	2707.07		1	2635.11		1	2696.06		1	2881.93		1	2538.32		1	2740.6		1	2823.68
2714.01		1	2848.11		1	2633.79		1	2814.26		1	2834.3		1	2513.5		1	2768.97		1	2830.45		1	2572.55		1	2856.17		1	2707.18		1	2635.18		1	2696.12		1	2881.93		1	2538.45		1	2740.74		1	2823.78
2714.2		1	2848.23		1	2633.87		1	2814.28		1	2834.41		1	2513.5		1	2768.99		1	2830.54		1	2572.67		1	2856.3		1	2707.23		1	2635.19		1	2696.14		1	2882.22		1	2538.54		1	2740.76		1	2823.83
2714.23		1	2848.23		1	2633.92		1	2814.3		1	2834.47		1	2513.53		1	2769.12		1	2830.54		1	2572.78		1	2856.44		1	2707.47		1	2635.26		1	2696.2		1	2882.33		1	2538.7		1	2740.79		1	2823.93
2714.3		1	2848.26		1	2634.18		1	2814.34		1	2834.66		1	2513.78		1	2769.31		1	2830.61		1	2572.86		1	2856.46		1	2707.63		1	2635.29		1	2696.28		1	2882.45		1	2538.73		1	2740.81		1	2824.01
2714.35		1	2848.4		1	2634.19		1	2814.52		1	2834.73		1	2513.94		1	2769.36		1	2830.68		1	2572.9		1	2856.56		1	2707.89		1	2635.4		1	2696.3		1	2882.71		1	2538.74		1	2740.88		1	2824.45
2714.42		1	2848.48		1	2634.2		1	2814.54		1	2834.88		1	2513.99		1	2769.39		1	2830.73		1	2572.9		1	2856.7		1	2707.91		1	2635.48		1	2696.33		1	2882.75		1	2538.98		1	2741.06		1	2824.62
2714.5		1	2848.56		1	2634.22		1	2814.57		1	2834.91		1	2514		1	2769.42		1	2830.75		1	2572.91		1	2856.9		1	2708.28		1	2635.62		1	2696.36		1	2882.87		1	2539.04		1	2741.08		1	2824.69
2714.61		1	2848.63		1	2634.28		1	2814.61		1	2835		1	2514.15		1	2769.63		1	2830.77		1	2573.09		1	2856.95		1	2708.41		1	2635.64		1	2696.42		1	2883.04		1	2539.15		1	2741.11		1	2824.79
2714.68		1	2848.66		1	2634.3		1	2814.63		1	2835.05		1	2514.23		1	2769.72		1	2830.83		1	2573.15		1	2856.95		1	2708.48		1	2635.74		1	2696.43		1	2883.09		1	2539.2		1	2741.11		1	2824.85
2714.79		1	2848.76		1	2634.4		1	2814.72		1	2835.23		1	2514.34		1	2769.8		1	2831.12		1	2573.19		1	2857.09		1	2708.61		1	2635.75		1	2696.44		1	2883.22		1	2539.2		1	2741.4		1	2824.93
2714.88		1	2848.77		1	2634.41		1	2814.78		1	2835.28		1	2514.35		1	2769.99		1	2831.12		1	2573.27		1	2857.13		1	2708.69		1	2635.81		1	2696.46		1	2883.23		1	2539.21		1	2741.51		1	2825.1
2714.98		1	2848.92		1	2634.48		1	2814.83		1	2835.3		1	2514.4		1	2770.04		1	2831.16		1	2573.44		1	2857.45		1	2708.69		1	2635.87		1	2696.56		1	2883.24		1	2539.31		1	2741.75		1	2825.25
2715.36		1	2848.95		1	2634.48		1	2814.87		1	2835.34		1	2514.5		1	2770.14		1	2831.26		1	2573.51		1	2857.45		1	2708.69		1	2635.87		1	2696.66		1	2883.3		1	2539.46		1	2742.2		1	2825.29
2715.64		1	2849.11		1	2634.59		1	2814.91		1	2835.34		1	2514.69		1	2770.14		1	2831.29		1	2573.71		1	2857.48		1	2708.76		1	2635.99		1	2696.7		1	2883.3		1	2539.61		1	2742.32		1	2825.47
2715.69		1	2849.16		1	2634.65		1	2814.91		1	2835.38		1	2514.78		1	2770.14		1	2831.38		1	2573.72		1	2857.58		1	2708.94		1	2636.05		1	2696.71		1	2883.4		1	2539.67		1	2742.34		1	2825.55
2715.71		1	2849.21		1	2634.66		1	2814.99		1	2835.41		1	2514.82		1	2770.15		1	2831.4		1	2573.81		1	2857.65		1	2708.99		1	2636.08		1	2696.8		1	2883.44		1	2539.85		1	2742.39		1	2825.56
2715.75		1	2849.23		1	2634.72		1	2815.05		1	2835.44		1	2514.9		1	2770.25		1	2831.43		1	2573.94		1	2858.25		1	2709.04		1	2636.08		1	2696.85		1	2883.55		1	2539.9		1	2742.7		1	2825.59
2715.76		1	2849.32		1	2634.78		1	2815.08		1	2835.52		1	2515.11		1	2770.32		1	2831.55		1	2574		1	2858.32		1	2709.05		1	2636.22		1	2697.02		1	2883.62		1	2539.92		1	2742.7		1	2825.6
2715.85		1	2849.42		1	2634.79		1	2815.21		1	2835.93		1	2515.24		1	2770.53		1	2831.62		1	2574.11		1	2858.41		1	2709.17		1	2636.25		1	2697.41		1	2883.8		1	2540.09		1	2742.81		1	2825.85
2715.92		1	2849.51		1	2634.82		1	2815.27		1	2836.35		1	2515.27		1	2770.58		1	2831.76		1	2574.18		1	2858.46		1	2709.23		1	2636.29		1	2697.44		1	2883.89		1	2540.15		1	2742.87		1	2825.87
2716.04		1	2849.76		1	2634.86		1	2815.34		1	2836.71		1	2515.31		1	2770.91		1	2831.84		1	2574.23		1	2858.55		1	2709.27		1	2636.34		1	2697.51		1	2883.97		1	2540.35		1	2742.91		1	2825.87
2716.04		1	2849.8		1	2635.05		1	2815.57		1	2836.88		1	2515.37		1	2771.15		1	2831.86		1	2574.38		1	2858.57		1	2709.39		1	2636.39		1	2697.83		1	2884		1	2540.54		1	2742.93		1	2825.95
2716.05		1	2849.84		1	2635.12		1	2815.61		1	2836.92		1	2515.52		1	2771.17		1	2831.91		1	2574.43		1	2858.6		1	2709.41		1	2636.52		1	2697.9		1	2884.07		1	2540.57		1	2743.19		1	2825.99
2716.43		1	2849.94		1	2635.16		1	2815.77		1	2836.94		1	2515.57		1	2771.3		1	2832.13		1	2574.49		1	2858.79		1	2709.49		1	2636.53		1	2698.05		1	2884.17		1	2540.69		1	2743.37		1	2826.09
2716.49		1	2849.94		1	2635.17		1	2815.77		1	2836.97		1	2515.71		1	2771.34		1	2832.2		1	2574.56		1	2858.81		1	2709.87		1	2636.64		1	2698.54		1	2884.19		1	2540.69		1	2743.69		1	2826.14
2716.56		1	2849.97		1	2635.26		1	2815.78		1	2837.01		1	2515.82		1	2771.36		1	2832.27		1	2574.61		1	2858.95		1	2710		1	2636.72		1	2698.58		1	2884.19		1	2540.76		1	2743.75		1	2826.15
2716.87		1	2850		1	2635.3		1	2815.85		1	2837.04		1	2515.87		1	2771.51		1	2832.34		1	2574.69		1	2859.03		1	2710.01		1	2636.76		1	2698.61		1	2884.23		1	2540.79		1	2743.81		1	2826.22
2717		1	2850.07		1	2635.31		1	2815.85		1	2837.07		1	2515.92		1	2771.55		1	2832.36		1	2574.76		1	2859.09		1	2710.08		1	2636.88		1	2698.62		1	2884.26		1	2540.79		1	2743.85		1	2826.42
2717.17		1	2850.11		1	2635.46		1	2816.01		1	2837.12		1	2515.93		1	2771.57		1	2832.5		1	2574.77		1	2859.23		1	2710.16		1	2636.96		1	2698.74		1	2884.62		1	2540.83		1	2743.87		1	2826.53
2717.22		1	2850.25		1	2635.51		1	2816.04		1	2837.14		1	2516.18		1	2771.59		1	2832.54		1	2574.91		1	2859.29		1	2710.21		1	2637.01		1	2699.02		1	2884.89		1	2540.91		1	2743.92		1	2826.55
2717.33		1	2850.33		1	2635.59		1	2816.22		1	2837.18		1	2516.2		1	2771.65		1	2832.65		1	2574.94		1	2859.57		1	2710.34		1	2637.04		1	2699.03		1	2884.99		1	2540.96		1	2743.96		1	2826.58
2717.48		1	2850.34		1	2635.78		1	2816.36		1	2837.21		1	2516.2		1	2771.9		1	2832.68		1	2575.05		1	2859.64		1	2710.43		1	2637.04		1	2699.09		1	2885		1	2541.02		1	2744.05		1	2826.58
2717.59		1	2850.5		1	2635.87		1	2816.38		1	2837.34		1	2516.29		1	2772.03		1	2832.69		1	2575.06		1	2859.72		1	2710.45		1	2637.07		1	2699.19		1	2885.1		1	2541.11		1	2744.12		1	2826.59
2717.81		1	2850.54		1	2635.95		1	2816.4		1	2837.64		1	2516.35		1	2772.16		1	2832.74		1	2575.08		1	2859.92		1	2710.48		1	2637.08		1	2699.31		1	2885.13		1	2541.19		1	2744.36		1	2826.67
2717.92		1	2850.6		1	2636.12		1	2816.42		1	2837.74		1	2516.5		1	2772.18		1	2832.76		1	2575.08		1	2859.92		1	2710.85		1	2637.15		1	2699.32		1	2885.24		1	2541.28		1	2744.48		1	2826.72
2718.15		1	2850.61		1	2636.14		1	2816.44		1	2837.8		1	2516.57		1	2772.21		1	2832.87		1	2575.13		1	2860.07		1	2710.86		1	2637.16		1	2699.36		1	2885.28		1	2541.5		1	2744.5		1	2826.74
2718.31		1	2850.62		1	2636.16		1	2816.54		1	2837.85		1	2516.65		1	2772.31		1	2832.89		1	2575.16		1	2860.15		1	2711.12		1	2637.23		1	2699.38		1	2885.32		1	2541.78		1	2744.66		1	2826.83
2718.41		1	2850.79		1	2636.36		1	2816.55		1	2837.97		1	2516.73		1	2772.32		1	2832.93		1	2575.17		1	2860.2		1	2711.17		1	2637.24		1	2699.49		1	2885.37		1	2541.91		1	2744.7		1	2827.1
2718.44		1	2850.98		1	2636.41		1	2816.63		1	2837.98		1	2516.91		1	2772.35		1	2832.98		1	2575.23		1	2860.33		1	2711.34		1	2637.41		1	2699.61		1	2885.38		1	2541.92		1	2744.84		1	2827.22
2718.48		1	2851.08		1	2636.41		1	2816.76		1	2838.06		1	2516.92		1	2772.45		1	2833.03		1	2575.29		1	2860.34		1	2711.37		1	2637.42		1	2699.65		1	2885.53		1	2542.09		1	2745.08		1	2827.3
2718.51		1	2851.09		1	2636.41		1	2816.91		1	2838.19		1	2516.96		1	2772.46		1	2833.04		1	2575.34		1	2860.44		1	2711.7		1	2637.5		1	2699.65		1	2885.87		1	2542.11		1	2745.3		1	2827.56
2718.52		1	2851.15		1	2636.5		1	2816.95		1	2838.37		1	2517.18		1	2772.47		1	2833.06		1	2575.41		1	2860.55		1	2711.73		1	2637.5		1	2700.02		1	2885.94		1	2542.13		1	2745.4		1	2827.82
2718.53		1	2851.36		1	2636.52		1	2816.97		1	2838.53		1	2517.27		1	2772.58		1	2833.16		1	2575.48		1	2860.66		1	2711.79		1	2637.52		1	2700.17		1	2886.1		1	2542.15		1	2745.65		1	2827.86
2718.95		1	2851.39		1	2636.54		1	2817.07		1	2838.65		1	2517.48		1	2772.59		1	2833.19		1	2575.49		1	2860.68		1	2711.79		1	2637.55		1	2700.53		1	2886.11		1	2542.2		1	2745.68		1	2828.01
2719.3		1	2851.46		1	2636.56		1	2817.14		1	2838.67		1	2517.49		1	2772.63		1	2833.23		1	2575.56		1	2860.71		1	2711.9		1	2637.6		1	2700.55		1	2886.12		1	2542.41		1	2745.76		1	2828.1
2719.61		1	2851.86		1	2636.58		1	2817.18		1	2838.86		1	2517.51		1	2772.66		1	2833.23		1	2575.56		1	2860.79		1	2712.08		1	2637.65		1	2700.61		1	2886.2		1	2542.45		1	2745.8		1	2828.18
2719.77		1	2851.98		1	2636.6		1	2817.23		1	2838.89		1	2517.79		1	2772.67		1	2833.23		1	2575.59		1	2860.92		1	2712.1		1	2637.7		1	2700.65		1	2886.52		1	2542.49		1	2745.81		1	2828.25
2719.91		1	2852.03		1	2636.63		1	2817.38		1	2839.01		1	2518.08		1	2772.78		1	2833.25		1	2575.61		1	2861		1	2712.21		1	2637.95		1	2700.67		1	2886.55		1	2542.51		1	2746.08		1	2828.25
2720.02		1	2852.06		1	2636.69		1	2817.4		1	2839.06		1	2518.09		1	2772.85		1	2833.28		1	2575.73		1	2861.05		1	2712.32		1	2637.99		1	2700.88		1	2886.57		1	2542.58		1	2746.2		1	2828.27
2720.13		1	2852.18		1	2636.72		1	2817.44		1	2839.07		1	2518.22		1	2772.86		1	2833.33		1	2575.79		1	2861.1		1	2712.47		1	2638		1	2700.88		1	2886.57		1	2542.65		1	2746.25		1	2828.35
2720.26		1	2852.27		1	2636.85		1	2817.44		1	2839.07		1	2518.31		1	2773		1	2833.34		1	2575.85		1	2861.4		1	2712.49		1	2638.1		1	2701.27		1	2886.61		1	2542.69		1	2746.32		1	2828.36
2720.29		1	2852.28		1	2636.94		1	2817.48		1	2839.29		1	2518.35		1	2773.08		1	2833.39		1	2575.98		1	2861.47		1	2712.59		1	2638.11		1	2701.74		1	2886.67		1	2542.78		1	2746.57		1	2828.41
2720.4		1	2852.28		1	2637.01		1	2817.52		1	2839.3		1	2518.47		1	2773.14		1	2833.39		1	2575.99		1	2861.57		1	2712.86		1	2638.25		1	2701.78		1	2886.7		1	2542.93		1	2746.66		1	2828.47
2720.47		1	2852.45		1	2637.1		1	2817.55		1	2839.38		1	2518.57		1	2773.5		1	2833.61		1	2576.09		1	2861.77		1	2713.23		1	2638.3		1	2701.82		1	2886.7		1	2542.93		1	2747.04		1	2828.49
2720.63		1	2852.58		1	2637.18		1	2817.64		1	2839.54		1	2518.66		1	2773.57		1	2833.63		1	2576.16		1	2861.82		1	2713.25		1	2638.33		1	2701.98		1	2886.72		1	2543.19		1	2747.18		1	2828.52
2720.7		1	2852.94		1	2637.41		1	2817.76		1	2839.74		1	2518.7		1	2773.83		1	2833.7		1	2576.3		1	2861.83		1	2713.41		1	2638.39		1	2702.05		1	2886.73		1	2543.38		1	2747.36		1	2828.53
2720.84		1	2853.05		1	2637.42		1	2817.82		1	2839.74		1	2518.74		1	2773.91		1	2833.73		1	2576.35		1	2861.93		1	2713.45		1	2638.4		1	2702.13		1	2886.77		1	2543.5		1	2747.41		1	2828.53
2720.85		1	2853.06		1	2637.45		1	2817.95		1	2839.87		1	2518.79		1	2773.99		1	2833.74		1	2576.37		1	2861.97		1	2713.54		1	2638.65		1	2702.57		1	2886.94		1	2543.59		1	2747.42		1	2828.68
2720.88		1	2853.26		1	2637.63		1	2818		1	2839.96		1	2519.24		1	2774.16		1	2833.75		1	2576.43		1	2862.02		1	2713.54		1	2638.66		1	2702.57		1	2887.01		1	2543.59		1	2747.44		1	2828.87
2720.95		1	2853.3		1	2637.69		1	2818.1		1	2840.05		1	2519.47		1	2774.42		1	2833.86		1	2576.56		1	2862.05		1	2713.65		1	2638.82		1	2702.61		1	2887.18		1	2543.66		1	2747.46		1	2828.89
2720.97		1	2853.3		1	2637.87		1	2818.16		1	2840.08		1	2519.5		1	2774.44		1	2833.91		1	2576.56		1	2862.34		1	2713.79		1	2638.84		1	2702.67		1	2887.2		1	2543.7		1	2747.47		1	2828.94
2721.01		1	2853.36		1	2637.94		1	2818.2		1	2840.28		1	2519.58		1	2774.78		1	2833.92		1	2576.66		1	2862.49		1	2713.91		1	2639.08		1	2703.08		1	2887.25		1	2543.74		1	2747.52		1	2828.96
2721.03		1	2853.46		1	2637.99		1	2818.32		1	2840.31		1	2519.63		1	2775.38		1	2833.92		1	2576.74		1	2862.71		1	2713.96		1	2639.13		1	2703.29		1	2887.26		1	2543.94		1	2747.63		1	2829.08
2721.2		1	2853.47		1	2638.01		1	2818.39		1	2840.35		1	2519.76		1	2775.44		1	2833.93		1	2576.85		1	2862.94		1	2713.96		1	2639.23		1	2703.37		1	2887.37		1	2544.04		1	2747.65		1	2829.2
2721.49		1	2853.56		1	2638.13		1	2818.42		1	2840.5		1	2519.84		1	2775.45		1	2833.95		1	2576.96		1	2863.03		1	2714.02		1	2639.28		1	2703.42		1	2887.61		1	2544.17		1	2747.93		1	2829.23
2721.5		1	2853.62		1	2638.23		1	2818.45		1	2840.8		1	2519.88		1	2775.49		1	2834.06		1	2577.13		1	2863.04		1	2714.4		1	2639.28		1	2703.44		1	2887.61		1	2544.45		1	2747.95		1	2829.24
2721.67		1	2853.64		1	2638.36		1	2818.48		1	2840.84		1	2519.88		1	2775.62		1	2834.07		1	2577.25		1	2863.08		1	2714.43		1	2639.29		1	2703.48		1	2887.62		1	2544.47		1	2747.97		1	2829.39
2721.7		1	2853.69		1	2638.42		1	2818.51		1	2840.95		1	2519.92		1	2775.68		1	2834.07		1	2577.35		1	2863.46		1	2714.47		1	2639.38		1	2703.55		1	2887.69		1	2544.59		1	2747.99		1	2829.48
2721.79		1	2853.71		1	2638.51		1	2818.55		1	2840.95		1	2520.33		1	2775.7		1	2834.17		1	2577.37		1	2863.51		1	2714.59		1	2639.39		1	2703.66		1	2887.84		1	2544.61		1	2748.1		1	2829.51
2722.02		1	2853.75		1	2638.56		1	2818.69		1	2841.06		1	2520.44		1	2775.72		1	2834.22		1	2577.47		1	2863.57		1	2714.61		1	2639.42		1	2703.74		1	2887.84		1	2544.62		1	2748.11		1	2829.57
2722.3		1	2853.76		1	2638.57		1	2818.91		1	2841.19		1	2520.51		1	2775.74		1	2834.23		1	2577.81		1	2863.57		1	2714.75		1	2639.44		1	2703.81		1	2887.85		1	2544.62		1	2748.15		1	2829.65
2722.31		1	2853.77		1	2638.58		1	2819.03		1	2841.24		1	2520.54		1	2775.79		1	2834.25		1	2577.84		1	2863.6		1	2714.75		1	2639.64		1	2703.83		1	2887.93		1	2544.71		1	2748.38		1	2829.73
2722.33		1	2853.87		1	2638.66		1	2819.03		1	2841.28		1	2520.69		1	2775.86		1	2834.39		1	2577.88		1	2863.63		1	2714.85		1	2639.72		1	2703.84		1	2888.06		1	2544.78		1	2748.54		1	2829.75
2722.36		1	2853.99		1	2638.68		1	2819.09		1	2841.33		1	2520.71		1	2775.9		1	2834.41		1	2577.92		1	2863.93		1	2714.89		1	2639.76		1	2704.15		1	2888.25		1	2544.82		1	2748.63		1	2829.83
2722.47		1	2854.16		1	2638.68		1	2819.18		1	2841.34		1	2521.16		1	2776.19		1	2834.67		1	2577.97		1	2864.05		1	2714.91		1	2639.8		1	2704.16		1	2888.3		1	2545.02		1	2748.72		1	2829.84
2722.6		1	2854.17		1	2638.71		1	2819.36		1	2841.35		1	2521.5		1	2776.33		1	2834.68		1	2578.03		1	2864.08		1	2715.1		1	2640.07		1	2704.25		1	2888.33		1	2545.38		1	2748.76		1	2829.93
2722.72		1	2854.19		1	2638.71		1	2819.62		1	2841.37		1	2521.56		1	2776.43		1	2834.77		1	2578.11		1	2864.25		1	2715.14		1	2640.21		1	2704.36		1	2888.52		1	2545.56		1	2748.93		1	2829.98
2722.75		1	2854.23		1	2638.78		1	2819.7		1	2841.41		1	2521.57		1	2776.59		1	2834.82		1	2578.11		1	2864.26		1	2715.19		1	2640.24		1	2704.5		1	2888.58		1	2545.69		1	2749.01		1	2830.15
2723.04		1	2854.24		1	2639		1	2819.71		1	2841.45		1	2521.59		1	2776.63		1	2834.82		1	2578.18		1	2864.51		1	2715.19		1	2640.32		1	2704.51		1	2888.62		1	2545.74		1	2749.1		1	2830.16
2723.07		1	2854.3		1	2639.05		1	2819.74		1	2841.65		1	2521.64		1	2776.71		1	2835.08		1	2578.23		1	2864.6		1	2715.3		1	2640.34		1	2704.59		1	2888.67		1	2545.78		1	2749.18		1	2830.29
2723.12		1	2854.31		1	2639.06		1	2819.79		1	2841.67		1	2521.74		1	2776.75		1	2835.11		1	2578.29		1	2864.68		1	2715.35		1	2640.41		1	2705.1		1	2888.72		1	2545.8		1	2749.24		1	2830.3
2723.13		1	2854.36		1	2639.09		1	2819.87		1	2841.74		1	2522.11		1	2776.85		1	2835.13		1	2578.53		1	2864.71		1	2715.35		1	2640.47		1	2705.16		1	2888.78		1	2546.03		1	2749.3		1	2830.3
2723.21		1	2854.38		1	2639.34		1	2819.92		1	2841.83		1	2522.12		1	2776.9		1	2835.21		1	2578.6		1	2864.75		1	2715.4		1	2640.55		1	2705.26		1	2888.8		1	2546.2		1	2749.65		1	2830.42
2723.26		1	2854.41		1	2639.38		1	2819.92		1	2842.02		1	2522.32		1	2777.08		1	2835.23		1	2578.61		1	2864.94		1	2715.45		1	2640.57		1	2705.29		1	2888.87		1	2546.34		1	2749.95		1	2830.49
2723.29		1	2854.49		1	2639.39		1	2819.94		1	2842.05		1	2522.55		1	2777.29		1	2835.28		1	2578.71		1	2864.99		1	2715.69		1	2640.59		1	2705.34		1	2889		1	2546.45		1	2749.96		1	2830.57
2723.36		1	2854.52		1	2639.47		1	2819.95		1	2842.05		1	2522.58		1	2777.47		1	2835.41		1	2578.89		1	2865.02		1	2715.71		1	2640.63		1	2705.37		1	2889.06		1	2546.5		1	2749.98		1	2830.76
2723.55		1	2854.58		1	2639.51		1	2819.95		1	2842.19		1	2522.61		1	2777.63		1	2835.48		1	2578.95		1	2865.05		1	2715.72		1	2640.66		1	2705.39		1	2889.1		1	2546.65		1	2750.01		1	2830.79
2723.62		1	2854.61		1	2639.59		1	2820.09		1	2842.24		1	2522.65		1	2777.87		1	2835.52		1	2579.01		1	2865.17		1	2715.83		1	2640.71		1	2705.41		1	2889.11		1	2546.68		1	2750.01		1	2830.85
2723.68		1	2854.85		1	2639.75		1	2820.12		1	2842.27		1	2522.67		1	2778.13		1	2835.54		1	2579.04		1	2865.34		1	2715.85		1	2640.92		1	2705.53		1	2889.12		1	2546.76		1	2750.18		1	2831.02
2723.79		1	2854.85		1	2639.76		1	2820.32		1	2842.35		1	2522.72		1	2778.22		1	2835.63		1	2579.23		1	2865.41		1	2715.89		1	2640.92		1	2705.55		1	2889.14		1	2546.82		1	2750.24		1	2831.04
2723.81		1	2855.12		1	2639.79		1	2820.32		1	2842.44		1	2522.78		1	2778.29		1	2835.79		1	2579.23		1	2865.42		1	2716.25		1	2640.94		1	2705.58		1	2889.17		1	2546.97		1	2750.27		1	2831.15
2724.03		1	2855.23		1	2639.82		1	2820.4		1	2842.47		1	2522.92		1	2778.31		1	2835.81		1	2579.33		1	2865.65		1	2716.44		1	2640.98		1	2705.59		1	2889.19		1	2547.16		1	2750.31		1	2831.19
2724.07		1	2855.36		1	2640.07		1	2820.44		1	2842.58		1	2523.01		1	2778.52		1	2835.84		1	2579.34		1	2865.7		1	2716.53		1	2641.16		1	2705.7		1	2889.22		1	2547.17		1	2750.32		1	2831.31
2724.2		1	2855.43		1	2640.12		1	2820.45		1	2842.64		1	2523.14		1	2778.55		1	2835.86		1	2579.37		1	2865.95		1	2716.56		1	2641.17		1	2705.72		1	2889.4		1	2547.23		1	2750.32		1	2831.38
2724.43		1	2855.53		1	2640.14		1	2820.5		1	2842.66		1	2523.19		1	2778.63		1	2836.22		1	2579.51		1	2865.97		1	2716.57		1	2641.19		1	2705.83		1	2889.41		1	2547.24		1	2750.33		1	2831.47
2724.58		1	2855.54		1	2640.28		1	2820.62		1	2842.76		1	2523.28		1	2778.8		1	2836.34		1	2579.66		1	2865.99		1	2716.6		1	2641.2		1	2705.96		1	2889.52		1	2547.4		1	2750.66		1	2831.56
2724.76		1	2855.6		1	2640.36		1	2820.72		1	2842.79		1	2523.29		1	2778.85		1	2836.36		1	2579.8		1	2866.05		1	2716.72		1	2641.29		1	2706.07		1	2889.58		1	2547.43		1	2750.93		1	2831.59
2724.81		1	2855.69		1	2640.43		1	2820.74		1	2842.83		1	2523.45		1	2778.87		1	2836.46		1	2579.89		1	2866.15		1	2717		1	2641.3		1	2706.1		1	2889.61		1	2547.57		1	2750.97		1	2831.69
2724.83		1	2855.7		1	2640.56		1	2820.8		1	2842.88		1	2523.57		1	2778.93		1	2836.47		1	2580.29		1	2866.26		1	2717.2		1	2641.31		1	2706.1		1	2889.63		1	2547.62		1	2751.06		1	2831.71
2724.91		1	2855.83		1	2640.57		1	2820.85		1	2842.93		1	2523.62		1	2778.97		1	2836.49		1	2580.37		1	2866.28		1	2717.22		1	2641.32		1	2706.16		1	2889.68		1	2547.63		1	2751.07		1	2831.77
2725.07		1	2855.95		1	2640.62		1	2820.85		1	2842.94		1	2523.72		1	2778.98		1	2836.55		1	2580.4		1	2866.3		1	2717.22		1	2641.35		1	2706.23		1	2889.69		1	2547.69		1	2751.13		1	2831.83
2725.09		1	2855.96		1	2640.63		1	2821.19		1	2843.01		1	2523.78		1	2779.1		1	2836.82		1	2580.43		1	2866.35		1	2717.27		1	2641.36		1	2706.38		1	2889.7		1	2547.8		1	2751.42		1	2831.85
2725.19		1	2856.06		1	2640.71		1	2821.21		1	2843.02		1	2523.78		1	2779.14		1	2836.9		1	2580.55		1	2866.49		1	2717.3		1	2641.38		1	2706.53		1	2889.77		1	2547.82		1	2751.42		1	2831.91
2725.2		1	2856.14		1	2640.77		1	2821.25		1	2843.04		1	2523.79		1	2779.19		1	2836.92		1	2580.64		1	2866.54		1	2717.65		1	2641.44		1	2706.53		1	2889.85		1	2547.86		1	2751.45		1	2831.99
2725.29		1	2856.15		1	2640.84		1	2821.25		1	2843.23		1	2523.81		1	2779.43		1	2836.95		1	2580.79		1	2866.57		1	2717.84		1	2641.47		1	2706.7		1	2889.93		1	2547.98		1	2751.5		1	2832.12
2725.42		1	2856.19		1	2640.85		1	2821.26		1	2843.43		1	2523.95		1	2779.51		1	2837.04		1	2580.9		1	2866.58		1	2717.86		1	2641.53		1	2706.7		1	2889.97		1	2548.02		1	2751.53		1	2832.22
2725.48		1	2856.34		1	2640.91		1	2821.26		1	2843.51		1	2523.95		1	2779.53		1	2837.11		1	2580.91		1	2866.76		1	2718.04		1	2641.59		1	2706.83		1	2890.04		1	2548.03		1	2751.72		1	2832.28
2725.49		1	2856.4		1	2640.94		1	2821.32		1	2843.52		1	2523.97		1	2779.65		1	2837.13		1	2581.23		1	2866.8		1	2718.13		1	2641.61		1	2706.92		1	2890.1		1	2548.13		1	2751.76		1	2832.32
2725.65		1	2856.46		1	2640.94		1	2821.41		1	2843.56		1	2524.02		1	2779.66		1	2837.26		1	2581.26		1	2866.85		1	2718.23		1	2641.61		1	2706.96		1	2890.27		1	2548.17		1	2751.82		1	2832.35
2725.67		1	2856.84		1	2640.94		1	2821.51		1	2843.58		1	2524.04		1	2779.68		1	2837.29		1	2581.43		1	2866.9		1	2718.25		1	2641.62		1	2707.01		1	2890.45		1	2548.18		1	2751.99		1	2832.43
2725.75		1	2856.91		1	2641.03		1	2821.66		1	2843.69		1	2524.09		1	2779.92		1	2837.43		1	2581.64		1	2866.95		1	2718.3		1	2641.64		1	2707.13		1	2890.61		1	2548.22		1	2752.06		1	2832.44
2725.76		1	2857.09		1	2641.07		1	2821.66		1	2843.98		1	2524.29		1	2780.09		1	2837.43		1	2581.69		1	2866.97		1	2718.3		1	2641.64		1	2707.16		1	2890.64		1	2548.24		1	2752.48		1	2832.44
2725.8		1	2857.13		1	2641.08		1	2821.78		1	2844.08		1	2524.41		1	2780.28		1	2837.44		1	2581.79		1	2867.17		1	2718.32		1	2641.69		1	2707.17		1	2890.67		1	2548.37		1	2752.61		1	2832.46
2725.81		1	2857.18		1	2641.27		1	2821.86		1	2844.12		1	2524.45		1	2780.38		1	2837.46		1	2581.95		1	2867.19		1	2718.47		1	2641.74		1	2707.42		1	2890.71		1	2548.4		1	2752.63		1	2832.63
2725.88		1	2857.25		1	2641.3		1	2821.89		1	2844.23		1	2524.46		1	2780.49		1	2837.63		1	2582.01		1	2867.33		1	2718.5		1	2641.77		1	2707.44		1	2890.73		1	2548.52		1	2752.68		1	2832.66
2725.89		1	2857.28		1	2641.32		1	2821.9		1	2844.31		1	2524.91		1	2780.8		1	2837.67		1	2582.07		1	2867.42		1	2718.65		1	2641.8		1	2707.45		1	2890.88		1	2548.62		1	2752.7		1	2832.66
2726.17		1	2857.3		1	2641.44		1	2821.94		1	2844.34		1	2525.01		1	2780.99		1	2837.69		1	2582.11		1	2867.43		1	2718.7		1	2641.82		1	2707.49		1	2890.89		1	2548.66		1	2752.88		1	2832.76
2726.25		1	2857.43		1	2641.48		1	2822.01		1	2844.34		1	2525.08		1	2781.01		1	2837.72		1	2582.27		1	2867.47		1	2718.81		1	2641.93		1	2707.79		1	2891.08		1	2548.69		1	2752.91		1	2833.03
2726.26		1	2857.72		1	2641.48		1	2822.04		1	2844.47		1	2525.09		1	2781.04		1	2837.74		1	2582.28		1	2867.55		1	2718.96		1	2641.95		1	2707.84		1	2891.17		1	2548.81		1	2753.05		1	2833.15
2726.34		1	2857.74		1	2641.5		1	2822.18		1	2844.52		1	2525.26		1	2781.16		1	2837.93		1	2582.31		1	2867.57		1	2719.02		1	2642.08		1	2707.89		1	2891.21		1	2549.04		1	2753.12		1	2833.39
2726.45		1	2857.79		1	2641.51		1	2822.21		1	2844.53		1	2525.38		1	2781.26		1	2837.98		1	2582.42		1	2867.74		1	2719.16		1	2642.1		1	2707.89		1	2891.22		1	2549.1		1	2753.69		1	2833.42
2726.47		1	2858.03		1	2641.52		1	2822.22		1	2844.82		1	2525.66		1	2781.34		1	2838		1	2582.45		1	2867.76		1	2719.47		1	2642.11		1	2707.91		1	2891.34		1	2549.19		1	2753.7		1	2833.52
2726.63		1	2858.04		1	2641.57		1	2822.24		1	2844.85		1	2525.67		1	2781.42		1	2838		1	2582.54		1	2868.17		1	2719.5		1	2642.32		1	2708.02		1	2891.54		1	2549.23		1	2753.73		1	2833.56
2726.64		1	2858.15		1	2641.64		1	2822.26		1	2844.96		1	2525.76		1	2781.52		1	2838.02		1	2582.66		1	2868.34		1	2719.52		1	2642.51		1	2708.06		1	2891.66		1	2549.29		1	2753.77		1	2833.56
2726.66		1	2858.23		1	2641.64		1	2822.27		1	2844.97		1	2525.92		1	2781.57		1	2838.05		1	2582.86		1	2868.37		1	2719.58		1	2642.53		1	2708.15		1	2891.72		1	2549.34		1	2753.82		1	2833.62
2726.83		1	2858.27		1	2641.8		1	2822.29		1	2845		1	2525.98		1	2781.68		1	2838.28		1	2582.91		1	2868.41		1	2719.72		1	2642.6		1	2708.17		1	2891.79		1	2549.55		1	2753.96		1	2833.88
2726.95		1	2858.54		1	2641.83		1	2822.35		1	2845		1	2526.03		1	2781.71		1	2838.52		1	2583.07		1	2868.46		1	2719.76		1	2642.6		1	2708.17		1	2891.9		1	2549.77		1	2754.13		1	2833.9
2727.18		1	2858.63		1	2641.84		1	2822.4		1	2845.07		1	2526.06		1	2781.75		1	2838.53		1	2583.12		1	2868.48		1	2719.87		1	2642.68		1	2708.18		1	2891.98		1	2549.9		1	2754.33		1	2833.9
2727.21		1	2858.79		1	2641.85		1	2822.51		1	2845.15		1	2526.17		1	2781.92		1	2838.63		1	2583.25		1	2868.49		1	2719.87		1	2642.68		1	2708.37		1	2892		1	2549.92		1	2754.37		1	2834.04
2727.22		1	2858.95		1	2641.87		1	2822.65		1	2845.16		1	2526.3		1	2781.99		1	2838.65		1	2583.3		1	2868.58		1	2720.01		1	2642.7		1	2708.46		1	2892.01		1	2550.12		1	2754.43		1	2834.07
2727.22		1	2858.98		1	2641.92		1	2822.67		1	2845.17		1	2526.33		1	2782.03		1	2838.66		1	2583.47		1	2868.69		1	2720.02		1	2642.71		1	2708.49		1	2892.05		1	2550.42		1	2754.43		1	2834.09
2727.34		1	2859.04		1	2642.09		1	2822.85		1	2845.24		1	2526.35		1	2782.05		1	2838.67		1	2583.48		1	2868.71		1	2720.04		1	2642.73		1	2708.51		1	2892.07		1	2550.57		1	2754.44		1	2834.43
2727.51		1	2859.05		1	2642.1		1	2823.04		1	2845.25		1	2526.46		1	2782.06		1	2838.75		1	2583.56		1	2868.91		1	2720.17		1	2642.75		1	2708.53		1	2892.2		1	2550.82		1	2754.46		1	2834.64
2727.93		1	2859.19		1	2642.16		1	2823.06		1	2845.47		1	2526.49		1	2782.11		1	2838.77		1	2583.6		1	2868.93		1	2720.19		1	2642.75		1	2708.61		1	2892.32		1	2550.84		1	2754.53		1	2834.74
2728.04		1	2859.2		1	2642.19		1	2823.11		1	2845.5		1	2526.51		1	2782.2		1	2838.79		1	2583.61		1	2869.09		1	2720.26		1	2642.81		1	2708.69		1	2892.33		1	2550.94		1	2754.56		1	2834.87
2728.2		1	2859.35		1	2642.25		1	2823.18		1	2845.64		1	2526.9		1	2782.23		1	2838.79		1	2583.71		1	2869.22		1	2720.32		1	2642.91		1	2708.7		1	2892.57		1	2551.17		1	2754.59		1	2834.97
2728.21		1	2859.35		1	2642.45		1	2823.18		1	2845.7		1	2526.96		1	2782.3		1	2838.92		1	2583.76		1	2869.23		1	2720.33		1	2642.94		1	2708.73		1	2892.6		1	2551.28		1	2754.61		1	2835.11
2728.23		1	2859.35		1	2642.46		1	2823.22		1	2845.72		1	2526.97		1	2782.32		1	2839.03		1	2583.84		1	2869.27		1	2720.36		1	2642.97		1	2708.89		1	2892.91		1	2551.29		1	2754.64		1	2835.34
2728.25		1	2859.42		1	2642.5		1	2823.25		1	2845.83		1	2527.19		1	2782.35		1	2839.05		1	2583.86		1	2869.28		1	2720.37		1	2643.09		1	2709.01		1	2892.96		1	2551.31		1	2754.82		1	2835.51
2728.35		1	2859.55		1	2642.73		1	2823.32		1	2845.87		1	2527.36		1	2782.35		1	2839.12		1	2583.87		1	2869.3		1	2720.42		1	2643.12		1	2709.13		1	2892.98		1	2551.32		1	2754.94		1	2835.54
2728.69		1	2859.58		1	2642.85		1	2823.38		1	2845.92		1	2527.39		1	2782.35		1	2839.16		1	2583.91		1	2869.31		1	2720.48		1	2643.24		1	2709.19		1	2893.57		1	2551.37		1	2754.97		1	2835.75
2728.73		1	2859.68		1	2642.85		1	2823.46		1	2845.93		1	2527.48		1	2782.36		1	2839.24		1	2584.06		1	2869.39		1	2720.55		1	2643.44		1	2709.22		1	2893.58		1	2551.38		1	2754.97		1	2835.82
2728.74		1	2859.85		1	2642.91		1	2823.47		1	2846.04		1	2527.65		1	2782.37		1	2839.32		1	2584.07		1	2869.59		1	2720.68		1	2643.54		1	2709.26		1	2893.62		1	2551.4		1	2755.04		1	2836.01
2728.79		1	2859.85		1	2642.93		1	2823.5		1	2846.2		1	2527.72		1	2782.43		1	2839.35		1	2584.37		1	2869.68		1	2720.78		1	2643.56		1	2709.63		1	2893.69		1	2551.49		1	2755.09		1	2836.14
2728.9		1	2859.89		1	2642.98		1	2823.53		1	2846.36		1	2527.75		1	2782.45		1	2839.42		1	2584.37		1	2869.78		1	2721.11		1	2643.57		1	2709.68		1	2893.78		1	2551.54		1	2755.37		1	2836.17
2729.01		1	2860.03		1	2643.07		1	2823.56		1	2846.44		1	2527.89		1	2782.47		1	2839.48		1	2584.43		1	2869.81		1	2721.13		1	2643.74		1	2709.69		1	2893.85		1	2551.69		1	2755.49		1	2836.33
2729.52		1	2860.11		1	2643.09		1	2823.64		1	2846.45		1	2527.92		1	2782.47		1	2839.53		1	2584.43		1	2869.82		1	2721.41		1	2644.06		1	2709.7		1	2893.89		1	2551.69		1	2755.54		1	2836.46
2729.58		1	2860.13		1	2643.21		1	2823.66		1	2846.71		1	2527.92		1	2782.59		1	2839.53		1	2584.51		1	2869.86		1	2721.65		1	2644.06		1	2709.71		1	2893.92		1	2551.99		1	2755.71		1	2836.52
2729.73		1	2860.14		1	2643.27		1	2823.74		1	2846.78		1	2527.96		1	2782.63		1	2839.67		1	2584.59		1	2870.04		1	2721.74		1	2644.16		1	2709.96		1	2894.12		1	2552.03		1	2755.75		1	2836.67
2729.91		1	2860.25		1	2643.3		1	2823.75		1	2846.8		1	2528.03		1	2782.66		1	2839.68		1	2584.64		1	2870.29		1	2721.88		1	2644.22		1	2710.06		1	2894.12		1	2552.13		1	2755.81		1	2836.71
2730.07		1	2860.35		1	2643.45		1	2823.79		1	2846.82		1	2528.06		1	2782.81		1	2839.68		1	2584.64		1	2870.34		1	2721.89		1	2644.23		1	2710.07		1	2894.17		1	2552.2		1	2755.99		1	2836.75
2730.24		1	2860.37		1	2643.66		1	2823.79		1	2846.87		1	2528.18		1	2782.87		1	2839.87		1	2584.89		1	2870.45		1	2721.91		1	2644.26		1	2710.08		1	2894.32		1	2552.28		1	2756.05		1	2836.85
2730.35		1	2860.44		1	2643.66		1	2823.82		1	2847.01		1	2528.27		1	2782.98		1	2840.09		1	2585.05		1	2870.61		1	2721.93		1	2644.27		1	2710.11		1	2894.39		1	2552.34		1	2756.16		1	2836.87
2730.45		1	2860.54		1	2643.68		1	2823.92		1	2847.08		1	2528.28		1	2783.01		1	2840.09		1	2585.15		1	2870.64		1	2722.03		1	2644.4		1	2710.38		1	2894.54		1	2552.35		1	2756.18		1	2836.88
2730.64		1	2860.59		1	2643.71		1	2823.97		1	2847.08		1	2528.42		1	2783.02		1	2840.11		1	2585.17		1	2870.76		1	2722.16		1	2644.41		1	2710.39		1	2894.58		1	2552.52		1	2756.28		1	2836.88
2730.76		1	2860.62		1	2643.79		1	2823.98		1	2847.08		1	2528.61		1	2783.09		1	2840.12		1	2585.25		1	2870.79		1	2722.18		1	2644.55		1	2710.49		1	2894.65		1	2552.54		1	2756.35		1	2836.94
2730.87		1	2860.67		1	2643.82		1	2824.06		1	2847.1		1	2528.64		1	2783.11		1	2840.13		1	2585.39		1	2871.16		1	2722.37		1	2644.81		1	2710.6		1	2894.7		1	2552.58		1	2756.7		1	2836.97
2731.44		1	2860.77		1	2643.85		1	2824.15		1	2847.15		1	2528.75		1	2783.13		1	2840.17		1	2585.43		1	2871.55		1	2722.43		1	2644.9		1	2710.69		1	2894.71		1	2552.64		1	2756.76		1	2837
2731.51		1	2860.89		1	2643.87		1	2824.2		1	2847.29		1	2528.82		1	2783.13		1	2840.21		1	2585.49		1	2871.56		1	2722.46		1	2645.04		1	2710.69		1	2894.79		1	2552.8		1	2756.85		1	2837.06
2731.53		1	2860.89		1	2643.9		1	2824.21		1	2847.35		1	2529.01		1	2783.17		1	2840.3		1	2585.74		1	2871.61		1	2722.55		1	2645.12		1	2710.79		1	2894.91		1	2552.82		1	2756.91		1	2837.1
2731.8		1	2860.92		1	2643.96		1	2824.26		1	2847.35		1	2529.1		1	2783.18		1	2840.49		1	2585.78		1	2871.64		1	2722.69		1	2645.33		1	2710.8		1	2894.93		1	2553.01		1	2756.93		1	2837.41
2731.82		1	2860.96		1	2643.97		1	2824.33		1	2847.55		1	2529.15		1	2783.27		1	2840.56		1	2585.79		1	2871.64		1	2722.7		1	2645.35		1	2710.84		1	2894.96		1	2553.25		1	2757.04		1	2837.47
2731.82		1	2861		1	2644		1	2824.34		1	2847.72		1	2529.21		1	2783.28		1	2840.62		1	2585.81		1	2871.65		1	2722.74		1	2645.51		1	2710.89		1	2894.99		1	2553.28		1	2757.04		1	2837.61
2731.93		1	2861.05		1	2644.04		1	2824.39		1	2847.82		1	2529.25		1	2783.33		1	2840.74		1	2585.85		1	2871.75		1	2722.77		1	2645.54		1	2711.02		1	2895.03		1	2553.61		1	2757.12		1	2837.67
2732.03		1	2861.08		1	2644.22		1	2824.56		1	2848.05		1	2529.27		1	2783.37		1	2840.74		1	2585.87		1	2871.89		1	2722.84		1	2645.6		1	2711.05		1	2895.03		1	2553.77		1	2757.17		1	2837.78
2732.05		1	2861.47		1	2644.28		1	2824.56		1	2848.39		1	2529.57		1	2783.4		1	2840.83		1	2585.88		1	2872		1	2722.89		1	2645.63		1	2711.23		1	2895.09		1	2553.8		1	2757.25		1	2837.84
2732.09		1	2861.55		1	2644.29		1	2824.98		1	2848.42		1	2529.65		1	2783.45		1	2840.87		1	2585.94		1	2872.12		1	2722.93		1	2645.63		1	2711.37		1	2895.15		1	2554.18		1	2757.28		1	2837.89
2732.21		1	2861.61		1	2644.4		1	2825.13		1	2848.45		1	2529.7		1	2783.51		1	2840.87		1	2585.98		1	2872.24		1	2723.02		1	2645.64		1	2711.38		1	2895.17		1	2554.48		1	2757.53		1	2837.92
2732.57		1	2861.68		1	2644.43		1	2825.16		1	2848.46		1	2529.71		1	2783.61		1	2840.94		1	2586		1	2872.34		1	2723.03		1	2645.64		1	2711.4		1	2895.29		1	2554.52		1	2757.66		1	2837.93
2732.57		1	2861.71		1	2644.44		1	2825.19		1	2848.62		1	2529.77		1	2783.62		1	2840.97		1	2586.02		1	2872.44		1	2723.15		1	2645.69		1	2711.72		1	2895.34		1	2554.62		1	2757.78		1	2837.98
2732.6		1	2861.97		1	2644.47		1	2825.23		1	2848.65		1	2529.81		1	2783.7		1	2841.02		1	2586.13		1	2872.51		1	2723.31		1	2645.79		1	2711.82		1	2895.38		1	2554.71		1	2757.93		1	2838.17
2732.87		1	2862.12		1	2644.53		1	2825.39		1	2848.83		1	2529.83		1	2783.73		1	2841.03		1	2586.27		1	2872.52		1	2723.33		1	2645.79		1	2711.9		1	2895.38		1	2555.06		1	2758.02		1	2838.39
2732.91		1	2862.41		1	2644.55		1	2825.39		1	2848.85		1	2529.92		1	2783.75		1	2841.04		1	2586.28		1	2872.58		1	2723.6		1	2645.92		1	2711.95		1	2895.44		1	2555.21		1	2758.04		1	2838.55
2732.94		1	2862.53		1	2644.58		1	2825.4		1	2848.87		1	2529.98		1	2783.93		1	2841.05		1	2586.29		1	2872.63		1	2723.66		1	2646.03		1	2711.98		1	2895.54		1	2555.27		1	2758.06		1	2838.72
2732.94		1	2862.63		1	2644.63		1	2825.43		1	2848.92		1	2530.01		1	2784.1		1	2841.07		1	2586.37		1	2872.67		1	2723.7		1	2646.07		1	2712.07		1	2895.63		1	2555.38		1	2758.12		1	2838.77
2733.13		1	2862.71		1	2644.68		1	2825.45		1	2848.98		1	2530.02		1	2784.23		1	2841.15		1	2586.4		1	2872.72		1	2723.79		1	2646.11		1	2712.09		1	2895.86		1	2555.38		1	2758.29		1	2838.77
2733.18		1	2862.77		1	2644.74		1	2825.52		1	2849.14		1	2530.11		1	2784.43		1	2841.22		1	2586.48		1	2872.82		1	2723.81		1	2646.2		1	2712.15		1	2895.87		1	2555.39		1	2758.32		1	2839.15
2733.31		1	2862.9		1	2644.81		1	2825.56		1	2849.23		1	2530.33		1	2784.58		1	2841.34		1	2586.5		1	2872.87		1	2723.84		1	2646.25		1	2712.17		1	2895.92		1	2555.41		1	2758.46		1	2839.16
2733.34		1	2862.99		1	2644.84		1	2825.61		1	2849.23		1	2530.42		1	2784.74		1	2841.44		1	2586.51		1	2873		1	2723.84		1	2646.3		1	2712.18		1	2895.96		1	2555.49		1	2758.83		1	2839.24
2733.36		1	2863.08		1	2644.87		1	2825.67		1	2849.24		1	2530.53		1	2784.78		1	2841.53		1	2586.54		1	2873.01		1	2723.85		1	2646.38		1	2712.34		1	2895.99		1	2555.56		1	2758.85		1	2839.25
2733.45		1	2863.15		1	2644.93		1	2825.69		1	2849.31		1	2530.54		1	2784.87		1	2841.53		1	2586.54		1	2873.18		1	2723.87		1	2646.52		1	2712.36		1	2896.11		1	2555.61		1	2758.95		1	2839.43
2733.54		1	2863.28		1	2645.01		1	2825.7		1	2849.35		1	2530.66		1	2784.89		1	2841.55		1	2586.56		1	2873.22		1	2724.25		1	2646.81		1	2712.39		1	2896.14		1	2555.61		1	2758.98		1	2839.68
2733.58		1	2863.36		1	2645.08		1	2825.71		1	2849.43		1	2530.74		1	2784.97		1	2841.63		1	2586.81		1	2873.34		1	2724.29		1	2646.9		1	2712.48		1	2896.18		1	2555.66		1	2759.04		1	2839.76
2733.74		1	2863.46		1	2645.1		1	2825.76		1	2849.44		1	2530.8		1	2785.13		1	2841.64		1	2586.82		1	2873.43		1	2724.36		1	2646.94		1	2712.55		1	2896.29		1	2555.82		1	2759.08		1	2839.76
2733.81		1	2863.47		1	2645.15		1	2825.8		1	2849.48		1	2530.86		1	2785.27		1	2841.68		1	2586.97		1	2873.8		1	2724.57		1	2646.98		1	2712.56		1	2896.35		1	2555.94		1	2759.1		1	2839.82
2733.85		1	2863.57		1	2645.17		1	2825.82		1	2849.56		1	2530.89		1	2785.38		1	2841.75		1	2587.1		1	2873.86		1	2724.59		1	2647.02		1	2712.56		1	2896.35		1	2555.95		1	2759.12		1	2840.09
2733.98		1	2863.76		1	2645.18		1	2825.85		1	2849.62		1	2530.96		1	2785.48		1	2841.76		1	2587.23		1	2873.92		1	2724.61		1	2647.16		1	2712.59		1	2896.57		1	2555.97		1	2759.25		1	2840.13
2734.05		1	2863.81		1	2645.25		1	2825.92		1	2849.8		1	2531.03		1	2785.52		1	2841.81		1	2587.49		1	2873.94		1	2724.71		1	2647.16		1	2712.6		1	2896.6		1	2556		1	2759.34		1	2840.18
2734.22		1	2863.9		1	2645.28		1	2825.98		1	2849.93		1	2531.4		1	2785.52		1	2841.89		1	2587.55		1	2874.03		1	2724.72		1	2647.25		1	2712.83		1	2896.74		1	2556.14		1	2759.44		1	2840.3
2734.23		1	2864.18		1	2645.37		1	2826.01		1	2850.25		1	2531.42		1	2785.6		1	2841.95		1	2587.65		1	2874.05		1	2724.78		1	2647.29		1	2712.84		1	2896.76		1	2556.17		1	2759.51		1	2840.41
2734.26		1	2864.22		1	2645.38		1	2826.05		1	2850.27		1	2531.48		1	2785.69		1	2842		1	2587.73		1	2874.05		1	2724.79		1	2647.3		1	2712.84		1	2896.82		1	2556.24		1	2759.52		1	2840.48
2734.36		1	2864.31		1	2645.45		1	2826.05		1	2850.32		1	2531.51		1	2785.76		1	2842		1	2588.03		1	2874.14		1	2724.93		1	2647.37		1	2712.86		1	2896.85		1	2556.25		1	2759.52		1	2840.59
2734.6		1	2864.32		1	2645.55		1	2826.07		1	2850.33		1	2531.53		1	2785.78		1	2842.08		1	2588.13		1	2874.19		1	2724.97		1	2647.39		1	2712.89		1	2897.04		1	2556.31		1	2759.56		1	2840.69
2734.65		1	2864.34		1	2645.55		1	2826.14		1	2850.4		1	2531.6		1	2785.9		1	2842.11		1	2588.49		1	2874.21		1	2725		1	2647.43		1	2713.04		1	2897.35		1	2556.55		1	2759.58		1	2840.77
2734.67		1	2864.39		1	2645.55		1	2826.22		1	2850.47		1	2531.66		1	2785.98		1	2842.13		1	2588.66		1	2874.28		1	2725.03		1	2647.46		1	2713.22		1	2897.37		1	2556.63		1	2759.64		1	2840.77
2734.7		1	2864.4		1	2645.67		1	2826.3		1	2850.48		1	2531.7		1	2786.39		1	2842.27		1	2588.71		1	2874.48		1	2725.16		1	2647.73		1	2713.31		1	2897.4		1	2556.74		1	2759.82		1	2841.05
2734.84		1	2864.44		1	2645.71		1	2826.4		1	2850.53		1	2531.78		1	2786.43		1	2842.3		1	2588.71		1	2874.63		1	2725.38		1	2647.79		1	2713.33		1	2897.52		1	2556.94		1	2759.87		1	2841.09
2734.92		1	2864.44		1	2645.77		1	2826.43		1	2850.53		1	2531.8		1	2786.49		1	2842.38		1	2588.88		1	2874.66		1	2725.56		1	2647.91		1	2713.34		1	2897.54		1	2556.97		1	2760.27		1	2841.1
2734.95		1	2864.52		1	2645.78		1	2826.64		1	2850.75		1	2531.82		1	2786.51		1	2842.39		1	2588.89		1	2874.73		1	2725.59		1	2647.91		1	2713.35		1	2897.74		1	2556.97		1	2760.29		1	2841.18
2735.05		1	2864.58		1	2645.78		1	2826.64		1	2850.88		1	2531.83		1	2786.64		1	2842.45		1	2588.98		1	2874.75		1	2725.6		1	2647.92		1	2713.36		1	2897.76		1	2557.22		1	2760.47		1	2841.28
2735.07		1	2864.84		1	2645.8		1	2826.66		1	2850.92		1	2531.9		1	2786.92		1	2842.46		1	2589.2		1	2874.82		1	2725.85		1	2647.93		1	2713.43		1	2897.8		1	2557.38		1	2760.72		1	2841.29
2735.14		1	2864.85		1	2645.81		1	2826.72		1	2851.02		1	2531.97		1	2786.96		1	2842.54		1	2589.32		1	2874.84		1	2726.03		1	2648.26		1	2713.6		1	2897.81		1	2557.44		1	2760.78		1	2841.29
2735.15		1	2864.91		1	2645.82		1	2826.76		1	2851.1		1	2531.99		1	2787.11		1	2842.93		1	2589.48		1	2874.85		1	2726.04		1	2648.38		1	2713.64		1	2897.82		1	2557.49		1	2760.84		1	2841.3
2735.16		1	2864.91		1	2645.82		1	2826.77		1	2851.16		1	2532.02		1	2787.18		1	2842.95		1	2590.02		1	2874.94		1	2726.1		1	2648.4		1	2713.98		1	2897.91		1	2557.66		1	2760.84		1	2841.39
2735.22		1	2864.94		1	2645.86		1	2826.95		1	2851.21		1	2532.03		1	2787.27		1	2842.97		1	2590.08		1	2875.05		1	2726.16		1	2648.56		1	2714.04		1	2897.91		1	2557.71		1	2760.96		1	2841.44
2735.24		1	2865.02		1	2645.86		1	2826.97		1	2851.32		1	2532.03		1	2787.29		1	2842.99		1	2590.29		1	2875.07		1	2726.18		1	2648.56		1	2714.1		1	2897.95		1	2557.97		1	2761.06		1	2841.47
2735.25		1	2865.1		1	2645.9		1	2827		1	2851.35		1	2532.05		1	2787.3		1	2843.04		1	2590.33		1	2875.12		1	2726.21		1	2648.71		1	2714.12		1	2898.04		1	2558.13		1	2761.11		1	2841.49
2735.35		1	2865.2		1	2645.93		1	2827.03		1	2851.42		1	2532.08		1	2787.32		1	2843.09		1	2590.43		1	2875.28		1	2726.54		1	2648.92		1	2714.12		1	2898.06		1	2558.27		1	2761.46		1	2841.53
2735.42		1	2865.33		1	2646		1	2827.08		1	2851.53		1	2532.11		1	2787.46		1	2843.21		1	2590.45		1	2875.33		1	2726.66		1	2649.08		1	2714.38		1	2898.09		1	2558.5		1	2761.52		1	2841.72
2735.46		1	2865.38		1	2646.11		1	2827.11		1	2851.59		1	2532.21		1	2787.53		1	2843.23		1	2590.46		1	2875.36		1	2726.85		1	2649.16		1	2714.4		1	2898.14		1	2558.85		1	2761.65		1	2841.79
2735.55		1	2865.57		1	2646.14		1	2827.17		1	2851.77		1	2532.31		1	2787.57		1	2843.33		1	2590.51		1	2875.4		1	2726.92		1	2649.19		1	2714.43		1	2898.17		1	2559		1	2761.69		1	2841.8
2735.66		1	2865.6		1	2646.29		1	2827.31		1	2851.97		1	2532.41		1	2787.62		1	2843.38		1	2590.55		1	2875.41		1	2726.94		1	2649.26		1	2714.47		1	2898.31		1	2559.06		1	2761.79		1	2841.81
2735.74		1	2865.71		1	2646.37		1	2827.31		1	2852.01		1	2532.44		1	2787.76		1	2843.57		1	2590.62		1	2875.42		1	2727.09		1	2649.33		1	2714.57		1	2898.4		1	2559.28		1	2761.95		1	2842.03
2735.83		1	2865.73		1	2646.52		1	2827.33		1	2852.49		1	2532.47		1	2787.81		1	2843.69		1	2590.69		1	2875.44		1	2727.13		1	2649.46		1	2714.6		1	2898.44		1	2559.38		1	2761.98		1	2842.05
2735.95		1	2865.82		1	2646.57		1	2827.36		1	2852.52		1	2532.64		1	2787.83		1	2843.79		1	2590.78		1	2875.47		1	2727.66		1	2649.52		1	2714.62		1	2898.55		1	2559.76		1	2762.14		1	2842.16
2735.96		1	2865.91		1	2646.6		1	2827.41		1	2852.52		1	2532.72		1	2788.09		1	2843.82		1	2591.02		1	2875.47		1	2727.69		1	2649.57		1	2714.67		1	2898.65		1	2559.79		1	2762.29		1	2842.19
2736.11		1	2865.99		1	2646.67		1	2827.44		1	2852.71		1	2532.84		1	2788.24		1	2843.91		1	2591.03		1	2875.55		1	2727.7		1	2649.65		1	2714.68		1	2898.79		1	2559.9		1	2762.41		1	2842.27
2736.14		1	2866.04		1	2646.68		1	2827.46		1	2852.76		1	2533.02		1	2788.26		1	2844.12		1	2591.05		1	2875.58		1	2727.72		1	2649.7		1	2714.75		1	2899		1	2559.91		1	2762.43		1	2842.41
2736.14		1	2866.05		1	2646.73		1	2827.5		1	2852.81		1	2533.02		1	2788.33		1	2844.15		1	2591.14		1	2875.59		1	2727.74		1	2649.87		1	2714.75		1	2899.12		1	2559.99		1	2762.71		1	2842.47
2736.32		1	2866.11		1	2646.77		1	2827.67		1	2852.81		1	2533.13		1	2788.43		1	2844.18		1	2591.25		1	2875.68		1	2727.76		1	2649.92		1	2714.85		1	2899.31		1	2560.18		1	2762.73		1	2842.51
2736.5		1	2866.15		1	2646.79		1	2827.72		1	2852.88		1	2533.19		1	2788.77		1	2844.18		1	2591.3		1	2875.96		1	2727.83		1	2649.94		1	2714.87		1	2899.36		1	2560.26		1	2762.79		1	2842.56
2736.5		1	2866.34		1	2646.84		1	2827.87		1	2852.94		1	2533.26		1	2788.88		1	2844.2		1	2591.65		1	2876.05		1	2727.83		1	2650.08		1	2714.91		1	2899.39		1	2560.3		1	2762.84		1	2842.62
2736.69		1	2866.38		1	2646.89		1	2827.9		1	2853.05		1	2533.28		1	2789.05		1	2844.28		1	2591.77		1	2876.09		1	2727.88		1	2650.1		1	2714.92		1	2899.42		1	2560.33		1	2763.07		1	2842.66
2736.81		1	2866.46		1	2647.08		1	2827.93		1	2853.39		1	2533.34		1	2789.13		1	2844.3		1	2591.81		1	2876.19		1	2727.98		1	2650.12		1	2715.12		1	2899.5		1	2560.34		1	2763.32		1	2842.99
2737.1		1	2866.48		1	2647.09		1	2828.03		1	2853.42		1	2533.49		1	2789.18		1	2844.37		1	2591.81		1	2876.25		1	2728.39		1	2650.26		1	2715.2		1	2899.68		1	2560.41		1	2763.4		1	2843
2737.13		1	2866.67		1	2647.15		1	2828.05		1	2853.6		1	2533.67		1	2789.19		1	2844.46		1	2591.84		1	2876.45		1	2728.58		1	2650.33		1	2715.2		1	2899.68		1	2560.47		1	2763.41		1	2843.09
2737.25		1	2866.71		1	2647.17		1	2828.06		1	2853.62		1	2533.68		1	2789.29		1	2844.49		1	2591.87		1	2876.49		1	2728.68		1	2650.42		1	2715.2		1	2899.76		1	2560.66		1	2763.43		1	2843.12
2737.35		1	2866.72		1	2647.23		1	2828.28		1	2853.66		1	2534.01		1	2789.51		1	2844.51		1	2591.92		1	2876.65		1	2728.77		1	2650.61		1	2715.23		1	2899.82		1	2560.68		1	2763.58		1	2843.13
2737.65		1	2866.74		1	2647.32		1	2828.46		1	2853.68		1	2534.06		1	2789.58		1	2844.52		1	2591.93		1	2876.68		1	2728.8		1	2650.65		1	2715.24		1	2899.85		1	2560.82		1	2763.63		1	2843.19
2737.76		1	2866.75		1	2647.38		1	2828.53		1	2853.68		1	2534.09		1	2789.6		1	2844.54		1	2592.13		1	2876.76		1	2728.82		1	2650.66		1	2715.31		1	2899.85		1	2560.89		1	2763.73		1	2843.2
2738.06		1	2866.92		1	2647.39		1	2828.57		1	2853.71		1	2534.1		1	2789.62		1	2844.77		1	2592.63		1	2876.84		1	2728.89		1	2650.78		1	2715.42		1	2900.22		1	2560.89		1	2763.83		1	2843.26
2738.19		1	2867.08		1	2647.57		1	2828.58		1	2853.73		1	2534.3		1	2789.7		1	2844.8		1	2592.63		1	2876.95		1	2728.98		1	2650.86		1	2715.47		1	2900.3		1	2560.96		1	2763.9		1	2843.34
2738.19		1	2867.22		1	2647.67		1	2828.6		1	2853.89		1	2534.41		1	2789.73		1	2845.03		1	2592.78		1	2877.11		1	2729.04		1	2650.86		1	2715.52		1	2900.8		1	2560.99		1	2763.97		1	2843.36
2738.26		1	2867.33		1	2647.84		1	2828.61		1	2853.9		1	2534.42		1	2789.8		1	2845.07		1	2592.99		1	2877.11		1	2729.16		1	2650.87		1	2715.61		1	2900.81		1	2561.03		1	2764.11		1	2843.38
2738.31		1	2867.48		1	2648.09		1	2828.67		1	2853.96		1	2534.6		1	2789.81		1	2845.09		1	2593.09		1	2877.14		1	2729.2		1	2650.9		1	2715.61		1	2900.81		1	2561.17		1	2764.3		1	2843.62
2738.6		1	2867.54		1	2648.13		1	2828.84		1	2854.01		1	2534.85		1	2790.03		1	2845.1		1	2593.18		1	2877.28		1	2729.27		1	2650.91		1	2715.66		1	2900.89		1	2561.32		1	2764.3		1	2843.67
2738.64		1	2867.57		1	2648.13		1	2828.88		1	2854.15		1	2534.92		1	2790.06		1	2845.11		1	2593.19		1	2877.46		1	2729.5		1	2650.92		1	2715.71		1	2901.05		1	2561.46		1	2764.32		1	2843.67
2738.65		1	2867.63		1	2648.13		1	2828.89		1	2854.18		1	2535.23		1	2790.13		1	2845.29		1	2593.41		1	2877.63		1	2729.51		1	2650.98		1	2715.77		1	2901.19		1	2561.47		1	2764.33		1	2843.74
2738.89		1	2867.74		1	2648.17		1	2828.9		1	2854.52		1	2535.24		1	2790.22		1	2845.3		1	2593.45		1	2877.66		1	2729.54		1	2651.01		1	2715.85		1	2901.29		1	2561.54		1	2764.39		1	2843.76
2738.96		1	2867.77		1	2648.2		1	2828.96		1	2854.57		1	2535.52		1	2790.23		1	2845.66		1	2593.57		1	2877.75		1	2729.63		1	2651.09		1	2715.98		1	2901.29		1	2561.61		1	2764.42		1	2843.77
2739.01		1	2867.93		1	2648.23		1	2829.07		1	2854.6		1	2535.56		1	2790.61		1	2845.69		1	2593.58		1	2877.91		1	2729.71		1	2651.16		1	2716.03		1	2901.36		1	2561.63		1	2764.48		1	2843.9
2739.05		1	2867.94		1	2648.24		1	2829.24		1	2854.76		1	2535.61		1	2790.62		1	2845.82		1	2593.64		1	2877.91		1	2729.72		1	2651.29		1	2716.19		1	2901.39		1	2561.65		1	2764.49		1	2843.95
2739.07		1	2868.03		1	2648.33		1	2829.3		1	2854.79		1	2535.9		1	2790.63		1	2845.87		1	2593.72		1	2878.02		1	2729.8		1	2651.3		1	2716.28		1	2901.46		1	2561.66		1	2764.56		1	2843.96
2739.08		1	2868.24		1	2648.48		1	2829.31		1	2855.02		1	2535.96		1	2790.65		1	2845.88		1	2593.75		1	2878.13		1	2729.92		1	2651.35		1	2716.33		1	2901.52		1	2561.93		1	2764.58		1	2844
2739.13		1	2868.45		1	2648.5		1	2829.34		1	2855.05		1	2535.98		1	2790.7		1	2845.88		1	2593.95		1	2878.14		1	2729.96		1	2651.43		1	2716.38		1	2901.55		1	2561.98		1	2764.66		1	2844.31
2739.13		1	2868.46		1	2648.71		1	2829.38		1	2855.06		1	2535.99		1	2790.97		1	2845.93		1	2594.04		1	2878.23		1	2730.01		1	2651.44		1	2716.56		1	2901.63		1	2562.02		1	2764.72		1	2844.34
2739.17		1	2868.58		1	2648.83		1	2829.46		1	2855.09		1	2536.11		1	2791.04		1	2845.97		1	2594.13		1	2878.27		1	2730.01		1	2651.5		1	2716.56		1	2901.65		1	2562.1		1	2764.76		1	2844.35
2739.22		1	2868.63		1	2648.86		1	2829.52		1	2855.14		1	2536.11		1	2791.05		1	2846		1	2594.14		1	2878.28		1	2730.02		1	2651.52		1	2716.74		1	2901.75		1	2562.23		1	2764.92		1	2844.44
2739.52		1	2868.71		1	2648.91		1	2829.53		1	2855.28		1	2536.18		1	2791.13		1	2846.11		1	2594.16		1	2878.3		1	2730.07		1	2651.95		1	2716.87		1	2901.76		1	2562.36		1	2765.07		1	2844.46
2739.96		1	2868.75		1	2648.98		1	2829.69		1	2855.38		1	2536.22		1	2791.28		1	2846.22		1	2594.29		1	2878.32		1	2730.12		1	2652.03		1	2716.9		1	2901.82		1	2562.39		1	2765.2		1	2844.62
2740.18		1	2868.84		1	2649.06		1	2829.77		1	2855.41		1	2536.32		1	2791.36		1	2846.38		1	2594.42		1	2878.37		1	2730.22		1	2652.08		1	2717.04		1	2902		1	2562.43		1	2765.24		1	2844.69
2740.28		1	2868.9		1	2649.13		1	2829.79		1	2855.47		1	2536.47		1	2791.36		1	2846.43		1	2594.53		1	2878.83		1	2730.25		1	2652.1		1	2717.05		1	2902.06		1	2562.55		1	2765.33		1	2844.78
2740.37		1	2869.01		1	2649.15		1	2829.8		1	2855.5		1	2536.51		1	2791.4		1	2846.52		1	2594.61		1	2878.83		1	2730.55		1	2652.14		1	2717.24		1	2902.17		1	2562.61		1	2765.51		1	2844.78
2740.4		1	2869.12		1	2649.16		1	2829.83		1	2855.53		1	2536.54		1	2791.42		1	2846.55		1	2594.64		1	2878.86		1	2730.56		1	2652.15		1	2717.26		1	2902.18		1	2562.66		1	2765.58		1	2844.84
2740.91		1	2869.4		1	2649.19		1	2829.84		1	2855.54		1	2536.66		1	2791.44		1	2846.66		1	2594.69		1	2879		1	2730.61		1	2652.29		1	2717.34		1	2902.25		1	2562.84		1	2765.64		1	2844.84
2741.06		1	2869.54		1	2649.22		1	2829.87		1	2855.69		1	2536.75		1	2791.46		1	2846.68		1	2594.76		1	2879.01		1	2730.64		1	2652.32		1	2717.42		1	2902.36		1	2562.87		1	2765.71		1	2844.85
2741.26		1	2869.55		1	2649.25		1	2830.05		1	2855.77		1	2536.88		1	2791.48		1	2846.7		1	2594.82		1	2879.04		1	2730.84		1	2652.36		1	2717.44		1	2902.43		1	2562.88		1	2765.83		1	2844.89
2741.27		1	2869.65		1	2649.28		1	2830.09		1	2855.78		1	2536.92		1	2791.52		1	2846.82		1	2594.93		1	2879.11		1	2731.02		1	2652.45		1	2717.57		1	2902.43		1	2562.92		1	2766.01		1	2845.03
2741.27		1	2870.14		1	2649.32		1	2830.36		1	2855.85		1	2536.98		1	2791.55		1	2846.82		1	2595.34		1	2879.33		1	2731.06		1	2652.53		1	2717.65		1	2902.51		1	2562.95		1	2766.08		1	2845.1
2741.45		1	2870.18		1	2649.35		1	2830.4		1	2856.07		1	2537.13		1	2791.73		1	2846.85		1	2595.48		1	2879.42		1	2731.08		1	2652.55		1	2717.67		1	2902.65		1	2562.95		1	2766.15		1	2845.12
2741.47		1	2870.35		1	2649.36		1	2830.44		1	2856.08		1	2537.2		1	2792.02		1	2846.88		1	2595.68		1	2879.43		1	2731.22		1	2652.56		1	2717.68		1	2902.71		1	2562.98		1	2766.25		1	2845.17
2741.59		1	2870.64		1	2649.38		1	2830.52		1	2856.3		1	2537.2		1	2792.1		1	2846.99		1	2595.8		1	2879.46		1	2731.23		1	2652.58		1	2717.69		1	2902.76		1	2563.19		1	2766.27		1	2845.37
2741.76		1	2870.65		1	2649.43		1	2830.57		1	2856.34		1	2537.41		1	2792.13		1	2847.34		1	2595.81		1	2879.48		1	2731.42		1	2652.76		1	2717.78		1	2903		1	2563.28		1	2766.34		1	2845.44
2742.07		1	2870.68		1	2649.48		1	2830.57		1	2856.54		1	2537.43		1	2792.14		1	2847.4		1	2595.86		1	2879.55		1	2731.43		1	2652.77		1	2717.85		1	2903.07		1	2563.46		1	2766.51		1	2845.46
2742.07		1	2870.85		1	2649.51		1	2830.59		1	2856.55		1	2537.49		1	2792.17		1	2847.46		1	2595.94		1	2879.59		1	2731.45		1	2652.78		1	2717.93		1	2903.08		1	2563.47		1	2766.6		1	2845.51
2742.15		1	2870.96		1	2649.51		1	2830.66		1	2856.6		1	2537.61		1	2792.2		1	2847.52		1	2595.98		1	2879.61		1	2731.54		1	2652.79		1	2718.01		1	2903.18		1	2563.48		1	2766.6		1	2845.63
2742.15		1	2870.99		1	2649.52		1	2830.79		1	2856.62		1	2537.67		1	2792.27		1	2847.54		1	2596.04		1	2879.62		1	2731.56		1	2652.8		1	2718.14		1	2903.19		1	2563.91		1	2766.63		1	2845.66
2742.31		1	2871.02		1	2649.52		1	2830.8		1	2856.64		1	2537.67		1	2792.28		1	2847.62		1	2596.07		1	2879.82		1	2731.71		1	2652.81		1	2718.31		1	2903.25		1	2564.02		1	2766.77		1	2845.82
2742.46		1	2871.04		1	2649.53		1	2830.9		1	2856.69		1	2537.73		1	2792.35		1	2847.67		1	2596.12		1	2879.92		1	2731.75		1	2652.82		1	2718.33		1	2903.47		1	2564.19		1	2766.77		1	2845.82
2742.47		1	2871.05		1	2649.6		1	2830.91		1	2856.71		1	2537.96		1	2792.42		1	2847.82		1	2596.16		1	2879.94		1	2731.77		1	2652.82		1	2718.36		1	2903.55		1	2564.21		1	2766.88		1	2845.91
2742.49		1	2871.14		1	2649.69		1	2830.94		1	2856.92		1	2538		1	2792.56		1	2847.89		1	2596.24		1	2879.95		1	2731.86		1	2652.85		1	2718.49		1	2903.56		1	2564.3		1	2767.02		1	2846.05
2742.88		1	2871.43		1	2649.8		1	2831.14		1	2856.95		1	2538.03		1	2792.56		1	2847.92		1	2596.49		1	2880.28		1	2732.03		1	2652.86		1	2718.49		1	2903.56		1	2564.3		1	2767.14		1	2846.08
2742.93		1	2871.45		1	2649.81		1	2831.15		1	2857.11		1	2538.19		1	2792.75		1	2847.92		1	2596.63		1	2880.35		1	2732.41		1	2652.87		1	2718.58		1	2903.63		1	2564.46		1	2767.3		1	2846.1
2743.03		1	2871.54		1	2649.84		1	2831.16		1	2857.24		1	2538.32		1	2792.98		1	2847.97		1	2596.72		1	2880.37		1	2732.44		1	2652.92		1	2718.59		1	2903.68		1	2564.48		1	2767.34		1	2846.26
2743.04		1	2871.64		1	2649.89		1	2831.17		1	2857.3		1	2538.48		1	2793.04		1	2847.97		1	2596.77		1	2880.49		1	2732.47		1	2652.96		1	2718.75		1	2903.7		1	2564.53		1	2767.38		1	2846.5
2743.05		1	2871.77		1	2649.92		1	2831.26		1	2857.3		1	2538.55		1	2793.1		1	2847.97		1	2596.89		1	2880.68		1	2732.53		1	2652.98		1	2718.81		1	2903.75		1	2564.57		1	2767.42		1	2846.6
2743.06		1	2871.78		1	2649.95		1	2831.28		1	2857.33		1	2538.58		1	2793.17		1	2848.02		1	2596.96		1	2880.72		1	2732.88		1	2653.13		1	2718.82		1	2903.83		1	2564.8		1	2767.44		1	2846.69
2743.23		1	2871.96		1	2650.13		1	2831.3		1	2857.34		1	2538.58		1	2793.28		1	2848.12		1	2597.04		1	2880.96		1	2732.9		1	2653.27		1	2718.97		1	2903.86		1	2564.81		1	2767.49		1	2846.9
2743.35		1	2872.11		1	2650.16		1	2831.46		1	2857.39		1	2538.58		1	2793.3		1	2848.17		1	2597.05		1	2880.98		1	2733.02		1	2653.35		1	2718.98		1	2903.98		1	2564.85		1	2767.79		1	2846.97
2743.37		1	2872.16		1	2650.2		1	2831.47		1	2857.48		1	2538.59		1	2793.32		1	2848.17		1	2597.05		1	2881.11		1	2733.22		1	2653.37		1	2719		1	2904.07		1	2565.12		1	2767.92		1	2847.05
2743.39		1	2872.16		1	2650.21		1	2831.56		1	2857.48		1	2538.7		1	2793.36		1	2848.21		1	2597.09		1	2881.15		1	2733.4		1	2653.4		1	2719.08		1	2904.07		1	2565.22		1	2768.18		1	2847.13
2743.47		1	2872.18		1	2650.22		1	2831.67		1	2857.73		1	2538.76		1	2793.43		1	2848.22		1	2597.27		1	2881.23		1	2733.42		1	2653.47		1	2719.13		1	2904.16		1	2565.35		1	2768.41		1	2847.2
2743.47		1	2872.27		1	2650.3		1	2831.82		1	2857.74		1	2538.83		1	2793.69		1	2848.28		1	2597.32		1	2881.47		1	2733.42		1	2653.49		1	2719.19		1	2904.17		1	2565.39		1	2768.47		1	2847.55
2743.71		1	2872.38		1	2650.3		1	2831.87		1	2857.81		1	2539.07		1	2793.77		1	2848.43		1	2597.41		1	2881.59		1	2733.45		1	2653.59		1	2719.23		1	2904.17		1	2565.71		1	2768.5		1	2847.58
2743.73		1	2872.45		1	2650.33		1	2831.88		1	2857.85		1	2539.08		1	2793.91		1	2848.5		1	2597.5		1	2881.71		1	2733.49		1	2653.74		1	2719.37		1	2904.22		1	2565.76		1	2768.61		1	2847.66
2743.77		1	2872.45		1	2650.36		1	2831.98		1	2857.86		1	2539.46		1	2793.93		1	2848.51		1	2597.53		1	2881.95		1	2733.52		1	2653.79		1	2719.59		1	2904.32		1	2565.85		1	2768.62		1	2847.73
2743.9		1	2872.52		1	2650.37		1	2832.07		1	2857.89		1	2539.68		1	2794.46		1	2848.53		1	2597.72		1	2882		1	2733.7		1	2654.08		1	2719.61		1	2904.33		1	2565.92		1	2768.87		1	2848.03
2744.01		1	2872.55		1	2650.41		1	2832.08		1	2858.02		1	2539.82		1	2794.59		1	2848.55		1	2597.83		1	2882.02		1	2733.93		1	2654.09		1	2719.79		1	2904.36		1	2565.97		1	2768.91		1	2848.12
2744.07		1	2872.62		1	2650.45		1	2832.35		1	2858.1		1	2539.84		1	2794.61		1	2848.59		1	2597.89		1	2882.08		1	2734.08		1	2654.14		1	2719.89		1	2904.5		1	2566.01		1	2769.01		1	2848.14
2744.15		1	2872.68		1	2650.46		1	2832.37		1	2858.21		1	2539.98		1	2794.62		1	2848.61		1	2597.91		1	2882.16		1	2734.13		1	2654.2		1	2720.06		1	2904.53		1	2566.02		1	2769.12		1	2848.44
2744.17		1	2872.73		1	2650.48		1	2832.48		1	2858.23		1	2539.99		1	2794.64		1	2848.8		1	2597.94		1	2882.47		1	2734.18		1	2654.39		1	2720.06		1	2904.58		1	2566.17		1	2769.16		1	2848.47
2744.7		1	2872.74		1	2650.53		1	2832.61		1	2858.28		1	2540.63		1	2794.7		1	2848.84		1	2598.01		1	2882.64		1	2734.22		1	2654.42		1	2720.09		1	2904.59		1	2566.3		1	2769.22		1	2848.62
2744.73		1	2872.79		1	2650.58		1	2832.64		1	2858.35		1	2540.64		1	2794.73		1	2848.85		1	2598.07		1	2882.67		1	2734.22		1	2654.44		1	2720.41		1	2904.62		1	2566.34		1	2769.42		1	2848.77
2744.78		1	2872.9		1	2650.75		1	2832.71		1	2858.4		1	2540.83		1	2794.9		1	2848.93		1	2598.11		1	2883.03		1	2734.38		1	2654.46		1	2720.42		1	2904.65		1	2566.34		1	2769.52		1	2848.83
2744.98		1	2873.06		1	2650.78		1	2832.75		1	2858.45		1	2540.94		1	2794.92		1	2849.18		1	2598.2		1	2883.04		1	2734.38		1	2654.48		1	2720.45		1	2904.67		1	2566.35		1	2769.72		1	2848.95
2745.05		1	2873.09		1	2650.8		1	2832.79		1	2858.76		1	2540.99		1	2794.95		1	2849.18		1	2598.43		1	2883.07		1	2734.47		1	2654.49		1	2720.51		1	2904.73		1	2566.35		1	2769.8		1	2848.99
2745.14		1	2873.13		1	2650.86		1	2832.9		1	2858.77		1	2541.05		1	2795.23		1	2849.18		1	2598.47		1	2883.17		1	2734.6		1	2654.54		1	2720.64		1	2904.83		1	2566.35		1	2769.86		1	2849.04
2745.19		1	2873.14		1	2651.02		1	2832.9		1	2858.8		1	2541.12		1	2795.44		1	2849.22		1	2598.69		1	2883.24		1	2734.63		1	2654.67		1	2720.79		1	2904.93		1	2566.47		1	2769.89		1	2849.09
2745.22		1	2873.26		1	2651.05		1	2832.97		1	2858.91		1	2541.12		1	2795.47		1	2849.28		1	2598.7		1	2883.25		1	2734.79		1	2654.69		1	2720.81		1	2904.98		1	2566.64		1	2770.22		1	2849.12
2745.44		1	2873.42		1	2651.08		1	2833.01		1	2858.97		1	2541.2		1	2795.48		1	2849.28		1	2598.9		1	2883.27		1	2734.89		1	2654.78		1	2720.98		1	2905.12		1	2566.73		1	2770.4		1	2849.34
2745.45		1	2873.52		1	2651.1		1	2833.02		1	2859.06		1	2541.21		1	2795.59		1	2849.3		1	2598.97		1	2883.4		1	2734.94		1	2654.95		1	2721.06		1	2905.13		1	2566.96		1	2770.46		1	2849.38
2745.52		1	2873.59		1	2651.17		1	2833.03		1	2859.22		1	2541.3		1	2795.6		1	2849.33		1	2598.97		1	2883.41		1	2735.09		1	2655.07		1	2721.06		1	2905.16		1	2567.04		1	2770.49		1	2849.42
2745.69		1	2873.62		1	2651.17		1	2833.05		1	2859.3		1	2541.33		1	2795.7		1	2849.34		1	2599.11		1	2883.66		1	2735.21		1	2655.07		1	2721.14		1	2905.22		1	2567.05		1	2770.49		1	2849.45
2745.78		1	2873.67		1	2651.19		1	2833.12		1	2859.6		1	2541.34		1	2795.71		1	2849.41		1	2599.17		1	2884.06		1	2735.25		1	2655.1		1	2721.28		1	2905.4		1	2567.12		1	2770.61		1	2849.46
2745.91		1	2873.74		1	2651.21		1	2833.16		1	2859.64		1	2541.38		1	2795.72		1	2849.52		1	2599.21		1	2884.1		1	2735.25		1	2655.21		1	2721.34		1	2905.4		1	2567.16		1	2770.62		1	2849.46
2746.07		1	2873.78		1	2651.23		1	2833.24		1	2859.65		1	2541.48		1	2795.8		1	2849.6		1	2599.27		1	2884.11		1	2735.29		1	2655.33		1	2721.4		1	2905.42		1	2567.18		1	2771.07		1	2849.48
2746.12		1	2873.85		1	2651.28		1	2833.28		1	2859.71		1	2541.5		1	2795.83		1	2849.74		1	2599.34		1	2884.15		1	2735.45		1	2655.35		1	2721.4		1	2905.44		1	2567.26		1	2771.19		1	2849.56
2746.26		1	2873.88		1	2651.31		1	2833.35		1	2859.71		1	2541.51		1	2795.93		1	2849.74		1	2599.46		1	2884.2		1	2735.54		1	2655.38		1	2721.5		1	2905.49		1	2567.32		1	2771.25		1	2849.57
2746.28		1	2873.89		1	2651.33		1	2833.37		1	2859.79		1	2541.64		1	2796.08		1	2849.78		1	2599.5		1	2884.34		1	2735.71		1	2655.42		1	2721.54		1	2905.53		1	2567.39		1	2771.29		1	2849.69
2746.68		1	2873.92		1	2651.49		1	2833.4		1	2859.98		1	2541.65		1	2796.11		1	2849.82		1	2599.52		1	2884.39		1	2735.85		1	2655.44		1	2721.72		1	2905.58		1	2567.42		1	2771.49		1	2849.85
2746.7		1	2873.95		1	2651.5		1	2833.46		1	2860.09		1	2541.65		1	2796.13		1	2849.92		1	2599.61		1	2884.45		1	2735.99		1	2655.45		1	2721.91		1	2905.93		1	2567.54		1	2771.57		1	2849.9
2746.91		1	2874.1		1	2651.51		1	2833.46		1	2860.11		1	2541.66		1	2796.23		1	2849.93		1	2599.63		1	2884.54		1	2736.02		1	2655.46		1	2722.01		1	2906.04		1	2567.72		1	2771.6		1	2850.27
2747.18		1	2874.16		1	2651.55		1	2833.47		1	2860.12		1	2541.76		1	2796.26		1	2849.94		1	2599.66		1	2884.54		1	2736.06		1	2655.53		1	2722.11		1	2906.08		1	2567.88		1	2771.61		1	2850.51
2747.27		1	2874.17		1	2651.57		1	2833.51		1	2860.51		1	2541.78		1	2796.35		1	2850.08		1	2599.67		1	2884.56		1	2736.09		1	2655.56		1	2722.14		1	2906.27		1	2567.95		1	2771.65		1	2850.51
2747.31		1	2874.2		1	2651.72		1	2833.66		1	2860.61		1	2542.1		1	2796.36		1	2850.47		1	2599.77		1	2884.72		1	2736.24		1	2655.64		1	2722.32		1	2906.35		1	2568.07		1	2771.74		1	2850.51
2747.58		1	2874.55		1	2651.73		1	2833.69		1	2860.76		1	2542.26		1	2796.52		1	2850.53		1	2599.8		1	2884.77		1	2736.34		1	2655.67		1	2722.33		1	2906.38		1	2568.16		1	2771.75		1	2850.59
2747.7		1	2874.7		1	2651.78		1	2833.83		1	2860.78		1	2542.36		1	2796.61		1	2850.54		1	2600.07		1	2884.79		1	2736.37		1	2655.74		1	2722.34		1	2906.45		1	2568.27		1	2772.12		1	2850.61
2747.79		1	2874.8		1	2651.81		1	2833.87		1	2860.9		1	2542.41		1	2796.77		1	2850.55		1	2600.14		1	2884.82		1	2736.43		1	2655.84		1	2722.35		1	2906.48		1	2568.32		1	2772.16		1	2850.78
2747.91		1	2874.87		1	2651.84		1	2833.89		1	2860.98		1	2542.42		1	2796.8		1	2850.7		1	2600.2		1	2884.85		1	2736.5		1	2655.86		1	2722.39		1	2906.51		1	2568.33		1	2772.21		1	2850.79
2747.95		1	2875.1		1	2651.89		1	2833.93		1	2861		1	2542.69		1	2796.81		1	2850.78		1	2600.23		1	2884.87		1	2736.57		1	2655.96		1	2722.47		1	2906.63		1	2568.53		1	2772.26		1	2850.81
2748.24		1	2875.14		1	2651.94		1	2834		1	2861.1		1	2542.74		1	2796.86		1	2850.8		1	2600.32		1	2884.91		1	2736.69		1	2655.97		1	2722.47		1	2906.63		1	2568.54		1	2772.31		1	2850.84
2748.67		1	2875.18		1	2652.05		1	2834.01		1	2861.34		1	2543.09		1	2796.86		1	2850.86		1	2600.35		1	2884.94		1	2736.94		1	2655.98		1	2722.49		1	2906.92		1	2568.55		1	2772.48		1	2850.86
2748.76		1	2875.19		1	2652.07		1	2834.06		1	2861.34		1	2543.27		1	2796.94		1	2850.95		1	2600.52		1	2884.95		1	2737.04		1	2656.03		1	2722.74		1	2907.01		1	2568.6		1	2772.55		1	2851.07
2749.04		1	2875.26		1	2652.08		1	2834.09		1	2861.36		1	2543.35		1	2796.97		1	2851.09		1	2600.54		1	2885.04		1	2737.13		1	2656.03		1	2722.77		1	2907.06		1	2568.61		1	2772.63		1	2851.19
2749.15		1	2875.28		1	2652.08		1	2834.34		1	2861.68		1	2543.38		1	2796.99		1	2851.11		1	2600.65		1	2885.05		1	2737.6		1	2656.22		1	2722.97		1	2907.06		1	2568.68		1	2772.67		1	2851.46
2749.2		1	2875.29		1	2652.2		1	2834.41		1	2861.7		1	2543.4		1	2797.07		1	2851.17		1	2600.67		1	2885.09		1	2737.69		1	2656.27		1	2723.06		1	2907.08		1	2568.68		1	2772.8		1	2851.64
2749.35		1	2875.32		1	2652.24		1	2834.51		1	2861.71		1	2543.43		1	2797.09		1	2851.32		1	2600.77		1	2885.12		1	2737.78		1	2656.36		1	2723.13		1	2907.18		1	2568.68		1	2772.88		1	2851.68
2749.52		1	2875.33		1	2652.28		1	2834.53		1	2861.72		1	2543.45		1	2797.1		1	2851.41		1	2600.82		1	2885.13		1	2737.79		1	2656.51		1	2723.24		1	2907.23		1	2568.74		1	2772.95		1	2851.74
2749.58		1	2875.35		1	2652.39		1	2834.59		1	2861.88		1	2543.51		1	2797.12		1	2851.44		1	2600.86		1	2885.16		1	2737.89		1	2656.58		1	2723.3		1	2907.31		1	2568.83		1	2772.97		1	2851.74
2749.59		1	2875.4		1	2652.43		1	2834.6		1	2861.9		1	2543.6		1	2797.17		1	2851.51		1	2600.91		1	2885.23		1	2738.22		1	2656.59		1	2723.3		1	2907.34		1	2568.97		1	2773.17		1	2851.92
2749.65		1	2875.42		1	2652.46		1	2834.62		1	2862.1		1	2543.67		1	2797.26		1	2851.67		1	2600.98		1	2885.38		1	2738.3		1	2656.71		1	2723.32		1	2907.34		1	2569		1	2773.26		1	2851.99
2749.67		1	2875.43		1	2652.66		1	2834.65		1	2862.12		1	2543.74		1	2797.29		1	2851.78		1	2601.28		1	2885.49		1	2738.3		1	2656.72		1	2723.44		1	2907.35		1	2569		1	2773.41		1	2852.21
2749.73		1	2875.43		1	2652.76		1	2834.71		1	2862.21		1	2543.78		1	2797.33		1	2851.83		1	2601.76		1	2885.5		1	2738.35		1	2656.8		1	2723.5		1	2907.57		1	2569.12		1	2773.59		1	2852.23
2749.78		1	2875.54		1	2652.83		1	2834.76		1	2862.23		1	2543.85		1	2797.36		1	2851.83		1	2601.76		1	2885.52		1	2738.51		1	2656.81		1	2723.52		1	2907.61		1	2569.23		1	2773.62		1	2852.31
2749.78		1	2875.73		1	2652.84		1	2834.76		1	2862.25		1	2543.85		1	2797.48		1	2851.84		1	2601.8		1	2885.54		1	2738.56		1	2656.85		1	2723.53		1	2907.69		1	2569.29		1	2773.68		1	2852.36
2749.8		1	2875.76		1	2652.86		1	2834.79		1	2862.27		1	2543.97		1	2797.55		1	2851.84		1	2601.84		1	2885.54		1	2738.58		1	2656.86		1	2723.54		1	2907.74		1	2569.34		1	2773.77		1	2852.4
2749.85		1	2875.81		1	2652.99		1	2834.84		1	2862.46		1	2544.18		1	2797.55		1	2851.84		1	2601.88		1	2885.66		1	2738.66		1	2656.97		1	2723.71		1	2907.74		1	2569.35		1	2773.96		1	2852.44
2749.93		1	2875.93		1	2653.03		1	2834.89		1	2862.57		1	2544.22		1	2797.59		1	2851.94		1	2601.98		1	2885.92		1	2738.68		1	2656.97		1	2723.73		1	2907.83		1	2569.46		1	2774.03		1	2852.48
2750.06		1	2876.01		1	2653.12		1	2834.95		1	2862.86		1	2544.32		1	2797.66		1	2851.95		1	2602.14		1	2885.97		1	2738.7		1	2657		1	2723.81		1	2907.96		1	2569.65		1	2774.11		1	2852.49
2750.17		1	2876.06		1	2653.17		1	2834.97		1	2862.87		1	2544.38		1	2797.7		1	2851.98		1	2602.21		1	2886		1	2738.73		1	2657.02		1	2723.84		1	2907.97		1	2569.65		1	2774.18		1	2852.73
2750.27		1	2876.07		1	2653.18		1	2835.05		1	2862.97		1	2544.53		1	2797.72		1	2852		1	2602.22		1	2886.08		1	2738.95		1	2657.08		1	2723.87		1	2908.02		1	2569.79		1	2774.34		1	2852.88
2750.32		1	2876.14		1	2653.18		1	2835.13		1	2863		1	2544.66		1	2797.79		1	2852.02		1	2602.24		1	2886.17		1	2739.02		1	2657.26		1	2723.91		1	2908.17		1	2569.8		1	2774.46		1	2852.89
2750.58		1	2876.2		1	2653.42		1	2835.18		1	2863.02		1	2544.7		1	2797.79		1	2852.09		1	2602.25		1	2886.2		1	2739.03		1	2657.29		1	2723.91		1	2908.18		1	2570.03		1	2774.51		1	2853.05
2750.58		1	2876.23		1	2653.65		1	2835.18		1	2863.07		1	2544.71		1	2797.84		1	2852.16		1	2602.26		1	2886.23		1	2739.12		1	2657.34		1	2723.93		1	2908.32		1	2570.05		1	2774.67		1	2853.07
2750.65		1	2876.27		1	2653.67		1	2835.19		1	2863.15		1	2544.72		1	2797.85		1	2852.17		1	2602.32		1	2886.37		1	2739.16		1	2657.37		1	2724.06		1	2908.39		1	2570.14		1	2775.02		1	2853.31
2750.65		1	2876.43		1	2653.71		1	2835.23		1	2863.21		1	2544.73		1	2797.88		1	2852.18		1	2602.55		1	2886.43		1	2739.28		1	2657.39		1	2724.07		1	2908.42		1	2570.27		1	2775.03		1	2853.34
2750.69		1	2876.48		1	2653.74		1	2835.24		1	2863.29		1	2544.77		1	2797.9		1	2852.19		1	2602.6		1	2886.54		1	2739.58		1	2657.41		1	2724.28		1	2908.54		1	2570.31		1	2775.04		1	2853.62
2750.72		1	2876.5		1	2653.75		1	2835.25		1	2863.48		1	2544.78		1	2797.94		1	2852.2		1	2602.6		1	2886.55		1	2739.68		1	2657.49		1	2724.3		1	2908.57		1	2570.41		1	2775.17		1	2853.72
2750.73		1	2876.51		1	2653.78		1	2835.33		1	2863.48		1	2545.14		1	2798.04		1	2852.31		1	2602.71		1	2886.7		1	2739.88		1	2657.58		1	2724.31		1	2908.58		1	2570.43		1	2775.2		1	2854.23
2750.82		1	2876.77		1	2653.85		1	2835.34		1	2863.57		1	2545.34		1	2798.15		1	2852.34		1	2602.75		1	2886.85		1	2740.01		1	2657.77		1	2724.4		1	2908.66		1	2570.54		1	2775.22		1	2854.26
2750.9		1	2876.78		1	2653.87		1	2835.39		1	2863.72		1	2545.41		1	2798.17		1	2852.37		1	2602.96		1	2886.9		1	2740.02		1	2657.93		1	2724.41		1	2908.76		1	2570.54		1	2775.24		1	2854.29
2750.93		1	2876.81		1	2653.88		1	2835.42		1	2863.8		1	2545.52		1	2798.18		1	2852.37		1	2602.98		1	2886.97		1	2740.04		1	2658.01		1	2724.47		1	2908.84		1	2570.64		1	2775.29		1	2854.33
2750.95		1	2876.88		1	2653.91		1	2835.43		1	2863.81		1	2545.55		1	2798.3		1	2852.46		1	2603.11		1	2887.11		1	2740.16		1	2658.05		1	2724.53		1	2908.91		1	2570.85		1	2775.56		1	2854.45
2750.95		1	2876.99		1	2653.95		1	2835.5		1	2863.81		1	2545.58		1	2798.35		1	2852.46		1	2603.17		1	2887.15		1	2740.42		1	2658.07		1	2724.54		1	2908.92		1	2570.88		1	2775.87		1	2854.47
2751.07		1	2877.01		1	2653.96		1	2835.62		1	2863.82		1	2545.64		1	2798.43		1	2852.47		1	2603.36		1	2887.23		1	2740.63		1	2658.19		1	2724.63		1	2909.06		1	2570.94		1	2776.15		1	2854.47
2751.08		1	2877.03		1	2653.98		1	2835.62		1	2863.9		1	2545.78		1	2798.45		1	2852.58		1	2603.37		1	2887.3		1	2740.68		1	2658.2		1	2724.69		1	2909.25		1	2571.02		1	2776.17		1	2854.53
2751.3		1	2877.19		1	2654.06		1	2835.63		1	2863.95		1	2545.97		1	2798.47		1	2852.58		1	2603.39		1	2887.61		1	2740.71		1	2658.24		1	2724.7		1	2909.28		1	2571.23		1	2776.23		1	2854.76
2751.39		1	2877.29		1	2654.19		1	2835.64		1	2864.03		1	2545.99		1	2798.47		1	2852.59		1	2603.46		1	2887.62		1	2740.76		1	2658.3		1	2724.76		1	2909.31		1	2571.26		1	2776.32		1	2854.76
2751.39		1	2877.37		1	2654.2		1	2835.7		1	2864.11		1	2546.06		1	2798.54		1	2852.61		1	2603.51		1	2887.69		1	2740.78		1	2658.31		1	2724.8		1	2909.43		1	2571.29		1	2776.42		1	2854.81
2751.4		1	2877.51		1	2654.28		1	2835.71		1	2864.12		1	2546.25		1	2798.55		1	2852.71		1	2603.55		1	2887.79		1	2740.85		1	2658.32		1	2724.86		1	2909.5		1	2571.31		1	2776.49		1	2854.85
2751.51		1	2877.52		1	2654.32		1	2835.73		1	2864.14		1	2546.26		1	2798.61		1	2852.78		1	2603.78		1	2887.8		1	2741.28		1	2658.33		1	2724.89		1	2909.74		1	2571.44		1	2776.61		1	2855.04
2751.77		1	2877.6		1	2654.33		1	2835.76		1	2864.17		1	2546.28		1	2798.67		1	2852.78		1	2603.86		1	2887.83		1	2741.33		1	2658.41		1	2724.97		1	2909.75		1	2571.46		1	2776.66		1	2855.13
2751.92		1	2877.71		1	2654.39		1	2835.8		1	2864.22		1	2546.44		1	2798.7		1	2852.92		1	2603.92		1	2887.85		1	2741.36		1	2658.47		1	2724.98		1	2909.82		1	2571.5		1	2776.8		1	2855.2
2752.02		1	2877.76		1	2654.4		1	2835.86		1	2864.28		1	2546.45		1	2798.73		1	2852.92		1	2603.97		1	2887.89		1	2741.37		1	2658.58		1	2725.01		1	2910		1	2571.56		1	2776.81		1	2855.37
2752.34		1	2877.98		1	2654.49		1	2835.87		1	2864.44		1	2546.45		1	2798.78		1	2852.95		1	2604.1		1	2887.92		1	2741.45		1	2658.61		1	2725.08		1	2910.05		1	2571.63		1	2777.11		1	2855.42
2752.47		1	2877.99		1	2654.54		1	2835.96		1	2864.46		1	2546.7		1	2798.82		1	2852.97		1	2604.11		1	2888.05		1	2741.46		1	2658.63		1	2725.08		1	2910.07		1	2571.69		1	2777.11		1	2855.47
2752.77		1	2878.25		1	2654.59		1	2836.04		1	2864.52		1	2546.81		1	2798.86		1	2853		1	2604.35		1	2888.13		1	2741.59		1	2658.64		1	2725.22		1	2910.24		1	2571.74		1	2777.12		1	2855.57
2753.02		1	2878.26		1	2654.59		1	2836.08		1	2864.53		1	2546.82		1	2798.87		1	2853.01		1	2604.55		1	2888.2		1	2741.59		1	2658.68		1	2725.27		1	2910.37		1	2571.75		1	2777.17		1	2855.61
2753.16		1	2878.28		1	2654.63		1	2836.19		1	2864.57		1	2546.82		1	2799		1	2853.06		1	2604.63		1	2888.25		1	2741.76		1	2658.74		1	2725.41		1	2910.49		1	2571.98		1	2777.52		1	2855.62
2753.17		1	2878.55		1	2654.71		1	2836.19		1	2864.59		1	2546.84		1	2799.01		1	2853.08		1	2604.63		1	2888.29		1	2742.06		1	2658.78		1	2725.42		1	2910.49		1	2572.01		1	2777.56		1	2855.7
2753.66		1	2878.59		1	2654.72		1	2836.2		1	2864.67		1	2546.91		1	2799.12		1	2853.17		1	2604.7		1	2888.39		1	2742.28		1	2658.79		1	2725.56		1	2910.5		1	2572.1		1	2777.62		1	2855.74
2753.74		1	2878.72		1	2654.75		1	2836.25		1	2864.69		1	2546.94		1	2799.18		1	2853.22		1	2604.72		1	2888.54		1	2742.34		1	2658.82		1	2725.77		1	2910.5		1	2572.11		1	2777.78		1	2855.87
2753.8		1	2878.74		1	2654.77		1	2836.32		1	2864.81		1	2546.96		1	2799.22		1	2853.28		1	2604.72		1	2888.66		1	2742.39		1	2658.89		1	2725.79		1	2910.56		1	2572.15		1	2777.8		1	2856.02
2753.82		1	2878.81		1	2654.77		1	2836.44		1	2864.86		1	2547.05		1	2799.32		1	2853.42		1	2604.76		1	2888.71		1	2742.42		1	2658.96		1	2725.82		1	2910.58		1	2572.18		1	2777.81		1	2856.1
2753.94		1	2878.86		1	2654.79		1	2836.45		1	2864.91		1	2547.21		1	2799.4		1	2853.44		1	2604.81		1	2888.72		1	2742.53		1	2659		1	2725.89		1	2910.83		1	2572.2		1	2777.83		1	2856.15
2754.01		1	2879.01		1	2654.9		1	2836.46		1	2865.08		1	2547.3		1	2799.44		1	2853.52		1	2604.82		1	2888.94		1	2742.53		1	2659.27		1	2725.99		1	2910.87		1	2572.21		1	2777.88		1	2856.26
2754.03		1	2879.1		1	2654.9		1	2836.5		1	2865.1		1	2547.3		1	2799.47		1	2853.52		1	2604.87		1	2889.07		1	2742.54		1	2659.27		1	2726.12		1	2910.88		1	2572.22		1	2777.92		1	2856.44
2754.24		1	2879.12		1	2655		1	2836.57		1	2865.22		1	2547.57		1	2799.52		1	2853.54		1	2604.89		1	2889.19		1	2742.59		1	2659.39		1	2726.16		1	2910.91		1	2572.46		1	2777.94		1	2856.44
2754.47		1	2879.14		1	2655.03		1	2836.61		1	2865.24		1	2547.57		1	2799.56		1	2853.55		1	2604.9		1	2889.22		1	2742.71		1	2659.68		1	2726.21		1	2910.95		1	2572.55		1	2778.02		1	2856.6
2754.59		1	2879.15		1	2655.17		1	2836.63		1	2865.31		1	2547.69		1	2799.68		1	2853.71		1	2604.95		1	2889.26		1	2742.79		1	2659.69		1	2726.28		1	2911.03		1	2572.65		1	2778.11		1	2856.64
2754.61		1	2879.26		1	2655.19		1	2836.8		1	2865.41		1	2547.94		1	2799.7		1	2853.71		1	2605.06		1	2889.29		1	2743.01		1	2659.77		1	2726.47		1	2911.06		1	2573.1		1	2778.35		1	2856.77
2754.88		1	2879.27		1	2655.27		1	2836.81		1	2865.48		1	2547.98		1	2799.71		1	2853.9		1	2605.18		1	2889.33		1	2743.06		1	2659.78		1	2726.51		1	2911.21		1	2573.1		1	2778.35		1	2856.81
2754.92		1	2879.39		1	2655.34		1	2836.88		1	2865.57		1	2548.09		1	2799.72		1	2853.94		1	2605.31		1	2889.36		1	2743.49		1	2659.91		1	2726.53		1	2911.25		1	2573.13		1	2778.56		1	2856.86
2754.99		1	2879.44		1	2655.39		1	2836.89		1	2865.62		1	2548.2		1	2799.93		1	2854.02		1	2605.37		1	2889.52		1	2743.63		1	2659.97		1	2726.56		1	2911.29		1	2573.35		1	2778.64		1	2856.9
2755.11		1	2879.45		1	2655.47		1	2836.97		1	2865.65		1	2548.31		1	2799.96		1	2854.14		1	2605.41		1	2889.53		1	2743.75		1	2660.16		1	2726.57		1	2911.34		1	2573.43		1	2778.65		1	2856.91
2755.26		1	2879.58		1	2655.53		1	2837		1	2865.7		1	2548.38		1	2800.02		1	2854.18		1	2605.48		1	2889.57		1	2743.86		1	2660.23		1	2726.88		1	2911.35		1	2573.61		1	2778.72		1	2856.98
2755.34		1	2879.6		1	2655.54		1	2837.07		1	2865.7		1	2548.45		1	2800.07		1	2854.21		1	2605.51		1	2889.6		1	2743.86		1	2660.27		1	2726.94		1	2911.35		1	2573.71		1	2778.89		1	2857
2755.45		1	2879.69		1	2655.62		1	2837.69		1	2865.78		1	2548.65		1	2800.25		1	2854.35		1	2605.51		1	2889.75		1	2743.94		1	2660.39		1	2727.25		1	2911.35		1	2573.71		1	2779.1		1	2857.43
2755.48		1	2879.74		1	2655.67		1	2837.8		1	2865.9		1	2548.7		1	2800.28		1	2854.44		1	2605.78		1	2889.85		1	2744.17		1	2660.41		1	2727.36		1	2911.44		1	2573.8		1	2779.21		1	2857.65
2755.54		1	2879.76		1	2655.8		1	2837.81		1	2865.96		1	2548.81		1	2800.29		1	2854.45		1	2605.84		1	2889.98		1	2744.19		1	2660.48		1	2727.57		1	2911.59		1	2573.84		1	2779.34		1	2857.67
2755.8		1	2879.84		1	2655.8		1	2837.81		1	2865.99		1	2548.93		1	2800.41		1	2854.55		1	2605.86		1	2890.26		1	2744.29		1	2660.59		1	2727.67		1	2911.64		1	2573.92		1	2779.41		1	2857.83
2755.87		1	2879.98		1	2655.81		1	2837.84		1	2866.06		1	2549.02		1	2800.42		1	2854.56		1	2605.93		1	2890.3		1	2744.47		1	2660.67		1	2727.8		1	2911.71		1	2574.1		1	2779.64		1	2857.88
2755.92		1	2880.07		1	2655.85		1	2838.01		1	2866.14		1	2549.04		1	2800.47		1	2854.57		1	2605.97		1	2890.36		1	2744.54		1	2660.72		1	2727.81		1	2911.74		1	2574.21		1	2779.68		1	2857.92
2756.05		1	2880.18		1	2655.87		1	2838.02		1	2866.27		1	2549.04		1	2800.59		1	2854.63		1	2606		1	2890.57		1	2744.67		1	2660.81		1	2727.84		1	2911.88		1	2574.22		1	2779.73		1	2857.93
2756.21		1	2880.19		1	2655.87		1	2838.02		1	2866.42		1	2549.13		1	2800.66		1	2854.66		1	2606.19		1	2890.65		1	2744.7		1	2660.85		1	2727.85		1	2911.93		1	2574.23		1	2779.86		1	2857.98
2756.21		1	2880.25		1	2655.87		1	2838.03		1	2866.45		1	2549.13		1	2800.71		1	2854.71		1	2606.21		1	2890.78		1	2744.82		1	2660.92		1	2727.98		1	2911.95		1	2574.39		1	2779.94		1	2858.19
2756.23		1	2880.4		1	2655.88		1	2838.05		1	2866.53		1	2549.26		1	2800.89		1	2854.72		1	2606.28		1	2890.87		1	2744.88		1	2660.94		1	2728.02		1	2911.98		1	2574.41		1	2780.03		1	2858.3
2756.23		1	2880.44		1	2655.9		1	2838.09		1	2866.54		1	2549.3		1	2800.92		1	2854.75		1	2606.3		1	2890.93		1	2744.93		1	2660.98		1	2728.1		1	2912.07		1	2574.43		1	2780.06		1	2858.4
2756.28		1	2880.56		1	2655.96		1	2838.11		1	2866.72		1	2549.32		1	2800.92		1	2855.17		1	2606.31		1	2890.98		1	2745.24		1	2661.02		1	2728.11		1	2912.15		1	2574.58		1	2780.07		1	2858.47
2756.36		1	2880.58		1	2655.98		1	2838.11		1	2866.77		1	2549.36		1	2800.94		1	2855.23		1	2606.32		1	2891.01		1	2745.48		1	2661.05		1	2728.2		1	2912.22		1	2574.68		1	2780.09		1	2858.5
2756.44		1	2880.7		1	2656		1	2838.12		1	2866.79		1	2549.5		1	2800.94		1	2855.38		1	2606.44		1	2891.03		1	2745.49		1	2661.07		1	2728.25		1	2912.28		1	2574.83		1	2780.17		1	2858.58
2756.5		1	2880.81		1	2656.01		1	2838.13		1	2866.89		1	2549.65		1	2801.01		1	2855.42		1	2606.45		1	2891.04		1	2745.52		1	2661.11		1	2728.25		1	2912.38		1	2575.21		1	2780.32		1	2858.59
2756.51		1	2880.96		1	2656.05		1	2838.13		1	2866.9		1	2549.67		1	2801.2		1	2855.44		1	2606.46		1	2891.07		1	2745.75		1	2661.19		1	2728.31		1	2912.41		1	2575.31		1	2780.38		1	2858.6
2756.6		1	2881.05		1	2656.07		1	2838.25		1	2866.95		1	2549.68		1	2801.38		1	2855.45		1	2606.48		1	2891.22		1	2745.81		1	2661.2		1	2728.31		1	2912.47		1	2575.32		1	2780.39		1	2858.66
2756.74		1	2881.1		1	2656.09		1	2838.32		1	2866.96		1	2549.7		1	2801.43		1	2855.5		1	2606.49		1	2891.27		1	2745.95		1	2661.21		1	2728.33		1	2912.5		1	2575.37		1	2780.41		1	2858.87
2756.77		1	2881.14		1	2656.13		1	2838.34		1	2867.22		1	2549.79		1	2801.45		1	2855.59		1	2606.52		1	2891.34		1	2745.98		1	2661.26		1	2728.39		1	2912.52		1	2575.47		1	2780.54		1	2858.87
2756.86		1	2881.19		1	2656.14		1	2838.42		1	2867.25		1	2549.83		1	2801.54		1	2855.59		1	2606.55		1	2891.41		1	2746.08		1	2661.44		1	2728.39		1	2912.54		1	2575.58		1	2780.56		1	2858.92
2756.86		1	2881.21		1	2656.16		1	2838.54		1	2867.56		1	2549.84		1	2801.55		1	2855.61		1	2606.59		1	2891.45		1	2746.19		1	2661.47		1	2728.46		1	2912.62		1	2575.59		1	2780.73		1	2858.94
2756.87		1	2881.32		1	2656.2		1	2838.55		1	2867.58		1	2549.94		1	2801.57		1	2855.63		1	2606.61		1	2891.48		1	2746.27		1	2661.56		1	2728.5		1	2912.72		1	2575.66		1	2780.89		1	2859.19
2756.91		1	2881.33		1	2656.21		1	2838.55		1	2867.83		1	2550		1	2801.65		1	2855.75		1	2606.73		1	2891.72		1	2746.28		1	2661.66		1	2728.54		1	2912.76		1	2575.68		1	2781.12		1	2859.25
2756.94		1	2881.33		1	2656.24		1	2838.57		1	2867.92		1	2550.02		1	2801.72		1	2855.76		1	2606.74		1	2891.83		1	2746.34		1	2661.84		1	2728.75		1	2912.95		1	2575.68		1	2781.14		1	2859.33
2756.96		1	2881.41		1	2656.28		1	2838.67		1	2868.1		1	2550.05		1	2801.85		1	2855.86		1	2607.15		1	2891.89		1	2746.35		1	2661.94		1	2728.79		1	2913.04		1	2575.85		1	2781.15		1	2859.35
2757		1	2881.42		1	2656.4		1	2838.73		1	2868.12		1	2550.18		1	2801.94		1	2856.02		1	2607.16		1	2891.92		1	2746.42		1	2662.02		1	2728.83		1	2913.06		1	2575.88		1	2781.16		1	2859.38
2757.02		1	2881.48		1	2656.5		1	2838.75		1	2868.24		1	2550.31		1	2802.06		1	2856.03		1	2607.16		1	2891.93		1	2746.42		1	2662.04		1	2728.96		1	2913.09		1	2576.08		1	2781.33		1	2859.49
2757.06		1	2881.6		1	2656.64		1	2838.79		1	2868.24		1	2550.45		1	2802.11		1	2856.18		1	2607.25		1	2891.95		1	2746.52		1	2662.23		1	2729.03		1	2913.22		1	2576.13		1	2781.41		1	2859.65
2757.13		1	2881.68		1	2656.79		1	2838.88		1	2868.68		1	2550.48		1	2802.11		1	2856.18		1	2607.49		1	2892.28		1	2746.67		1	2662.32		1	2729.06		1	2913.23		1	2576.13		1	2781.62		1	2859.76
2757.27		1	2881.69		1	2656.8		1	2838.89		1	2868.7		1	2550.55		1	2802.17		1	2856.23		1	2607.62		1	2892.32		1	2746.75		1	2662.39		1	2729.09		1	2913.24		1	2576.16		1	2781.86		1	2859.81
2757.35		1	2881.82		1	2656.89		1	2838.9		1	2868.75		1	2550.66		1	2802.18		1	2856.27		1	2607.63		1	2892.44		1	2746.81		1	2662.49		1	2729.15		1	2913.25		1	2576.18		1	2781.91		1	2859.89
2757.38		1	2881.87		1	2657.03		1	2838.94		1	2868.79		1	2550.9		1	2802.31		1	2856.32		1	2607.66		1	2892.44		1	2746.87		1	2662.61		1	2729.37		1	2913.46		1	2576.2		1	2782		1	2859.94
2757.5		1	2882.02		1	2657.04		1	2838.94		1	2868.84		1	2550.92		1	2802.32		1	2856.66		1	2607.77		1	2892.67		1	2746.87		1	2662.62		1	2729.53		1	2913.59		1	2576.2		1	2782.18		1	2860.06
2757.58		1	2882.03		1	2657.08		1	2838.98		1	2869		1	2550.95		1	2802.34		1	2856.78		1	2607.78		1	2892.72		1	2746.89		1	2662.64		1	2729.57		1	2913.59		1	2576.24		1	2782.24		1	2860.09
2757.63		1	2882.05		1	2657.17		1	2839.02		1	2869.06		1	2550.97		1	2802.57		1	2856.83		1	2607.89		1	2892.8		1	2747		1	2662.64		1	2729.75		1	2913.62		1	2576.24		1	2782.57		1	2860.24
2757.71		1	2882.09		1	2657.18		1	2839.26		1	2869.06		1	2551.23		1	2802.58		1	2856.94		1	2607.89		1	2892.91		1	2747.09		1	2662.65		1	2729.78		1	2913.84		1	2576.33		1	2782.63		1	2860.31
2757.72		1	2882.09		1	2657.19		1	2839.27		1	2869.27		1	2551.46		1	2802.64		1	2856.94		1	2607.92		1	2892.99		1	2747.17		1	2662.65		1	2729.83		1	2913.86		1	2576.35		1	2782.63		1	2860.34
2757.74		1	2882.11		1	2657.19		1	2839.28		1	2869.29		1	2551.56		1	2802.71		1	2856.98		1	2608.05		1	2893.23		1	2747.57		1	2662.75		1	2729.85		1	2913.91		1	2576.42		1	2782.74		1	2860.43
2758.05		1	2882.26		1	2657.22		1	2839.28		1	2869.29		1	2551.57		1	2802.76		1	2857.02		1	2608.16		1	2893.43		1	2747.69		1	2662.79		1	2729.91		1	2914.01		1	2576.67		1	2782.81		1	2860.57
2758.12		1	2882.3		1	2657.23		1	2839.4		1	2869.31		1	2551.58		1	2802.95		1	2857.02		1	2608.21		1	2893.49		1	2747.94		1	2662.82		1	2730		1	2914.07		1	2577.05		1	2782.84		1	2860.64
2758.26		1	2882.44		1	2657.25		1	2839.4		1	2869.49		1	2551.63		1	2802.97		1	2857.04		1	2608.27		1	2893.54		1	2747.99		1	2662.98		1	2730.09		1	2914.07		1	2577.08		1	2782.86		1	2860.72
2758.4		1	2882.49		1	2657.35		1	2839.52		1	2869.54		1	2551.64		1	2803.03		1	2857.05		1	2608.33		1	2893.69		1	2748.02		1	2663.08		1	2730.19		1	2914.21		1	2577.09		1	2782.87		1	2860.77
2758.45		1	2882.49		1	2657.38		1	2839.54		1	2869.55		1	2551.66		1	2803.13		1	2857.13		1	2608.38		1	2893.7		1	2748.03		1	2663.13		1	2730.26		1	2914.21		1	2577.13		1	2782.88		1	2860.86
2758.45		1	2882.62		1	2657.44		1	2839.56		1	2869.79		1	2551.69		1	2803.25		1	2857.15		1	2608.4		1	2893.72		1	2748.06		1	2663.14		1	2730.3		1	2914.26		1	2577.27		1	2782.92		1	2860.95
2758.69		1	2882.64		1	2657.44		1	2839.77		1	2869.85		1	2551.7		1	2803.32		1	2857.17		1	2608.6		1	2893.73		1	2748.14		1	2663.16		1	2730.4		1	2914.3		1	2577.37		1	2782.96		1	2861.11
2758.74		1	2882.68		1	2657.48		1	2839.8		1	2869.96		1	2551.8		1	2803.32		1	2857.2		1	2608.6		1	2893.84		1	2748.22		1	2663.28		1	2730.49		1	2914.32		1	2577.37		1	2782.98		1	2861.28
2758.81		1	2882.7		1	2657.49		1	2839.83		1	2869.99		1	2551.82		1	2803.35		1	2857.28		1	2608.75		1	2893.86		1	2748.26		1	2663.32		1	2730.55		1	2914.38		1	2577.53		1	2783.06		1	2861.29
2758.89		1	2882.85		1	2657.53		1	2839.86		1	2870.44		1	2551.86		1	2803.36		1	2857.3		1	2608.93		1	2893.87		1	2748.33		1	2663.34		1	2730.66		1	2914.42		1	2577.7		1	2783.11		1	2861.31
2758.97		1	2882.92		1	2657.54		1	2839.89		1	2870.47		1	2551.88		1	2803.42		1	2857.37		1	2609.02		1	2893.95		1	2748.37		1	2663.36		1	2730.93		1	2914.66		1	2577.88		1	2783.13		1	2861.35
2759.33		1	2883.03		1	2657.69		1	2839.96		1	2870.49		1	2551.89		1	2803.45		1	2857.49		1	2609.04		1	2893.96		1	2748.38		1	2663.38		1	2730.93		1	2914.72		1	2577.89		1	2783.16		1	2861.41
2759.5		1	2883.04		1	2657.78		1	2839.98		1	2870.58		1	2551.9		1	2803.51		1	2857.51		1	2609.04		1	2893.96		1	2748.42		1	2663.56		1	2730.96		1	2914.72		1	2577.91		1	2783.18		1	2861.41
2759.55		1	2883.08		1	2657.78		1	2839.99		1	2870.72		1	2552.02		1	2803.61		1	2857.6		1	2609.14		1	2893.97		1	2748.42		1	2663.63		1	2730.99		1	2914.78		1	2577.96		1	2783.18		1	2861.7
2759.6		1	2883.09		1	2657.79		1	2840.06		1	2870.73		1	2552.02		1	2803.71		1	2857.78		1	2609.21		1	2894.15		1	2748.46		1	2663.63		1	2731.04		1	2914.83		1	2578.11		1	2783.38		1	2861.95
2760.02		1	2883.33		1	2657.94		1	2840.1		1	2870.81		1	2552.2		1	2803.74		1	2857.8		1	2609.31		1	2894.21		1	2748.6		1	2663.88		1	2731.05		1	2914.94		1	2578.13		1	2783.39		1	2861.95
2760.26		1	2883.35		1	2657.96		1	2840.15		1	2870.86		1	2552.2		1	2803.78		1	2857.97		1	2609.33		1	2894.22		1	2748.75		1	2663.96		1	2731.13		1	2914.94		1	2578.15		1	2783.4		1	2862.06
2760.34		1	2883.37		1	2658		1	2840.23		1	2870.88		1	2552.24		1	2803.81		1	2857.97		1	2609.39		1	2894.3		1	2748.76		1	2663.97		1	2731.18		1	2914.95		1	2578.38		1	2783.74		1	2862.23
2760.5		1	2883.41		1	2658.01		1	2840.25		1	2870.91		1	2552.34		1	2803.98		1	2857.98		1	2609.39		1	2894.38		1	2748.79		1	2663.97		1	2731.31		1	2914.97		1	2578.47		1	2783.74		1	2862.3
2760.5		1	2883.62		1	2658.02		1	2840.48		1	2870.93		1	2552.55		1	2804.1		1	2858.1		1	2609.51		1	2894.59		1	2748.93		1	2663.99		1	2731.39		1	2915.05		1	2578.48		1	2783.82		1	2862.33
2760.67		1	2883.68		1	2658.06		1	2840.51		1	2870.94		1	2552.59		1	2804.17		1	2858.19		1	2609.57		1	2894.64		1	2748.99		1	2664.16		1	2731.5		1	2915.07		1	2578.58		1	2783.85		1	2862.42
2760.73		1	2883.73		1	2658.11		1	2840.55		1	2870.96		1	2552.63		1	2804.19		1	2858.26		1	2609.59		1	2894.71		1	2749.05		1	2664.45		1	2731.61		1	2915.13		1	2578.67		1	2783.94		1	2862.43
2760.92		1	2883.74		1	2658.11		1	2840.6		1	2871.05		1	2552.7		1	2804.24		1	2858.37		1	2609.65		1	2894.76		1	2749.16		1	2664.56		1	2731.71		1	2915.15		1	2578.77		1	2783.99		1	2862.51
2760.98		1	2883.78		1	2658.12		1	2840.63		1	2871.07		1	2552.86		1	2804.24		1	2858.38		1	2609.67		1	2894.81		1	2749.17		1	2664.56		1	2731.95		1	2915.22		1	2578.8		1	2784.08		1	2862.58
2760.99		1	2883.8		1	2658.15		1	2840.64		1	2871.08		1	2552.88		1	2804.26		1	2858.4		1	2609.73		1	2894.92		1	2749.39		1	2664.72		1	2732.07		1	2915.24		1	2578.83		1	2784.14		1	2862.65
2761.07		1	2883.92		1	2658.22		1	2840.71		1	2871.19		1	2552.88		1	2804.34		1	2858.42		1	2609.78		1	2894.92		1	2749.47		1	2664.77		1	2732.11		1	2915.24		1	2578.99		1	2784.3		1	2862.68
2761.16		1	2883.99		1	2658.29		1	2840.77		1	2871.26		1	2552.96		1	2804.39		1	2858.46		1	2609.78		1	2895.09		1	2749.76		1	2664.79		1	2732.16		1	2915.27		1	2579.02		1	2784.36		1	2862.71
2761.17		1	2884.06		1	2658.36		1	2840.79		1	2871.31		1	2552.96		1	2804.49		1	2858.52		1	2609.79		1	2895.16		1	2749.85		1	2664.88		1	2732.18		1	2915.28		1	2579.09		1	2784.39		1	2862.89
2761.21		1	2884.06		1	2658.4		1	2841.06		1	2871.35		1	2553.02		1	2804.54		1	2858.53		1	2609.82		1	2895.28		1	2750.16		1	2664.88		1	2732.25		1	2915.32		1	2579.11		1	2784.45		1	2863.01
2761.25		1	2884.08		1	2658.41		1	2841.08		1	2871.49		1	2553.05		1	2804.71		1	2858.62		1	2609.94		1	2895.35		1	2750.18		1	2664.89		1	2732.25		1	2915.42		1	2579.18		1	2784.65		1	2863.03
2761.35		1	2884.09		1	2658.47		1	2841.16		1	2871.51		1	2553.12		1	2804.83		1	2858.75		1	2610.13		1	2895.36		1	2750.23		1	2664.9		1	2732.29		1	2915.43		1	2579.36		1	2784.7		1	2863.04
2761.36		1	2884.2		1	2658.54		1	2841.17		1	2871.55		1	2553.17		1	2804.95		1	2858.8		1	2610.13		1	2895.45		1	2750.48		1	2665.18		1	2732.41		1	2915.44		1	2579.4		1	2784.74		1	2863.07
2761.47		1	2884.25		1	2658.59		1	2841.17		1	2871.62		1	2553.17		1	2804.97		1	2858.86		1	2610.19		1	2895.52		1	2750.55		1	2665.26		1	2732.49		1	2915.56		1	2579.48		1	2784.91		1	2863.23
2761.5		1	2884.35		1	2658.6		1	2841.18		1	2871.88		1	2553.26		1	2805.01		1	2858.94		1	2610.2		1	2895.72		1	2750.63		1	2665.35		1	2732.52		1	2915.63		1	2579.61		1	2785		1	2863.3
2761.53		1	2884.43		1	2658.6		1	2841.22		1	2871.9		1	2553.4		1	2805.19		1	2859.06		1	2610.22		1	2895.72		1	2751.13		1	2665.36		1	2732.55		1	2915.67		1	2579.72		1	2785.06		1	2863.33
2761.56		1	2884.5		1	2658.66		1	2841.35		1	2872.03		1	2553.42		1	2805.25		1	2859.06		1	2610.29		1	2895.72		1	2751.16		1	2665.41		1	2732.71		1	2915.75		1	2579.74		1	2785.1		1	2863.41
2761.58		1	2884.5		1	2658.67		1	2841.5		1	2872.09		1	2553.52		1	2805.27		1	2859.15		1	2610.33		1	2895.73		1	2751.17		1	2665.45		1	2732.72		1	2915.82		1	2579.75		1	2785.14		1	2863.42
2761.89		1	2884.51		1	2658.7		1	2841.51		1	2872.12		1	2553.62		1	2805.34		1	2859.16		1	2610.34		1	2895.78		1	2751.33		1	2665.55		1	2732.81		1	2915.84		1	2579.8		1	2785.38		1	2863.52
2761.91		1	2884.54		1	2658.73		1	2841.53		1	2872.17		1	2553.69		1	2805.37		1	2859.35		1	2610.47		1	2895.95		1	2751.33		1	2665.57		1	2732.82		1	2915.85		1	2579.82		1	2785.53		1	2863.67
2762.23		1	2884.75		1	2658.79		1	2841.58		1	2872.19		1	2553.71		1	2805.43		1	2859.56		1	2610.67		1	2896		1	2751.37		1	2665.75		1	2732.84		1	2915.88		1	2579.82		1	2785.56		1	2863.69
2762.26		1	2884.75		1	2658.86		1	2841.61		1	2872.27		1	2553.81		1	2805.45		1	2859.58		1	2610.86		1	2896.03		1	2751.4		1	2665.77		1	2732.93		1	2916.15		1	2579.85		1	2785.77		1	2863.8
2762.3		1	2884.78		1	2658.95		1	2841.62		1	2872.33		1	2553.82		1	2805.59		1	2859.64		1	2611.06		1	2896.13		1	2751.44		1	2665.87		1	2732.95		1	2916.18		1	2579.87		1	2786.1		1	2863.87
2762.31		1	2884.82		1	2659.03		1	2841.71		1	2872.34		1	2554		1	2805.6		1	2859.66		1	2611.09		1	2896.18		1	2751.44		1	2665.93		1	2732.96		1	2916.25		1	2579.9		1	2786.11		1	2863.88
2762.37		1	2884.83		1	2659.1		1	2841.73		1	2872.45		1	2554.11		1	2805.6		1	2859.68		1	2611.19		1	2896.28		1	2751.67		1	2665.95		1	2733.04		1	2916.25		1	2579.98		1	2786.15		1	2863.88
2762.67		1	2884.84		1	2659.19		1	2841.79		1	2872.47		1	2554.12		1	2805.65		1	2859.74		1	2611.2		1	2896.29		1	2751.85		1	2665.99		1	2733.09		1	2916.43		1	2580.07		1	2786.18		1	2864.08
2763.02		1	2885		1	2659.19		1	2841.85		1	2872.49		1	2554.13		1	2805.74		1	2859.88		1	2611.21		1	2896.38		1	2751.99		1	2666.07		1	2733.2		1	2916.49		1	2580.22		1	2786.19		1	2864.11
2763.05		1	2885.03		1	2659.24		1	2841.91		1	2872.67		1	2554.21		1	2805.78		1	2859.93		1	2611.24		1	2896.45		1	2752.02		1	2666.09		1	2733.26		1	2916.52		1	2580.26		1	2786.29		1	2864.18
2763.09		1	2885.06		1	2659.38		1	2841.93		1	2872.87		1	2554.32		1	2805.81		1	2859.94		1	2611.27		1	2896.51		1	2752.06		1	2666.17		1	2733.3		1	2916.57		1	2580.28		1	2786.32		1	2864.29
2763.52		1	2885.06		1	2659.41		1	2842.06		1	2872.88		1	2554.34		1	2805.83		1	2859.96		1	2611.41		1	2896.53		1	2752.08		1	2666.19		1	2733.41		1	2916.67		1	2580.39		1	2786.38		1	2864.53
2763.66		1	2885.17		1	2659.46		1	2842.07		1	2872.92		1	2554.45		1	2805.91		1	2860.14		1	2611.46		1	2896.56		1	2752.09		1	2666.25		1	2733.43		1	2916.67		1	2580.46		1	2786.41		1	2864.58
2763.78		1	2885.21		1	2659.52		1	2842.18		1	2873.03		1	2554.63		1	2806.02		1	2860.19		1	2611.52		1	2896.7		1	2752.18		1	2666.28		1	2733.45		1	2916.68		1	2580.55		1	2786.66		1	2864.59
2763.82		1	2885.45		1	2659.55		1	2842.22		1	2873.06		1	2554.69		1	2806.1		1	2860.26		1	2611.55		1	2896.74		1	2752.21		1	2666.29		1	2733.48		1	2916.72		1	2580.57		1	2786.7		1	2864.65
2763.92		1	2885.46		1	2659.57		1	2842.34		1	2873.14		1	2554.7		1	2806.15		1	2860.43		1	2611.65		1	2896.76		1	2752.25		1	2666.41		1	2733.53		1	2916.75		1	2580.62		1	2786.91		1	2864.69
2764.03		1	2885.47		1	2659.62		1	2842.36		1	2873.23		1	2554.7		1	2806.18		1	2860.51		1	2611.66		1	2896.81		1	2752.38		1	2666.55		1	2733.57		1	2916.92		1	2580.64		1	2786.99		1	2864.71
2764.22		1	2885.49		1	2659.75		1	2842.39		1	2873.32		1	2554.71		1	2806.39		1	2860.53		1	2611.79		1	2896.89		1	2752.39		1	2666.59		1	2733.58		1	2916.93		1	2580.68		1	2786.99		1	2864.75
2764.24		1	2885.49		1	2659.81		1	2842.43		1	2873.33		1	2554.72		1	2806.43		1	2860.56		1	2611.9		1	2897.11		1	2752.39		1	2666.61		1	2733.68		1	2916.94		1	2580.79		1	2787.3		1	2864.83
2764.35		1	2885.67		1	2659.94		1	2842.46		1	2873.37		1	2554.73		1	2806.51		1	2860.62		1	2611.97		1	2897.19		1	2752.4		1	2666.68		1	2733.75		1	2916.97		1	2580.96		1	2787.4		1	2864.86
2764.36		1	2885.67		1	2659.96		1	2842.72		1	2873.41		1	2554.79		1	2806.56		1	2860.66		1	2612.01		1	2897.23		1	2752.41		1	2666.69		1	2733.76		1	2917.11		1	2581.04		1	2787.44		1	2864.91
2764.49		1	2885.83		1	2660.02		1	2842.75		1	2873.43		1	2554.97		1	2806.58		1	2860.89		1	2612.02		1	2897.39		1	2752.53		1	2666.7		1	2733.82		1	2917.15		1	2581.04		1	2787.49		1	2864.92
2764.71		1	2885.85		1	2660.1		1	2842.82		1	2873.43		1	2555.05		1	2806.63		1	2860.94		1	2612.11		1	2897.62		1	2752.53		1	2666.81		1	2733.91		1	2917.17		1	2581.25		1	2787.62		1	2864.93
2764.77		1	2886.04		1	2660.28		1	2842.86		1	2873.53		1	2555.08		1	2806.73		1	2860.95		1	2612.39		1	2897.71		1	2752.56		1	2666.88		1	2733.99		1	2917.19		1	2581.31		1	2787.63		1	2865.01
2764.94		1	2886.21		1	2660.31		1	2842.89		1	2873.68		1	2555.15		1	2806.74		1	2860.96		1	2612.39		1	2897.73		1	2752.8		1	2666.92		1	2734.07		1	2917.26		1	2581.39		1	2787.66		1	2865.07
2765.26		1	2886.4		1	2660.37		1	2842.89		1	2873.69		1	2555.19		1	2806.74		1	2860.98		1	2612.48		1	2897.97		1	2752.83		1	2666.96		1	2734.08		1	2917.46		1	2581.54		1	2787.71		1	2865.13
2765.36		1	2886.41		1	2660.39		1	2842.9		1	2873.74		1	2555.24		1	2806.76		1	2861		1	2612.62		1	2897.97		1	2752.93		1	2667.03		1	2734.35		1	2917.59		1	2581.59		1	2787.72		1	2865.22
2765.42		1	2886.64		1	2660.51		1	2842.98		1	2873.84		1	2555.32		1	2806.78		1	2861		1	2612.63		1	2897.98		1	2753.21		1	2667.07		1	2734.44		1	2917.64		1	2581.61		1	2787.74		1	2865.26
2765.45		1	2886.72		1	2660.52		1	2843.06		1	2873.96		1	2555.38		1	2806.84		1	2861.02		1	2612.7		1	2898.03		1	2753.33		1	2667.1		1	2734.46		1	2917.71		1	2581.71		1	2787.79		1	2865.26
2765.64		1	2886.81		1	2660.54		1	2843.09		1	2874.06		1	2555.47		1	2806.91		1	2861.03		1	2612.74		1	2898.07		1	2753.68		1	2667.11		1	2734.47		1	2917.87		1	2581.81		1	2787.83		1	2865.27
2765.69		1	2886.84		1	2660.58		1	2843.1		1	2874.07		1	2555.51		1	2806.97		1	2861.16		1	2612.76		1	2898.16		1	2753.79		1	2667.14		1	2734.61		1	2918.24		1	2581.82		1	2787.85		1	2865.33
2765.72		1	2886.88		1	2660.85		1	2843.19		1	2874.27		1	2555.59		1	2807.06		1	2861.18		1	2612.81		1	2898.21		1	2753.94		1	2667.23		1	2734.67		1	2918.31		1	2581.87		1	2788.07		1	2865.39
2765.82		1	2886.92		1	2660.93		1	2843.2		1	2874.54		1	2555.64		1	2807.12		1	2861.44		1	2612.81		1	2898.24		1	2753.99		1	2667.29		1	2734.75		1	2918.31		1	2581.89		1	2788.22		1	2865.64
2765.88		1	2886.98		1	2660.94		1	2843.26		1	2874.61		1	2555.66		1	2807.19		1	2861.45		1	2612.91		1	2898.31		1	2754.21		1	2667.39		1	2734.76		1	2918.39		1	2582		1	2788.27		1	2865.66
2765.93		1	2887.03		1	2661.02		1	2843.32		1	2874.66		1	2555.68		1	2807.28		1	2861.46		1	2612.96		1	2898.39		1	2754.36		1	2667.47		1	2734.77		1	2918.6		1	2582.01		1	2788.4		1	2865.68
2765.97		1	2887.31		1	2661.02		1	2843.42		1	2874.72		1	2555.76		1	2807.32		1	2861.48		1	2612.97		1	2898.43		1	2754.47		1	2667.62		1	2734.82		1	2918.69		1	2582.03		1	2788.45		1	2865.74
2765.98		1	2887.4		1	2661.04		1	2843.43		1	2874.89		1	2555.77		1	2807.41		1	2861.48		1	2613.06		1	2898.48		1	2754.49		1	2667.62		1	2734.85		1	2918.93		1	2582.19		1	2788.46		1	2865.82
2766.08		1	2887.46		1	2661.08		1	2843.54		1	2874.9		1	2555.83		1	2807.45		1	2861.52		1	2613.09		1	2898.5		1	2754.53		1	2667.63		1	2734.98		1	2918.95		1	2582.28		1	2788.56		1	2865.83
2766.39		1	2887.54		1	2661.08		1	2843.55		1	2874.96		1	2555.88		1	2807.6		1	2861.57		1	2613.15		1	2898.55		1	2754.65		1	2667.8		1	2735.14		1	2918.95		1	2582.31		1	2788.58		1	2865.83
2766.42		1	2887.73		1	2661.13		1	2843.62		1	2875.06		1	2556.02		1	2807.63		1	2861.87		1	2613.38		1	2898.6		1	2754.9		1	2667.85		1	2735.15		1	2919.02		1	2582.31		1	2788.79		1	2865.9
2766.66		1	2887.77		1	2661.15		1	2843.68		1	2875.17		1	2556.07		1	2807.82		1	2861.95		1	2613.57		1	2898.61		1	2755.09		1	2667.91		1	2735.15		1	2919.13		1	2582.34		1	2788.84		1	2865.95
2766.9		1	2887.78		1	2661.16		1	2843.72		1	2875.23		1	2556.16		1	2807.83		1	2862.1		1	2613.64		1	2898.63		1	2755.15		1	2667.95		1	2735.24		1	2919.19		1	2582.42		1	2788.91		1	2865.98
2766.93		1	2888.01		1	2661.48		1	2843.72		1	2875.36		1	2556.26		1	2807.84		1	2862.21		1	2613.66		1	2898.66		1	2755.28		1	2667.96		1	2735.29		1	2919.32		1	2582.43		1	2789		1	2866.01
2766.93		1	2888.1		1	2661.55		1	2843.74		1	2875.42		1	2556.28		1	2807.86		1	2862.4		1	2613.71		1	2898.68		1	2755.3		1	2668.05		1	2735.3		1	2919.41		1	2582.46		1	2789.02		1	2866.25
2767.01		1	2888.11		1	2661.55		1	2843.77		1	2875.56		1	2556.41		1	2807.92		1	2862.43		1	2613.73		1	2898.94		1	2755.42		1	2668.09		1	2735.43		1	2919.6		1	2582.5		1	2789.05		1	2866.31
2767.04		1	2888.17		1	2661.56		1	2843.94		1	2875.62		1	2556.47		1	2807.98		1	2862.52		1	2613.75		1	2899.11		1	2755.71		1	2668.09		1	2735.45		1	2919.64		1	2582.77		1	2789.07		1	2866.36
2767.07		1	2888.17		1	2661.56		1	2843.98		1	2875.66		1	2556.49		1	2808.15		1	2862.56		1	2613.75		1	2899.16		1	2755.89		1	2668.1		1	2735.53		1	2919.64		1	2582.81		1	2789.23		1	2866.43
2767.09		1	2888.22		1	2661.73		1	2844.01		1	2875.85		1	2556.52		1	2808.23		1	2862.59		1	2613.8		1	2899.25		1	2756.05		1	2668.14		1	2735.76		1	2919.66		1	2582.85		1	2789.38		1	2866.55
2767.13		1	2888.22		1	2661.91		1	2844.01		1	2875.87		1	2556.64		1	2808.27		1	2862.74		1	2613.9		1	2899.29		1	2756.17		1	2668.17		1	2735.96		1	2919.66		1	2582.96		1	2789.39		1	2866.56
2767.19		1	2888.34		1	2662.07		1	2844.02		1	2875.95		1	2556.66		1	2808.37		1	2862.76		1	2613.94		1	2899.3		1	2756.31		1	2668.24		1	2735.97		1	2919.82		1	2582.97		1	2789.42		1	2866.85
2767.2		1	2888.35		1	2662.09		1	2844.04		1	2876.01		1	2556.74		1	2808.38		1	2862.76		1	2614.16		1	2899.34		1	2756.33		1	2668.32		1	2736.01		1	2919.87		1	2583.03		1	2789.59		1	2866.86
2767.25		1	2888.38		1	2662.11		1	2844.17		1	2876.01		1	2556.76		1	2808.46		1	2862.78		1	2614.24		1	2899.38		1	2756.36		1	2668.48		1	2736.05		1	2919.88		1	2583.19		1	2789.85		1	2866.91
2767.58		1	2888.49		1	2662.12		1	2844.18		1	2876.14		1	2557.03		1	2808.53		1	2862.9		1	2614.27		1	2899.45		1	2756.52		1	2668.66		1	2736.08		1	2919.95		1	2583.29		1	2790.01		1	2866.92
2767.59		1	2888.53		1	2662.21		1	2844.25		1	2876.19		1	2557.03		1	2808.59		1	2862.91		1	2614.38		1	2899.59		1	2756.53		1	2668.74		1	2736.17		1	2919.98		1	2583.39		1	2790.09		1	2867.02
2767.81		1	2888.53		1	2662.25		1	2844.27		1	2876.27		1	2557.16		1	2808.59		1	2862.98		1	2614.43		1	2899.68		1	2756.63		1	2668.76		1	2736.18		1	2920.04		1	2583.4		1	2790.14		1	2867.03
2767.88		1	2888.68		1	2662.26		1	2844.34		1	2876.33		1	2557.19		1	2808.63		1	2863.12		1	2614.44		1	2899.75		1	2756.67		1	2668.81		1	2736.51		1	2920.2		1	2583.47		1	2790.15		1	2867.09
[truncated: 9,686 more rows]
[truncated: 22 more columns]

## Sheet: 2ac_TaqPath_qPCR_Raw_Rep1
Title:	corona vlp
Date/Time:	43908	0.542049
Device:	qTOWER³/G	3107R-0101
Operator:
Comments:
Colors+Dyes:	Pos	Color Module	Dye	Gain	Meas	Refr
	1	Blue.470.520.11.3	FAM	5	*
	2	Green.515.545.11.2	JOE	5
	3	Yellow.535.580.11.2	TAMRA	5
	4	Orange.565.605.11.2	ROX	5
	5	Red.630.670.11.1	Cy5	5
Heated Lid:	100°C
TC Protocol:	steps	scan	°C	m:s	goto	loops	delta Temp(°C)	delta Time (s)	ramp (°C/s
	1		25	0.0833333	0	0	0	0	8
	2		50	0.625	0	0	0	0	6
	3		95	0.0833333	0	0	0	0	8
	4		95	0.00208333	0	0	0	0	8
	5	*	55	0.0208333	4	44	0	0	6
Melt active:	No
Meas. Repeats:	3
Color Comp.:
Well	Sample name	Sample type	Dye	Gene	Ct	Mean Ct
A1		Unknown	FAM		29.18	29.18
B1		Unknown	FAM		26.15	26.15
C1		Unknown	FAM		29.59	29.59
D1		Unknown	FAM		No Ct
E1		Unknown	FAM		30.61	30.61
F1		Unknown	FAM		30.08	30.08
G1		Unknown	FAM		30.47	30.47
H1		Unknown	FAM		30.45	30.45
A2		Unknown	FAM		30.04	30.04
B2		Unknown	FAM		26.15	26.15
C2		Unknown	FAM		38.97	38.97
D2		Unknown	FAM		34.12	34.12
E2		Unknown	FAM		32.54	32.54
F2		Unknown	FAM		32.76	32.76
G2		Unknown	FAM		35.17	35.17
H2		Unknown	FAM		34.57	34.57
A3		Unknown	FAM		33.26	33.26
B3		Unknown	FAM		29.15	29.15
C3		Unknown	FAM		No Ct
D3		Unknown	FAM		No Ct
E3		Unknown	FAM		26.2	26.2
F3		Unknown	FAM		No Ct
G3		Unknown	FAM		30.32	30.32
H3		Unknown	FAM		35.39	35.39
A4		Unknown	FAM		37.16	37.16
B4		Unknown	FAM		27.26	27.26
C4		Unknown	FAM		27.39	27.39
D4		Unknown	FAM		35.01	35.01
E4		Unknown	FAM		37.91	37.91
F4		Unknown	FAM		No Ct
G4		Unknown	FAM		No Ct
H4		Unknown	FAM		No Ct
A5		Unknown	FAM		33.14	33.14
B5		Unknown	FAM		No Ct
C5		Unknown	FAM		No Ct
D5		Unknown	FAM		27.44	27.44
E5		Unknown	FAM		No Ct
F5		Unknown	FAM		No Ct
G5		Unknown	FAM		No Ct
H5		Unknown	FAM		No Ct
A6		Unknown	FAM		No Ct
B6		Unknown	FAM		No Ct
C6		Unknown	FAM		No Ct
D6		Unknown	FAM		No Ct
E6		Unknown	FAM		No Ct
F6		Unknown	FAM		No Ct
G6		Unknown	FAM		No Ct
H6		Unknown	FAM		No Ct
A7		Unknown	FAM		No Ct
B7		Unknown	FAM		No Ct
C7		Unknown	FAM		No Ct
D7		Unknown	FAM		No Ct
E7		Unknown	FAM		No Ct
F7		Unknown	FAM		No Ct
G7		Unknown	FAM		No Ct
H7		Unknown	FAM		No Ct
A8		Unknown	FAM		No Ct
B8		Unknown	FAM		No Ct
C8		Unknown	FAM		No Ct
D8		Unknown	FAM		No Ct
E8		Unknown	FAM		No Ct
F8		Unknown	FAM		No Ct
G8		Unknown	FAM		No Ct
H8		Unknown	FAM		No Ct
A9		Unknown	FAM		No Ct
B9		Unknown	FAM		No Ct
C9		Unknown	FAM		No Ct
D9		Unknown	FAM		No Ct
E9		Unknown	FAM		No Ct
F9		Unknown	FAM		No Ct
G9		Unknown	FAM		No Ct
H9		Unknown	FAM		No Ct
A10		Unknown	FAM		No Ct
B10		Unknown	FAM		No Ct
C10		Unknown	FAM		No Ct
D10		Unknown	FAM		No Ct
E10		Unknown	FAM		No Ct
F10		Unknown	FAM		No Ct
G10		Unknown	FAM		No Ct
H10		Unknown	FAM		No Ct
A11		Unknown	FAM		No Ct
B11		Unknown	FAM		No Ct
C11		Unknown	FAM		No Ct
D11		Unknown	FAM		No Ct
E11		Unknown	FAM		No Ct
F11		Unknown	FAM		No Ct
G11		Unknown	FAM		No Ct
H11		Unknown	FAM		No Ct
A12		Unknown	FAM		No Ct
B12		Unknown	FAM		No Ct
C12		Unknown	FAM		No Ct
D12		Unknown	FAM		No Ct
E12		Unknown	FAM		No Ct
F12		Unknown	FAM		No Ct
G12		Unknown	FAM		No Ct
H12		Unknown	FAM		No Ct

## Sheet: 2ac_TaqPath_Riffyn_Rep1
process id-version	process name	experiment id	experiment label	experiment name	Prep Master Mix | run id	Prep Master Mix | activity id	Prep Master Mix | run label	Prep Master Mix | run number	Prep Master Mix | run group id	Prep Master Mix | run name	Prep Master Mix | run type	Prep Master Mix | status	Prep Master Mix | event id	Prep Master Mix | input | PCR reagent | type | value	Prep Master Mix | input | PCR reagent | concentration | spec | target	Prep Master Mix | input | PCR reagent | concentration | value	Prep Master Mix | input | PCR reagent | concentration | unit	Prep Master Mix | input | PCR reagent | volume | value	Prep Master Mix | input | PCR reagent | volume | unit	Prep Master Mix | input | PCR reagent | Transfer | liquid class | spec | valid-options	Prep Master Mix | input | PCR reagent | Transfer | liquid class | value	Prep Master Mix | input | PCR reagent | Transfer | type | spec | valid-options	Prep Master Mix | input | PCR reagent | Transfer | type | value	Prep Master Mix | input | PCR reagent | Transfer | source plate type | spec | valid-options	Prep Master Mix | input | PCR reagent | Transfer | source plate type | value	Prep Master Mix | input | primer mix | volume | value	Prep Master Mix | input | primer mix | volume | unit	Prep Master Mix | input | primer mix | concentration | spec | target	Prep Master Mix | input | primer mix | concentration | value	Prep Master Mix | input | primer mix | concentration | unit	Prep Master Mix | input | primer mix | type | value	Prep Master Mix | input | primer mix | Transfer | liquid class | spec | valid-options	Prep Master Mix | input | primer mix | Transfer | liquid class | value	Prep Master Mix | input | primer mix | Transfer | type | spec | valid-options	Prep Master Mix | input | primer mix | Transfer | type | value	Prep Master Mix | input | primer mix | Transfer | source plate type | spec | valid-options	Prep Master Mix | input | primer mix | Transfer | source plate type | value	Prep Master Mix | output | qPCR Master Mix | resource name	Prep Master Mix | output | qPCR Master Mix | resource rifID	Prep Master Mix | output | qPCR Master Mix | reaction volume | value	Prep Master Mix | output | qPCR Master Mix | reaction volume | unit	Prep Master Mix | output | qPCR Master Mix | volume | spec | target	Prep Master Mix | output | qPCR Master Mix | volume | value	Prep Master Mix | output | qPCR Master Mix | volume | unit	Prep Master Mix | output | qPCR Master Mix | well | value	Prep Master Mix | output | qPCR Master Mix | destination plate type | spec | target	Prep Master Mix | output | qPCR Master Mix | PCR reagent | concentration | spec | target	Prep Master Mix | output | qPCR Master Mix | PCR reagent | concentration | value	Prep Master Mix | output | qPCR Master Mix | PCR reagent | concentration | unit
LrTc6KnmqwQFCnPH5-v3.00	RT-qPCR	xxHM2NDJTcqJJvZSX	E005	200318_TaqPath_N1N2N3_Trip_R1	8uL2QysAEHaLtdrhQ	NXa2huDQ3YA6ACrYT	P-NXa2huDQ3YA6ACrYT-E005-S001-R0001	1	NDhjWr62xsmifcFnR	Prep Master Mix R-1	trial	new	None-0	TaqPath‚Ñ¢ 1-Step RT-qPCR Master Mix, CG	1.21212	1.21212	(√ó)	8.25	¬µL	384PP_AQ_BP, 384PP_AQ_SP, 384PP_AQ_SP High, 384PP_Plus_AQ_BP, 384PP_Plus_AQ_GP, 384PP_Plus_AQ_GPSA, 384PP_Plus_AQ_GPSB, 6RES_AQ_BP2, 6RES_AQ_GPSA2, 6RES_AQ_GPSB2, 384PP_DMSO2, 384LDV_AQ_B1, 384LDV_AQ_P1	384PP_Plus_AQ_BP	Echo 525, Echo 550	Echo 525	384PP, 384PP_Plus, 6RES, 384LDV	384PP_Plus	0.750002	¬µL	13.3333	13.3333	(√ó)	N1	384PP_AQ_BP, 384PP_AQ_SP, 384PP_AQ_SP High, 384PP_Plus_AQ_BP, 384PP_Plus_AQ_GP, 384PP_Plus_AQ_GPSA, 384PP_Plus_AQ_GPSB, 6RES_AQ_BP2, 6RES_AQ_GPSA2, 6RES_AQ_GPSB2, 384PP_DMSO2, 384LDV_AQ_B1, 384LDV_AQ_P1	384PP_Plus_AQ_GP	Echo 525, Echo 550	Echo 525	384PP, 384PP_Plus, 6RES, 384LDV	384PP_Plus	GR-dEqC	GR-dEqCtd44Qnsvnq9Mk	10	¬µL	9	9	¬µL	A1	Armadillo 96 White Well	1	1	(√ó)
LrTc6KnmqwQFCnPH5-v3.00	RT-qPCR	xxHM2NDJTcqJJvZSX	E005	200318_TaqPath_N1N2N3_Trip_R1	jzp4eQCJ4JNFjd8kM	NXa2huDQ3YA6ACrYT	P-NXa2huDQ3YA6ACrYT-E005-S001-R0002	2	NDhjWr62xsmifcFnR	Prep Master Mix R-2	trial	new	None-0	TaqPath‚Ñ¢ 1-Step RT-qPCR Master Mix, CG	1.21212	1.21212	(√ó)	8.25	¬µL	384PP_AQ_BP, 384PP_AQ_SP, 384PP_AQ_SP High, 384PP_Plus_AQ_BP, 384PP_Plus_AQ_GP, 384PP_Plus_AQ_GPSA, 384PP_Plus_AQ_GPSB, 6RES_AQ_BP2, 6RES_AQ_GPSA2, 6RES_AQ_GPSB2, 384PP_DMSO2, 384LDV_AQ_B1, 384LDV_AQ_P1	384PP_Plus_AQ_BP	Echo 525, Echo 550	Echo 525	384PP, 384PP_Plus, 6RES, 384LDV	384PP_Plus	0.750002	¬µL	13.3333	13.3333	(√ó)	N1	384PP_AQ_BP, 384PP_AQ_SP, 384PP_AQ_SP High, 384PP_Plus_AQ_BP, 384PP_Plus_AQ_GP, 384PP_Plus_AQ_GPSA, 384PP_Plus_AQ_GPSB, 6RES_AQ_BP2, 6RES_AQ_GPSA2, 6RES_AQ_GPSB2, 384PP_DMSO2, 384LDV_AQ_B1, 384LDV_AQ_P1	384PP_Plus_AQ_GP	Echo 525, Echo 550	Echo 525	384PP, 384PP_Plus, 6RES, 384LDV	384PP_Plus	GR-jnFC	GR-jnFCFNXHbXAYBWAzj	10	¬µL	9	9	¬µL	B1	Armadillo 96 White Well	1	1	(√ó)
LrTc6KnmqwQFCnPH5-v3.00	RT-qPCR	xxHM2NDJTcqJJvZSX	E005	200318_TaqPath_N1N2N3_Trip_R1	fSe4s4dmaPAF3yMT8	NXa2huDQ3YA6ACrYT	P-NXa2huDQ3YA6ACrYT-E005-S001-R0003	3	NDhjWr62xsmifcFnR	Prep Master Mix R-3	trial	new	None-0	TaqPath‚Ñ¢ 1-Step RT-qPCR Master Mix, CG	1.21212	1.21212	(√ó)	8.25	¬µL	384PP_AQ_BP, 384PP_AQ_SP, 384PP_AQ_SP High, 384PP_Plus_AQ_BP, 384PP_Plus_AQ_GP, 384PP_Plus_AQ_GPSA, 384PP_Plus_AQ_GPSB, 6RES_AQ_BP2, 6RES_AQ_GPSA2, 6RES_AQ_GPSB2, 384PP_DMSO2, 384LDV_AQ_B1, 384LDV_AQ_P1	384PP_Plus_AQ_BP	Echo 525, Echo 550	Echo 525	384PP, 384PP_Plus, 6RES, 384LDV	384PP_Plus	0.750002	¬µL	13.3333	13.3333	(√ó)	N1	384PP_AQ_BP, 384PP_AQ_SP, 384PP_AQ_SP High, 384PP_Plus_AQ_BP, 384PP_Plus_AQ_GP, 384PP_Plus_AQ_GPSA, 384PP_Plus_AQ_GPSB, 6RES_AQ_BP2, 6RES_AQ_GPSA2, 6RES_AQ_GPSB2, 384PP_DMSO2, 384LDV_AQ_B1, 384LDV_AQ_P1	384PP_Plus_AQ_GP	Echo 525, Echo 550	Echo 525	384PP, 384PP_Plus, 6RES, 384LDV	384PP_Plus	GR-eWYm	GR-eWYmSb3b5XP28CAoH	10	¬µL	9	9	¬µL	C1	Armadillo 96 White Well	1	1	(√ó)
LrTc6KnmqwQFCnPH5-v3.00	RT-qPCR	xxHM2NDJTcqJJvZSX	E005	200318_TaqPath_N1N2N3_Trip_R1	FPdD3pJEjW78Zse8w	NXa2huDQ3YA6ACrYT	P-NXa2huDQ3YA6ACrYT-E005-S001-R0004	4	NDhjWr62xsmifcFnR	Prep Master Mix R-4	trial	new	None-0	TaqPath‚Ñ¢ 1-Step RT-qPCR Master Mix, CG	1.21212	1.21212	(√ó)	8.25	¬µL	384PP_AQ_BP, 384PP_AQ_SP, 384PP_AQ_SP High, 384PP_Plus_AQ_BP, 384PP_Plus_AQ_GP, 384PP_Plus_AQ_GPSA, 384PP_Plus_AQ_GPSB, 6RES_AQ_BP2, 6RES_AQ_GPSA2, 6RES_AQ_GPSB2, 384PP_DMSO2, 384LDV_AQ_B1, 384LDV_AQ_P1	384PP_Plus_AQ_BP	Echo 525, Echo 550	Echo 525	384PP, 384PP_Plus, 6RES, 384LDV	384PP_Plus	0.750002	¬µL	13.3333	13.3333	(√ó)	N3	384PP_AQ_BP, 384PP_AQ_SP, 384PP_AQ_SP High, 384PP_Plus_AQ_BP, 384PP_Plus_AQ_GP, 384PP_Plus_AQ_GPSA, 384PP_Plus_AQ_GPSB, 6RES_AQ_BP2, 6RES_AQ_GPSA2, 6RES_AQ_GPSB2, 384PP_DMSO2, 384LDV_AQ_B1, 384LDV_AQ_P1	384PP_Plus_AQ_GP	Echo 525, Echo 550	Echo 525	384PP, 384PP_Plus, 6RES, 384LDV	384PP_Plus	GR-pML2	GR-pML2yuwBPWrrjRZhW	10	¬µL	9	9	¬µL	D1	Armadillo 96 White Well	1	1	(√ó)
LrTc6KnmqwQFCnPH5-v3.00	RT-qPCR	xxHM2NDJTcqJJvZSX	E005	200318_TaqPath_N1N2N3_Trip_R1	SnNHvFgpFPksyTsp4	NXa2huDQ3YA6ACrYT	P-NXa2huDQ3YA6ACrYT-E005-S001-R0005	5	NDhjWr62xsmifcFnR	Prep Master Mix R-5	trial	new	None-0	TaqPath‚Ñ¢ 1-Step RT-qPCR Master Mix, CG	1.21212	1.21212	(√ó)	8.25	¬µL	384PP_AQ_BP, 384PP_AQ_SP, 384PP_AQ_SP High, 384PP_Plus_AQ_BP, 384PP_Plus_AQ_GP, 384PP_Plus_AQ_GPSA, 384PP_Plus_AQ_GPSB, 6RES_AQ_BP2, 6RES_AQ_GPSA2, 6RES_AQ_GPSB2, 384PP_DMSO2, 384LDV_AQ_B1, 384LDV_AQ_P1	384PP_Plus_AQ_BP	Echo 525, Echo 550	Echo 525	384PP, 384PP_Plus, 6RES, 384LDV	384PP_Plus	0.750002	¬µL	13.3333	13.3333	(√ó)	N3	384PP_AQ_BP, 384PP_AQ_SP, 384PP_AQ_SP High, 384PP_Plus_AQ_BP, 384PP_Plus_AQ_GP, 384PP_Plus_AQ_GPSA, 384PP_Plus_AQ_GPSB, 6RES_AQ_BP2, 6RES_AQ_GPSA2, 6RES_AQ_GPSB2, 384PP_DMSO2, 384LDV_AQ_B1, 384LDV_AQ_P1	384PP_Plus_AQ_GP	Echo 525, Echo 550	Echo 525	384PP, 384PP_Plus, 6RES, 384LDV	384PP_Plus	GR-a6pQ	GR-a6pQ6cf9ns4QXRTED	10	¬µL	9	9	¬µL	E1	Armadillo 96 White Well	1	1	(√ó)
LrTc6KnmqwQFCnPH5-v3.00	RT-qPCR	xxHM2NDJTcqJJvZSX	E005	200318_TaqPath_N1N2N3_Trip_R1	WrC8zabEg4CDiAMAo	NXa2huDQ3YA6ACrYT	P-NXa2huDQ3YA6ACrYT-E005-S001-R0006	6	NDhjWr62xsmifcFnR	Prep Master Mix R-6	trial	new	None-0	TaqPath‚Ñ¢ 1-Step RT-qPCR Master Mix, CG	1.21212	1.21212	(√ó)	8.25	¬µL	384PP_AQ_BP, 384PP_AQ_SP, 384PP_AQ_SP High, 384PP_Plus_AQ_BP, 384PP_Plus_AQ_GP, 384PP_Plus_AQ_GPSA, 384PP_Plus_AQ_GPSB, 6RES_AQ_BP2, 6RES_AQ_GPSA2, 6RES_AQ_GPSB2, 384PP_DMSO2, 384LDV_AQ_B1, 384LDV_AQ_P1	384PP_Plus_AQ_BP	Echo 525, Echo 550	Echo 525	384PP, 384PP_Plus, 6RES, 384LDV	384PP_Plus	0.750002	¬µL	13.3333	13.3333	(√ó)	N2	384PP_AQ_BP, 384PP_AQ_SP, 384PP_AQ_SP High, 384PP_Plus_AQ_BP, 384PP_Plus_AQ_GP, 384PP_Plus_AQ_GPSA, 384PP_Plus_AQ_GPSB, 6RES_AQ_BP2, 6RES_AQ_GPSA2, 6RES_AQ_GPSB2, 384PP_DMSO2, 384LDV_AQ_B1, 384LDV_AQ_P1	384PP_Plus_AQ_GP	Echo 525, Echo 550	Echo 525	384PP, 384PP_Plus, 6RES, 384LDV	384PP_Plus	GR-vsw7	GR-vsw7KPYzB76hWkLmn	10	¬µL	9	9	¬µL	F1	Armadillo 96 White Well	1	1	(√ó)
LrTc6KnmqwQFCnPH5-v3.00	RT-qPCR	xxHM2NDJTcqJJvZSX	E005	200318_TaqPath_N1N2N3_Trip_R1	9rr8hAKPXBhJWj5H9	NXa2huDQ3YA6ACrYT	P-NXa2huDQ3YA6ACrYT-E005-S001-R0007	7	NDhjWr62xsmifcFnR	Prep Master Mix R-7	trial	new	None-0	TaqPath‚Ñ¢ 1-Step RT-qPCR Master Mix, CG	1.21212	1.21212	(√ó)	8.25	¬µL	384PP_AQ_BP, 384PP_AQ_SP, 384PP_AQ_SP High, 384PP_Plus_AQ_BP, 384PP_Plus_AQ_GP, 384PP_Plus_AQ_GPSA, 384PP_Plus_AQ_GPSB, 6RES_AQ_BP2, 6RES_AQ_GPSA2, 6RES_AQ_GPSB2, 384PP_DMSO2, 384LDV_AQ_B1, 384LDV_AQ_P1	384PP_Plus_AQ_BP	Echo 525, Echo 550	Echo 525	384PP, 384PP_Plus, 6RES, 384LDV	384PP_Plus	0.750002	¬µL	13.3333	13.3333	(√ó)	N3	384PP_AQ_BP, 384PP_AQ_SP, 384PP_AQ_SP High, 384PP_Plus_AQ_BP, 384PP_Plus_AQ_GP, 384PP_Plus_AQ_GPSA, 384PP_Plus_AQ_GPSB, 6RES_AQ_BP2, 6RES_AQ_GPSA2, 6RES_AQ_GPSB2, 384PP_DMSO2, 384LDV_AQ_B1, 384LDV_AQ_P1	384PP_Plus_AQ_GP	Echo 525, Echo 550	Echo 525	384PP, 384PP_Plus, 6RES, 384LDV	384PP_Plus	GR-sja9	GR-sja9EoND3mnX5GpvY	10	¬µL	9	9	¬µL	G1	Armadillo 96 White Well	1	1	(√ó)
LrTc6KnmqwQFCnPH5-v3.00	RT-qPCR	xxHM2NDJTcqJJvZSX	E005	200318_TaqPath_N1N2N3_Trip_R1	KmuCH5BhicMHTT2pD	NXa2huDQ3YA6ACrYT	P-NXa2huDQ3YA6ACrYT-E005-S001-R0008	8	NDhjWr62xsmifcFnR	Prep Master Mix R-8	trial	new	None-0	TaqPath‚Ñ¢ 1-Step RT-qPCR Master Mix, CG	1.21212	1.21212	(√ó)	8.25	¬µL	384PP_AQ_BP, 384PP_AQ_SP, 384PP_AQ_SP High, 384PP_Plus_AQ_BP, 384PP_Plus_AQ_GP, 384PP_Plus_AQ_GPSA, 384PP_Plus_AQ_GPSB, 6RES_AQ_BP2, 6RES_AQ_GPSA2, 6RES_AQ_GPSB2, 384PP_DMSO2, 384LDV_AQ_B1, 384LDV_AQ_P1	384PP_Plus_AQ_BP	Echo 525, Echo 550	Echo 525	384PP, 384PP_Plus, 6RES, 384LDV	384PP_Plus	0.750002	¬µL	13.3333	13.3333	(√ó)	N2	384PP_AQ_BP, 384PP_AQ_SP, 384PP_AQ_SP High, 384PP_Plus_AQ_BP, 384PP_Plus_AQ_GP, 384PP_Plus_AQ_GPSA, 384PP_Plus_AQ_GPSB, 6RES_AQ_BP2, 6RES_AQ_GPSA2, 6RES_AQ_GPSB2, 384PP_DMSO2, 384LDV_AQ_B1, 384LDV_AQ_P1	384PP_Plus_AQ_GP	Echo 525, Echo 550	Echo 525	384PP, 384PP_Plus, 6RES, 384LDV	384PP_Plus	GR-kZmG	GR-kZmGBuGyNr3HX4WXj	10	¬µL	9	9	¬µL	H1	Armadillo 96 White Well	1	1	(√ó)
LrTc6KnmqwQFCnPH5-v3.00	RT-qPCR	xxHM2NDJTcqJJvZSX	E005	200318_TaqPath_N1N2N3_Trip_R1	CGHgvC2xvKYSEBwCa	NXa2huDQ3YA6ACrYT	P-NXa2huDQ3YA6ACrYT-E005-S001-R0009	9	NDhjWr62xsmifcFnR	Prep Master Mix R-9	trial	new	None-0	TaqPath‚Ñ¢ 1-Step RT-qPCR Master Mix, CG	1.21212	1.21212	(√ó)	8.25	¬µL	384PP_AQ_BP, 384PP_AQ_SP, 384PP_AQ_SP High, 384PP_Plus_AQ_BP, 384PP_Plus_AQ_GP, 384PP_Plus_AQ_GPSA, 384PP_Plus_AQ_GPSB, 6RES_AQ_BP2, 6RES_AQ_GPSA2, 6RES_AQ_GPSB2, 384PP_DMSO2, 384LDV_AQ_B1, 384LDV_AQ_P1	384PP_Plus_AQ_BP	Echo 525, Echo 550	Echo 525	384PP, 384PP_Plus, 6RES, 384LDV	384PP_Plus	0.750002	¬µL	13.3333	13.3333	(√ó)	N3	384PP_AQ_BP, 384PP_AQ_SP, 384PP_AQ_SP High, 384PP_Plus_AQ_BP, 384PP_Plus_AQ_GP, 384PP_Plus_AQ_GPSA, 384PP_Plus_AQ_GPSB, 6RES_AQ_BP2, 6RES_AQ_GPSA2, 6RES_AQ_GPSB2, 384PP_DMSO2, 384LDV_AQ_B1, 384LDV_AQ_P1	384PP_Plus_AQ_GP	Echo 525, Echo 550	Echo 525	384PP, 384PP_Plus, 6RES, 384LDV	384PP_Plus	GR-yQdF	GR-yQdFJrQAKDCvkumPJ	10	¬µL	9	9	¬µL	A2	Armadillo 96 White Well	1	1	(√ó)
LrTc6KnmqwQFCnPH5-v3.00	RT-qPCR	xxHM2NDJTcqJJvZSX	E005	200318_TaqPath_N1N2N3_Trip_R1	s9MqxNrzjvq4gtyT4	NXa2huDQ3YA6ACrYT	P-NXa2huDQ3YA6ACrYT-E005-S001-R0010	10	NDhjWr62xsmifcFnR	Prep Master Mix R-10	trial	new	None-0	TaqPath‚Ñ¢ 1-Step RT-qPCR Master Mix, CG	1.21212	1.21212	(√ó)	8.25	¬µL	384PP_AQ_BP, 384PP_AQ_SP, 384PP_AQ_SP High, 384PP_Plus_AQ_BP, 384PP_Plus_AQ_GP, 384PP_Plus_AQ_GPSA, 384PP_Plus_AQ_GPSB, 6RES_AQ_BP2, 6RES_AQ_GPSA2, 6RES_AQ_GPSB2, 384PP_DMSO2, 384LDV_AQ_B1, 384LDV_AQ_P1	384PP_Plus_AQ_BP	Echo 525, Echo 550	Echo 525	384PP, 384PP_Plus, 6RES, 384LDV	384PP_Plus	0.750002	¬µL	13.3333	13.3333	(√ó)	N1	384PP_AQ_BP, 384PP_AQ_SP, 384PP_AQ_SP High, 384PP_Plus_AQ_BP, 384PP_Plus_AQ_GP, 384PP_Plus_AQ_GPSA, 384PP_Plus_AQ_GPSB, 6RES_AQ_BP2, 6RES_AQ_GPSA2, 6RES_AQ_GPSB2, 384PP_DMSO2, 384LDV_AQ_B1, 384LDV_AQ_P1	384PP_Plus_AQ_GP	Echo 525, Echo 550	Echo 525	384PP, 384PP_Plus, 6RES, 384LDV	384PP_Plus	GR-32GK	GR-32GKFsnKAfsE4awFc	10	¬µL	9	9	¬µL	B2	Armadillo 96 White Well	1	1	(√ó)
LrTc6KnmqwQFCnPH5-v3.00	RT-qPCR	xxHM2NDJTcqJJvZSX	E005	200318_TaqPath_N1N2N3_Trip_R1	wF5utvPMcJFrrq9pG	NXa2huDQ3YA6ACrYT	P-NXa2huDQ3YA6ACrYT-E005-S001-R0011	11	NDhjWr62xsmifcFnR	Prep Master Mix R-11	trial	new	None-0	TaqPath‚Ñ¢ 1-Step RT-qPCR Master Mix, CG	1.21212	1.21212	(√ó)	8.25	¬µL	384PP_AQ_BP, 384PP_AQ_SP, 384PP_AQ_SP High, 384PP_Plus_AQ_BP, 384PP_Plus_AQ_GP, 384PP_Plus_AQ_GPSA, 384PP_Plus_AQ_GPSB, 6RES_AQ_BP2, 6RES_AQ_GPSA2, 6RES_AQ_GPSB2, 384PP_DMSO2, 384LDV_AQ_B1, 384LDV_AQ_P1	384PP_Plus_AQ_BP	Echo 525, Echo 550	Echo 525	384PP, 384PP_Plus, 6RES, 384LDV	384PP_Plus	0.750002	¬µL	13.3333	13.3333	(√ó)	N2	384PP_AQ_BP, 384PP_AQ_SP, 384PP_AQ_SP High, 384PP_Plus_AQ_BP, 384PP_Plus_AQ_GP, 384PP_Plus_AQ_GPSA, 384PP_Plus_AQ_GPSB, 6RES_AQ_BP2, 6RES_AQ_GPSA2, 6RES_AQ_GPSB2, 384PP_DMSO2, 384LDV_AQ_B1, 384LDV_AQ_P1	384PP_Plus_AQ_GP	Echo 525, Echo 550	Echo 525	384PP, 384PP_Plus, 6RES, 384LDV	384PP_Plus	GR-9byE	GR-9byEYe43WxPsonATS	10	¬µL	9	9	¬µL	C2	Armadillo 96 White Well	1	1	(√ó)
LrTc6KnmqwQFCnPH5-v3.00	RT-qPCR	xxHM2NDJTcqJJvZSX	E005	200318_TaqPath_N1N2N3_Trip_R1	ZDuXAa3u4WmxHYEcT	NXa2huDQ3YA6ACrYT	P-NXa2huDQ3YA6ACrYT-E005-S001-R0012	12	NDhjWr62xsmifcFnR	Prep Master Mix R-12	trial	new	None-0	TaqPath‚Ñ¢ 1-Step RT-qPCR Master Mix, CG	1.21212	1.21212	(√ó)	8.25	¬µL	384PP_AQ_BP, 384PP_AQ_SP, 384PP_AQ_SP High, 384PP_Plus_AQ_BP, 384PP_Plus_AQ_GP, 384PP_Plus_AQ_GPSA, 384PP_Plus_AQ_GPSB, 6RES_AQ_BP2, 6RES_AQ_GPSA2, 6RES_AQ_GPSB2, 384PP_DMSO2, 384LDV_AQ_B1, 384LDV_AQ_P1	384PP_Plus_AQ_BP	Echo 525, Echo 550	Echo 525	384PP, 384PP_Plus, 6RES, 384LDV	384PP_Plus	0.750002	¬µL	13.3333	13.3333	(√ó)	N2	384PP_AQ_BP, 384PP_AQ_SP, 384PP_AQ_SP High, 384PP_Plus_AQ_BP, 384PP_Plus_AQ_GP, 384PP_Plus_AQ_GPSA, 384PP_Plus_AQ_GPSB, 6RES_AQ_BP2, 6RES_AQ_GPSA2, 6RES_AQ_GPSB2, 384PP_DMSO2, 384LDV_AQ_B1, 384LDV_AQ_P1	384PP_Plus_AQ_GP	Echo 525, Echo 550	Echo 525	384PP, 384PP_Plus, 6RES, 384LDV	384PP_Plus	GR-S4bG	GR-S4bGKGe48dFytTKQa	10	¬µL	9	9	¬µL	D2	Armadillo 96 White Well	1	1	(√ó)
LrTc6KnmqwQFCnPH5-v3.00	RT-qPCR	xxHM2NDJTcqJJvZSX	E005	200318_TaqPath_N1N2N3_Trip_R1	nw2a5PsAmYe7uL9LX	NXa2huDQ3YA6ACrYT	P-NXa2huDQ3YA6ACrYT-E005-S001-R0013	13	NDhjWr62xsmifcFnR	Prep Master Mix R-13	trial	new	None-0	TaqPath‚Ñ¢ 1-Step RT-qPCR Master Mix, CG	1.21212	1.21212	(√ó)	8.25	¬µL	384PP_AQ_BP, 384PP_AQ_SP, 384PP_AQ_SP High, 384PP_Plus_AQ_BP, 384PP_Plus_AQ_GP, 384PP_Plus_AQ_GPSA, 384PP_Plus_AQ_GPSB, 6RES_AQ_BP2, 6RES_AQ_GPSA2, 6RES_AQ_GPSB2, 384PP_DMSO2, 384LDV_AQ_B1, 384LDV_AQ_P1	384PP_Plus_AQ_BP	Echo 525, Echo 550	Echo 525	384PP, 384PP_Plus, 6RES, 384LDV	384PP_Plus	0.750002	¬µL	13.3333	13.3333	(√ó)	N3	384PP_AQ_BP, 384PP_AQ_SP, 384PP_AQ_SP High, 384PP_Plus_AQ_BP, 384PP_Plus_AQ_GP, 384PP_Plus_AQ_GPSA, 384PP_Plus_AQ_GPSB, 6RES_AQ_BP2, 6RES_AQ_GPSA2, 6RES_AQ_GPSB2, 384PP_DMSO2, 384LDV_AQ_B1, 384LDV_AQ_P1	384PP_Plus_AQ_GP	Echo 525, Echo 550	Echo 525	384PP, 384PP_Plus, 6RES, 384LDV	384PP_Plus	GR-cGNT	GR-cGNTqQSN42wDLzfJk	10	¬µL	9	9	¬µL	E2	Armadillo 96 White Well	1	1	(√ó)
LrTc6KnmqwQFCnPH5-v3.00	RT-qPCR	xxHM2NDJTcqJJvZSX	E005	200318_TaqPath_N1N2N3_Trip_R1	NhjittGyJzi75LdXA	NXa2huDQ3YA6ACrYT	P-NXa2huDQ3YA6ACrYT-E005-S001-R0014	14	NDhjWr62xsmifcFnR	Prep Master Mix R-14	trial	new	None-0	TaqPath‚Ñ¢ 1-Step RT-qPCR Master Mix, CG	1.21212	1.21212	(√ó)	8.25	¬µL	384PP_AQ_BP, 384PP_AQ_SP, 384PP_AQ_SP High, 384PP_Plus_AQ_BP, 384PP_Plus_AQ_GP, 384PP_Plus_AQ_GPSA, 384PP_Plus_AQ_GPSB, 6RES_AQ_BP2, 6RES_AQ_GPSA2, 6RES_AQ_GPSB2, 384PP_DMSO2, 384LDV_AQ_B1, 384LDV_AQ_P1	384PP_Plus_AQ_BP	Echo 525, Echo 550	Echo 525	384PP, 384PP_Plus, 6RES, 384LDV	384PP_Plus	0.750002	¬µL	13.3333	13.3333	(√ó)	N1	384PP_AQ_BP, 384PP_AQ_SP, 384PP_AQ_SP High, 384PP_Plus_AQ_BP, 384PP_Plus_AQ_GP, 384PP_Plus_AQ_GPSA, 384PP_Plus_AQ_GPSB, 6RES_AQ_BP2, 6RES_AQ_GPSA2, 6RES_AQ_GPSB2, 384PP_DMSO2, 384LDV_AQ_B1, 384LDV_AQ_P1	384PP_Plus_AQ_GP	Echo 525, Echo 550	Echo 525	384PP, 384PP_Plus, 6RES, 384LDV	384PP_Plus	GR-jrvr	GR-jrvrLZLhJ4EqkzYhH	10	¬µL	9	9	¬µL	F2	Armadillo 96 White Well	1	1	(√ó)
LrTc6KnmqwQFCnPH5-v3.00	RT-qPCR	xxHM2NDJTcqJJvZSX	E005	200318_TaqPath_N1N2N3_Trip_R1	x2GHzjnXsKRy2xW5h	NXa2huDQ3YA6ACrYT	P-NXa2huDQ3YA6ACrYT-E005-S001-R0015	15	NDhjWr62xsmifcFnR	Prep Master Mix R-15	trial	new	None-0	TaqPath‚Ñ¢ 1-Step RT-qPCR Master Mix, CG	1.21212	1.21212	(√ó)	8.25	¬µL	384PP_AQ_BP, 384PP_AQ_SP, 384PP_AQ_SP High, 384PP_Plus_AQ_BP, 384PP_Plus_AQ_GP, 384PP_Plus_AQ_GPSA, 384PP_Plus_AQ_GPSB, 6RES_AQ_BP2, 6RES_AQ_GPSA2, 6RES_AQ_GPSB2, 384PP_DMSO2, 384LDV_AQ_B1, 384LDV_AQ_P1	384PP_Plus_AQ_BP	Echo 525, Echo 550	Echo 525	384PP, 384PP_Plus, 6RES, 384LDV	384PP_Plus	0.750002	¬µL	13.3333	13.3333	(√ó)	N2	384PP_AQ_BP, 384PP_AQ_SP, 384PP_AQ_SP High, 384PP_Plus_AQ_BP, 384PP_Plus_AQ_GP, 384PP_Plus_AQ_GPSA, 384PP_Plus_AQ_GPSB, 6RES_AQ_BP2, 6RES_AQ_GPSA2, 6RES_AQ_GPSB2, 384PP_DMSO2, 384LDV_AQ_B1, 384LDV_AQ_P1	384PP_Plus_AQ_GP	Echo 525, Echo 550	Echo 525	384PP, 384PP_Plus, 6RES, 384LDV	384PP_Plus	GR-be9n	GR-be9nGkPjvqfWEdqGf	10	¬µL	9	9	¬µL	G2	Armadillo 96 White Well	1	1	(√ó)
LrTc6KnmqwQFCnPH5-v3.00	RT-qPCR	xxHM2NDJTcqJJvZSX	E005	200318_TaqPath_N1N2N3_Trip_R1	p2ZweKaLYkoAaxRdk	NXa2huDQ3YA6ACrYT	P-NXa2huDQ3YA6ACrYT-E005-S001-R0016	16	NDhjWr62xsmifcFnR	Prep Master Mix R-16	trial	new	None-0	TaqPath‚Ñ¢ 1-Step RT-qPCR Master Mix, CG	1.21212	1.21212	(√ó)	8.25	¬µL	384PP_AQ_BP, 384PP_AQ_SP, 384PP_AQ_SP High, 384PP_Plus_AQ_BP, 384PP_Plus_AQ_GP, 384PP_Plus_AQ_GPSA, 384PP_Plus_AQ_GPSB, 6RES_AQ_BP2, 6RES_AQ_GPSA2, 6RES_AQ_GPSB2, 384PP_DMSO2, 384LDV_AQ_B1, 384LDV_AQ_P1	384PP_Plus_AQ_BP	Echo 525, Echo 550	Echo 525	384PP, 384PP_Plus, 6RES, 384LDV	384PP_Plus	0.750002	¬µL	13.3333	13.3333	(√ó)	N2	384PP_AQ_BP, 384PP_AQ_SP, 384PP_AQ_SP High, 384PP_Plus_AQ_BP, 384PP_Plus_AQ_GP, 384PP_Plus_AQ_GPSA, 384PP_Plus_AQ_GPSB, 6RES_AQ_BP2, 6RES_AQ_GPSA2, 6RES_AQ_GPSB2, 384PP_DMSO2, 384LDV_AQ_B1, 384LDV_AQ_P1	384PP_Plus_AQ_GP	Echo 525, Echo 550	Echo 525	384PP, 384PP_Plus, 6RES, 384LDV	384PP_Plus	GR-tEbo	GR-tEbo9iHs3b2Cp9hxa	10	¬µL	9	9	¬µL	H2	Armadillo 96 White Well	1	1	(√ó)
LrTc6KnmqwQFCnPH5-v3.00	RT-qPCR	xxHM2NDJTcqJJvZSX	E005	200318_TaqPath_N1N2N3_Trip_R1	92SDPqcQwtDz56mrK	NXa2huDQ3YA6ACrYT	P-NXa2huDQ3YA6ACrYT-E005-S001-R0017	17	NDhjWr62xsmifcFnR	Prep Master Mix R-17	trial	new	None-0	TaqPath‚Ñ¢ 1-Step RT-qPCR Master Mix, CG	1.21212	1.21212	(√ó)	8.25	¬µL	384PP_AQ_BP, 384PP_AQ_SP, 384PP_AQ_SP High, 384PP_Plus_AQ_BP, 384PP_Plus_AQ_GP, 384PP_Plus_AQ_GPSA, 384PP_Plus_AQ_GPSB, 6RES_AQ_BP2, 6RES_AQ_GPSA2, 6RES_AQ_GPSB2, 384PP_DMSO2, 384LDV_AQ_B1, 384LDV_AQ_P1	384PP_Plus_AQ_BP	Echo 525, Echo 550	Echo 525	384PP, 384PP_Plus, 6RES, 384LDV	384PP_Plus	0.750002	¬µL	13.3333	13.3333	(√ó)	N3	384PP_AQ_BP, 384PP_AQ_SP, 384PP_AQ_SP High, 384PP_Plus_AQ_BP, 384PP_Plus_AQ_GP, 384PP_Plus_AQ_GPSA, 384PP_Plus_AQ_GPSB, 6RES_AQ_BP2, 6RES_AQ_GPSA2, 6RES_AQ_GPSB2, 384PP_DMSO2, 384LDV_AQ_B1, 384LDV_AQ_P1	384PP_Plus_AQ_GP	Echo 525, Echo 550	Echo 525	384PP, 384PP_Plus, 6RES, 384LDV	384PP_Plus	GR-88uB	GR-88uBZMLvhuHBCBYki	10	¬µL	9	9	¬µL	A3	Armadillo 96 White Well	1	1	(√ó)
LrTc6KnmqwQFCnPH5-v3.00	RT-qPCR	xxHM2NDJTcqJJvZSX	E005	200318_TaqPath_N1N2N3_Trip_R1	oejwBJHrtkjDBtjND	NXa2huDQ3YA6ACrYT	P-NXa2huDQ3YA6ACrYT-E005-S001-R0018	18	NDhjWr62xsmifcFnR	Prep Master Mix R-18	trial	new	None-0	TaqPath‚Ñ¢ 1-Step RT-qPCR Master Mix, CG	1.21212	1.21212	(√ó)	8.25	¬µL	384PP_AQ_BP, 384PP_AQ_SP, 384PP_AQ_SP High, 384PP_Plus_AQ_BP, 384PP_Plus_AQ_GP, 384PP_Plus_AQ_GPSA, 384PP_Plus_AQ_GPSB, 6RES_AQ_BP2, 6RES_AQ_GPSA2, 6RES_AQ_GPSB2, 384PP_DMSO2, 384LDV_AQ_B1, 384LDV_AQ_P1	384PP_Plus_AQ_BP	Echo 525, Echo 550	Echo 525	384PP, 384PP_Plus, 6RES, 384LDV	384PP_Plus	0.750002	¬µL	13.3333	13.3333	(√ó)	N1	384PP_AQ_BP, 384PP_AQ_SP, 384PP_AQ_SP High, 384PP_Plus_AQ_BP, 384PP_Plus_AQ_GP, 384PP_Plus_AQ_GPSA, 384PP_Plus_AQ_GPSB, 6RES_AQ_BP2, 6RES_AQ_GPSA2, 6RES_AQ_GPSB2, 384PP_DMSO2, 384LDV_AQ_B1, 384LDV_AQ_P1	384PP_Plus_AQ_GP	Echo 525, Echo 550	Echo 525	384PP, 384PP_Plus, 6RES, 384LDV	384PP_Plus	GR-B3DN	GR-B3DNyzfDCwnfXqA4v	10	¬µL	9	9	¬µL	B3	Armadillo 96 White Well	1	1	(√ó)
LrTc6KnmqwQFCnPH5-v3.00	RT-qPCR	xxHM2NDJTcqJJvZSX	E005	200318_TaqPath_N1N2N3_Trip_R1	KkRGgLmM2vBHHwEw4	NXa2huDQ3YA6ACrYT	P-NXa2huDQ3YA6ACrYT-E005-S001-R0019	19	NDhjWr62xsmifcFnR	Prep Master Mix R-19	trial	new	None-0	TaqPath‚Ñ¢ 1-Step RT-qPCR Master Mix, CG	1.21212	1.21212	(√ó)	8.25	¬µL	384PP_AQ_BP, 384PP_AQ_SP, 384PP_AQ_SP High, 384PP_Plus_AQ_BP, 384PP_Plus_AQ_GP, 384PP_Plus_AQ_GPSA, 384PP_Plus_AQ_GPSB, 6RES_AQ_BP2, 6RES_AQ_GPSA2, 6RES_AQ_GPSB2, 384PP_DMSO2, 384LDV_AQ_B1, 384LDV_AQ_P1	384PP_Plus_AQ_BP	Echo 525, Echo 550	Echo 525	384PP, 384PP_Plus, 6RES, 384LDV	384PP_Plus	0.750002	¬µL	13.3333	13.3333	(√ó)	N1	384PP_AQ_BP, 384PP_AQ_SP, 384PP_AQ_SP High, 384PP_Plus_AQ_BP, 384PP_Plus_AQ_GP, 384PP_Plus_AQ_GPSA, 384PP_Plus_AQ_GPSB, 6RES_AQ_BP2, 6RES_AQ_GPSA2, 6RES_AQ_GPSB2, 384PP_DMSO2, 384LDV_AQ_B1, 384LDV_AQ_P1	384PP_Plus_AQ_GP	Echo 525, Echo 550	Echo 525	384PP, 384PP_Plus, 6RES, 384LDV	384PP_Plus	GR-WCaY	GR-WCaY6hp93xmcEv4ct	10	¬µL	9	9	¬µL	C3	Armadillo 96 White Well	1	1	(√ó)
LrTc6KnmqwQFCnPH5-v3.00	RT-qPCR	xxHM2NDJTcqJJvZSX	E005	200318_TaqPath_N1N2N3_Trip_R1	bqyBQqL5uu8mHqYmZ	NXa2huDQ3YA6ACrYT	P-NXa2huDQ3YA6ACrYT-E005-S001-R0020	20	NDhjWr62xsmifcFnR	Prep Master Mix R-20	trial	new	None-0	TaqPath‚Ñ¢ 1-Step RT-qPCR Master Mix, CG	1.21212	1.21212	(√ó)	8.25	¬µL	384PP_AQ_BP, 384PP_AQ_SP, 384PP_AQ_SP High, 384PP_Plus_AQ_BP, 384PP_Plus_AQ_GP, 384PP_Plus_AQ_GPSA, 384PP_Plus_AQ_GPSB, 6RES_AQ_BP2, 6RES_AQ_GPSA2, 6RES_AQ_GPSB2, 384PP_DMSO2, 384LDV_AQ_B1, 384LDV_AQ_P1	384PP_Plus_AQ_BP	Echo 525, Echo 550	Echo 525	384PP, 384PP_Plus, 6RES, 384LDV	384PP_Plus	0.750002	¬µL	13.3333	13.3333	(√ó)	N1	384PP_AQ_BP, 384PP_AQ_SP, 384PP_AQ_SP High, 384PP_Plus_AQ_BP, 384PP_Plus_AQ_GP, 384PP_Plus_AQ_GPSA, 384PP_Plus_AQ_GPSB, 6RES_AQ_BP2, 6RES_AQ_GPSA2, 6RES_AQ_GPSB2, 384PP_DMSO2, 384LDV_AQ_B1, 384LDV_AQ_P1	384PP_Plus_AQ_GP	Echo 525, Echo 550	Echo 525	384PP, 384PP_Plus, 6RES, 384LDV	384PP_Plus	GR-ASqM	GR-ASqMiiXh9LaNT4Wmh	10	¬µL	9	9	¬µL	D3	Armadillo 96 White Well	1	1	(√ó)
LrTc6KnmqwQFCnPH5-v3.00	RT-qPCR	xxHM2NDJTcqJJvZSX	E005	200318_TaqPath_N1N2N3_Trip_R1	hDEgPNjvmJBvwpdSC	NXa2huDQ3YA6ACrYT	P-NXa2huDQ3YA6ACrYT-E005-S001-R0021	21	NDhjWr62xsmifcFnR	Prep Master Mix R-21	trial	new	None-0	TaqPath‚Ñ¢ 1-Step RT-qPCR Master Mix, CG	1.21212	1.21212	(√ó)	8.25	¬µL	384PP_AQ_BP, 384PP_AQ_SP, 384PP_AQ_SP High, 384PP_Plus_AQ_BP, 384PP_Plus_AQ_GP, 384PP_Plus_AQ_GPSA, 384PP_Plus_AQ_GPSB, 6RES_AQ_BP2, 6RES_AQ_GPSA2, 6RES_AQ_GPSB2, 384PP_DMSO2, 384LDV_AQ_B1, 384LDV_AQ_P1	384PP_Plus_AQ_BP	Echo 525, Echo 550	Echo 525	384PP, 384PP_Plus, 6RES, 384LDV	384PP_Plus	0.750002	¬µL	13.3333	13.3333	(√ó)	N1	384PP_AQ_BP, 384PP_AQ_SP, 384PP_AQ_SP High, 384PP_Plus_AQ_BP, 384PP_Plus_AQ_GP, 384PP_Plus_AQ_GPSA, 384PP_Plus_AQ_GPSB, 6RES_AQ_BP2, 6RES_AQ_GPSA2, 6RES_AQ_GPSB2, 384PP_DMSO2, 384LDV_AQ_B1, 384LDV_AQ_P1	384PP_Plus_AQ_GP	Echo 525, Echo 550	Echo 525	384PP, 384PP_Plus, 6RES, 384LDV	384PP_Plus	GR-Xu6z	GR-Xu6zQQn2H75h9rrkq	10	¬µL	9	9	¬µL	E3	Armadillo 96 White Well	1	1	(√ó)
LrTc6KnmqwQFCnPH5-v3.00	RT-qPCR	xxHM2NDJTcqJJvZSX	E005	200318_TaqPath_N1N2N3_Trip_R1	BQRwbNjwMavsKGMHe	NXa2huDQ3YA6ACrYT	P-NXa2huDQ3YA6ACrYT-E005-S001-R0022	22	NDhjWr62xsmifcFnR	Prep Master Mix R-22	trial	new	None-0	TaqPath‚Ñ¢ 1-Step RT-qPCR Master Mix, CG	1.21212	1.21212	(√ó)	8.25	¬µL	384PP_AQ_BP, 384PP_AQ_SP, 384PP_AQ_SP High, 384PP_Plus_AQ_BP, 384PP_Plus_AQ_GP, 384PP_Plus_AQ_GPSA, 384PP_Plus_AQ_GPSB, 6RES_AQ_BP2, 6RES_AQ_GPSA2, 6RES_AQ_GPSB2, 384PP_DMSO2, 384LDV_AQ_B1, 384LDV_AQ_P1	384PP_Plus_AQ_BP	Echo 525, Echo 550	Echo 525	384PP, 384PP_Plus, 6RES, 384LDV	384PP_Plus	0.750002	¬µL	13.3333	13.3333	(√ó)	N3	384PP_AQ_BP, 384PP_AQ_SP, 384PP_AQ_SP High, 384PP_Plus_AQ_BP, 384PP_Plus_AQ_GP, 384PP_Plus_AQ_GPSA, 384PP_Plus_AQ_GPSB, 6RES_AQ_BP2, 6RES_AQ_GPSA2, 6RES_AQ_GPSB2, 384PP_DMSO2, 384LDV_AQ_B1, 384LDV_AQ_P1	384PP_Plus_AQ_GP	Echo 525, Echo 550	Echo 525	384PP, 384PP_Plus, 6RES, 384LDV	384PP_Plus	GR-Hfyp	GR-Hfypkd6MwAT4CNZHL	10	¬µL	9	9	¬µL	F3	Armadillo 96 White Well	1	1	(√ó)
LrTc6KnmqwQFCnPH5-v3.00	RT-qPCR	xxHM2NDJTcqJJvZSX	E005	200318_TaqPath_N1N2N3_Trip_R1	9HhF9chqnfoPcN3Hz	NXa2huDQ3YA6ACrYT	P-NXa2huDQ3YA6ACrYT-E005-S001-R0023	23	NDhjWr62xsmifcFnR	Prep Master Mix R-23	trial	new	None-0	TaqPath‚Ñ¢ 1-Step RT-qPCR Master Mix, CG	1.21212	1.21212	(√ó)	8.25	¬µL	384PP_AQ_BP, 384PP_AQ_SP, 384PP_AQ_SP High, 384PP_Plus_AQ_BP, 384PP_Plus_AQ_GP, 384PP_Plus_AQ_GPSA, 384PP_Plus_AQ_GPSB, 6RES_AQ_BP2, 6RES_AQ_GPSA2, 6RES_AQ_GPSB2, 384PP_DMSO2, 384LDV_AQ_B1, 384LDV_AQ_P1	384PP_Plus_AQ_BP	Echo 525, Echo 550	Echo 525	384PP, 384PP_Plus, 6RES, 384LDV	384PP_Plus	0.750002	¬µL	13.3333	13.3333	(√ó)	N2	384PP_AQ_BP, 384PP_AQ_SP, 384PP_AQ_SP High, 384PP_Plus_AQ_BP, 384PP_Plus_AQ_GP, 384PP_Plus_AQ_GPSA, 384PP_Plus_AQ_GPSB, 6RES_AQ_BP2, 6RES_AQ_GPSA2, 6RES_AQ_GPSB2, 384PP_DMSO2, 384LDV_AQ_B1, 384LDV_AQ_P1	384PP_Plus_AQ_GP	Echo 525, Echo 550	Echo 525	384PP, 384PP_Plus, 6RES, 384LDV	384PP_Plus	GR-8jAN	GR-8jANGHTWQhZNXoHs3	10	¬µL	9	9	¬µL	G3	Armadillo 96 White Well	1	1	(√ó)
LrTc6KnmqwQFCnPH5-v3.00	RT-qPCR	xxHM2NDJTcqJJvZSX	E005	200318_TaqPath_N1N2N3_Trip_R1	XHN8ffaoeMfBmHy3q	NXa2huDQ3YA6ACrYT	P-NXa2huDQ3YA6ACrYT-E005-S001-R0024	24	NDhjWr62xsmifcFnR	Prep Master Mix R-24	trial	new	None-0	TaqPath‚Ñ¢ 1-Step RT-qPCR Master Mix, CG	1.21212	1.21212	(√ó)	8.25	¬µL	384PP_AQ_BP, 384PP_AQ_SP, 384PP_AQ_SP High, 384PP_Plus_AQ_BP, 384PP_Plus_AQ_GP, 384PP_Plus_AQ_GPSA, 384PP_Plus_AQ_GPSB, 6RES_AQ_BP2, 6RES_AQ_GPSA2, 6RES_AQ_GPSB2, 384PP_DMSO2, 384LDV_AQ_B1, 384LDV_AQ_P1	384PP_Plus_AQ_BP	Echo 525, Echo 550	Echo 525	384PP, 384PP_Plus, 6RES, 384LDV	384PP_Plus	0.750002	¬µL	13.3333	13.3333	(√ó)	N1	384PP_AQ_BP, 384PP_AQ_SP, 384PP_AQ_SP High, 384PP_Plus_AQ_BP, 384PP_Plus_AQ_GP, 384PP_Plus_AQ_GPSA, 384PP_Plus_AQ_GPSB, 6RES_AQ_BP2, 6RES_AQ_GPSA2, 6RES_AQ_GPSB2, 384PP_DMSO2, 384LDV_AQ_B1, 384LDV_AQ_P1	384PP_Plus_AQ_GP	Echo 525, Echo 550	Echo 525	384PP, 384PP_Plus, 6RES, 384LDV	384PP_Plus	GR-noz2	GR-noz265Ea5fc89azJR	10	¬µL	9	9	¬µL	H3	Armadillo 96 White Well	1	1	(√ó)
[truncated: 12 more rows]
[truncated: 29 more columns]

## Sheet: 2ac_TaqPath_qPCR_Raw_Rep2
Title:	corona vlp
Date/Time:	21/03/2020	13:13:13
Device:	qTOWER³/G	3107R-0101
Operator:
Comments:
[truncated: 113 more rows]

## Sheet: 2ac_TaqPath_Riffyn_Rep2
process id-version	process name	experiment id	experiment label	experiment name	Prep Master Mix | run id	Prep Master Mix | activity id	Prep Master Mix | run label	Prep Master Mix | run number	Prep Master Mix | run group id	Prep Master Mix | run name	Prep Master Mix | run type	Prep Master Mix | status	Prep Master Mix | event id	Prep Master Mix | input | PCR reagent | type | value	Prep Master Mix | input | PCR reagent | concentration | spec | target	Prep Master Mix | input | PCR reagent | concentration | value	Prep Master Mix | input | PCR reagent | concentration | unit	Prep Master Mix | input | PCR reagent | volume | value	Prep Master Mix | input | PCR reagent | volume | unit	Prep Master Mix | input | PCR reagent | Transfer | liquid class | spec | valid-options	Prep Master Mix | input | PCR reagent | Transfer | liquid class | value	Prep Master Mix | input | PCR reagent | Transfer | type | spec | valid-options	Prep Master Mix | input | PCR reagent | Transfer | type | value	Prep Master Mix | input | PCR reagent | Transfer | source plate type | spec | valid-options	Prep Master Mix | input | PCR reagent | Transfer | source plate type | value	Prep Master Mix | input | primer mix | volume | value	Prep Master Mix | input | primer mix | volume | unit	Prep Master Mix | input | primer mix | concentration | spec | target	Prep Master Mix | input | primer mix | concentration | value	Prep Master Mix | input | primer mix | concentration | unit	Prep Master Mix | input | primer mix | type | value	Prep Master Mix | input | primer mix | Transfer | liquid class | spec | valid-options	Prep Master Mix | input | primer mix | Transfer | liquid class | value	Prep Master Mix | input | primer mix | Transfer | type | spec | valid-options	Prep Master Mix | input | primer mix | Transfer | type | value	Prep Master Mix | input | primer mix | Transfer | source plate type | spec | valid-options	Prep Master Mix | input | primer mix | Transfer | source plate type | value	Prep Master Mix | output | qPCR Master Mix | resource name	Prep Master Mix | output | qPCR Master Mix | resource rifID	Prep Master Mix | output | qPCR Master Mix | reaction volume | value	Prep Master Mix | output | qPCR Master Mix | reaction volume | unit	Prep Master Mix | output | qPCR Master Mix | volume | spec | target	Prep Master Mix | output | qPCR Master Mix | volume | value	Prep Master Mix | output | qPCR Master Mix | volume | unit	Prep Master Mix | output | qPCR Master Mix | well | value	Prep Master Mix | output | qPCR Master Mix | destination plate type | spec | target	Prep Master Mix | output | qPCR Master Mix | PCR reagent | concentration | spec | target	Prep Master Mix | output | qPCR Master Mix | PCR reagent | concentration | value	Prep Master Mix | output | qPCR Master Mix | PCR reagent | concentration | unit
[truncated: 36 more rows]
[truncated: 28 more columns]

[truncated: 25 more sheets: 2ac_TaqPath_qPCR_Raw_Rep3, 2ac_TaqPath_Riffyn_Rep3, 2b_StardardCurve, 2c_FastVirus_qPCR_Raw_Rep1, 2c_Fastvirus_Riffyn_Rep1, 2c_Luna_qPCR_Raw_Rep1, 2c_Luna_Riffyn_Rep1, 3b_CRISPR_VLP_Raw, 3b_CRISPR_VLP_Riffyn, 3d_LAMP_VLP_Raw, 3d_LAMP_VLP_Riffyn, 4b_AJ_Rep1, 4b_AJ_Rep2, 4b_AJ_Rep3, 4b_Promega_Rep1, 4b_Promega_Rep2, 4b_Promega_Rep3, 4c_CRISPR_extraction_Raw, 4c_CRISPR_extraction_Riffyn, 5b_NWLP_vs_LBF …]
