# Supplementary material for: A role for Biofoundries in rapid development and validation of automated SARS-CoV-2 clinical diagnostics
Source: Nat Commun. 2020 Sep 8;11:4464. doi: 10.1038/s41467-020-18130-3 (PMC7479142; doi:10.1038/s41467-020-18130-3)
Supplement: Supplementary file 4 — Source Data [file 41467_2020_18130_MOESM4_ESM.zip › Data/t-test P values for fig 2c.xlsx]

## Sheet: Sheet1
Unpaired two-sided t-test
N1				N2				N3
TaqPath vs Luna
	Significant?	P value			Significant?	P value			Significant?	P value
250	No	0.063507		250	No	0.087914		250	No	0.234023
25	Yes	0.007701		25	Yes	0.008754		25	No	0.602799
2.5	No	0.34669		2.5	No	0.416986		2.5	No	0.613129
TaqPath vs FV
	Significant?	P value			Significant?	P value			Significant?	P value
250	No	0.223113		250	Yes	0.013053		250	Yes	0.000641
25	No	0.103769		25	Yes	0.005059		25	Yes	0.001431
2.5	No	0.399417		2.5	No	0.472042		2.5	Yes	0.012313
